# Supplementary material for: Comparative genomics and transcriptomics reveal differences in effector complement and expression between races of Fusarium oxysporum f.sp. lactucae
Source: Front Plant Sci. 2024 Oct 10;15:1415534. doi: 10.3389/fpls.2024.1415534 (PMC11499160; doi:10.3389/fpls.2024.1415534)
Supplement: Supplementary file 2 [file Table1.xlsx]

## Sheet: T1-SIX gene primers
Gene	Forward primer	Reverse primer	Annealing temp (oC)
SIX8	CGCATCAAGAGTCCGGGTTTAC	CAGCATCCATATCCACGCCATA	59
SIX9	TCGATGCCGAGGAAATCACTTT	CAACATGCCAAGAACAGCAAG	59
SIX14	ATAACTGAACTTCTATTCCCA	GCATCTCCTGTTTCCTGTG	51

## Sheet: T2-Genome and Assembly Data
Species			Race	Isolate/Strain	Host Species	Location	Source	Date Submitted to NCBI	Accession	Assembly Stats
										Size (Mb)	Total Number of Contigs	Contig N50 (Mb)	Contig L50	Total Number of Scaffolds	Scaffold N50 (Mb)	Scaffold L50	Chromsomes	% GC	% BUSCO
F. oxysporum	fsp.	apii	2	207.A	Apium graveolens (celery), Coriandum sativum (coriander)	USA: Santa Maria, Santa Barbara Co., California	(Henry, et al., 2020)	Oct 7, 2020	GCA_014843455.1	64.7	49	3.5	7	*	*	*	*	47.5	98.7
F. oxysporum	fsp.	capsici		Focpep1	Capsicum spp. (pepper)	China: Putian City	(Xingxing, et al., 2021)	Feb 2, 2021	GCA_016801315.1	54.5	34	5	5	*	*	*	*	47.5	*
F. oxysporum	fsp.	cepae		FoC_Fus2	Allium cepae (Onion)	UK: Lincolnshire	(Armitage, et al., 2018)	Oct 5, 2018	GCA_003615085.1	53.4	34	4.1	6	34	4.1	6	11	47.5	99
F. oxysporum	fsp.	conglutinans		Fo5176	Brassica oleracea (cabbage), Raphanus sativus (radish), Matthiola incana (stock)	Australia	(Fokkens, et al., 2020)	Aug 13, 2020	GCA_014154955.1	68	25	3.4	7	19	4.1	7	18	48	99.1
F. oxysporum	fsp.	coriandrii		3-2	Coriandum sativum (coriander)	USA: Camarillo, Ventura Co., California	(Henry, et al., 2020)	Oct 7, 2020	GCA_014843415.1	65.4	49	5	6	*	*	*	*	47.5	98.7
F. oxysporum	fsp.	cubense	1	160527	Musa spp. (banana)	Japan: Okinawa	(Asai, et al., 2019)	Jun 3, 2019	GCA_005930515.1	51.1	12	4.9	5	*	*	*	*	47	99.1
F. oxysporum	fsp.	cubense	TR4	UK0001	Musa spp. (banana)	UK: Cornwall	(Warmington, et al., 2019)	Aug 13, 2019	GCA_007994515.1	48.6	15	4.5	5	*	*	*	*	47.5	98.4
F. oxysporum	fsp.	Endophyte		Fo47	Endophyte	*	(Wang, et al., 2020)	May 13, 2020	GCA_013085055.1	50.4	12	4.5	5	12	4.5	5	12	47.5	99
F. oxysporum	fsp.	lactucae	1	AJ520	Lactuca sativa (lettuce)	Italy	UoW/NIAB	N/A	N/A	62.2	40	2.9	7	*	*	*	*	47.6	95.1
F. oxysporum	fsp.	lactucae	1	AJ718	Lactuca sativa (lettuce)	France	UoW/NIAB	N/A	N/A	62.1	39	2.6	9	*	*	*	*	47.6	95.6
F. oxysporum	fsp.	lactucae	1	AJ865	Lactuca sativa (lettuce)	Spain	UoW/NIAB	N/A	N/A	62.8	38	2.8	9	*	*	*	*	47.7	95.3
F. oxysporum	fsp.	lactucae	4	AJ516	Lactuca sativa (lettuce)	UK: Lancashire	UoW/NIAB	N/A	N/A	68.8	37	3.1	8	*	*	*	*	47.6	97.6
F. oxysporum	fsp.	lactucae	4	AJ705	Lactuca sativa (lettuce)	Netherlands	UoW/NIAB	N/A	N/A	66.2	32	3	8	*	*	*	*	47.7	97.7
F. oxysporum	fsp.	lactucae	4	AJ592	Lactuca sativa (lettuce)	UK	UoW/NIAB	N/A	N/A	66	36	2.7	9	*	*	*	*	47.7	97.5
F. oxysporum	fsp.	lini		39	Linum usitatissiumum (flax)	Russia: Torzhok	(Krasnov, et al., 2020)	Apr 6, 2020	GCA_012026625.1	59.2	34	3.4	7	*	*	*	*	47.5	99.5
F. oxysporum	fsp.	luffae		002 Fol-167	Luffa aegyptiacae (sponge guord)	Taiwan	(Peter van Dam et al., 2018)	Jul 27, 2017	GCA_002233855.1	48.3	973	0.2737	49	590	0.4845	33	*	47.5	*
F. oxysporum	fsp.	lycopersici		4287	Solanum lycopersicum (tomato)	Spain	(Li, et al., 2020)	Dec 21, 2020	GCA_001703175.2	56.2	47	4.1	6	*	*	*	*	47.5	99.5
F. oxysporum	fsp.	matthiolae		PHW726_1	Matthiola incana (stocks)	USA	*	Dec 16, 2019	GCA_009755825.1	57.2	585	0.7662	18	582	0.774	18	*	47	*
F. oxysporum	fsp.	matthiolae		Stocks4-AJ260	Matthiola incana (stocks)	United Kingdom: Boston	UoW/NIAB	Nov 8, 2021	GCA_020796175.1	60.3	40	4.5	6	*	*	*	*	47.5	*
F. oxysporum	fsp.	narcissi		FON63	Narcissus spp. (narcissus)	UK: Truro, Cornwall	UoW/NIAB	N/A	N/A	60	34			*	*	*	*
F. oxysporum	fsp.	niveum		110407-3-1-1	Citrullus lanatus (watermelon)	USA: Florida	(Hudson et al., 2021)	Aug 13, 2021	GCA_019593455.1	49.7	33	2.8	7	*	*	*	*	47	*
F. oxysporum	fsp.	rapae		Tf1208	Brassica rapa	Japan: Ikaraki	(Asai, et al., 2021)	Jul 7, 2021	GCA_019157295.1	59.8	25	4.2	6	*	*	*	*	47.5	99
F. oxysporum	fsp.	Rocket		AJ174	Eruca vesicaria (Rocket)	N/A	UoW/NIAB	N/A	N/A					*	*	*	*
F. oxysporum	fsp.	vasinfectum	1	TF1	Primary host is gossypium spp. (cotton)	USA: Alabama	(Seo, et al., 2020)	Nov 6, 2019	GCA_009602505.1	50	17	4.2	5	*	*	*	*	47	98.8
Refs:
Asai, S., Ayukawa, Y., Gan, P., and Shirasu, K. (2021). Draft Genome Resources for
Brassicaceae Pathogens Fusarium oxysporum f. sp. raphani and Fusarium oxysporum
f.sp. rapae. Mol. Plant-Microbe Interact. 34, 1316–1319. doi: 10.1094/MPMI-06-21-
0148-A
Henry, P., Kaur, S., Pham, Q. A. T., Barakat, R., Brinker, S., Haensel, H., et al. (2020).
Genomic differences between the new Fusarium oxysporum f.sp. apii (Foa) race 4 on
celery, the less virulent Foa races 2 and 3, and the avirulent on celery f. sp. coriandrii.
BMC Genomics 21, 1–23. doi: 10.1186/s12864-020-07141-5
Hudson, O., Fulton, J. C., Dong, A. K., Dufault, N. S., and Ali, M. E. (2021). Fusarium
oxysporum f. sp. niveum molecular diagnostics past, present and future. Int. J. Mol. Sci.
22, 9735. doi: 10.3390/ijms22189735
Krasnov, G. S., Pushkova, E. N., Novakovskiy, R. O., Kudryavtseva, L. P., Rozhmina,
T. A., Dvorianinova, E. M., et al. (2020). High-quality genome assembly of Fusarium
oxysporum f. sp. lini. Front. Genet. 11. doi: 10.3389/fgene.2020.00959
Li, J., Fokkens, L., Conneely, L. J., and Rep, M. (2020a). Partial pathogenicity
chromosomes in Fusarium oxysporum are sufficient to cause disease and can be
horizontally transferred. Environ. Microbiol. 22, 4985–5004. doi: 10.1111/1462-
2920.15
Seo, S., Pokhrel, A., and Coleman, J. J. (2020). The genome sequence of five genotypes
of Fusarium oxysporum f. sp. vasinfectum: A resource for studies on Fusarium wilt of
cotton. Mol. Plant-Microbe Interact. 33, 138–140. doi: 10.1094/MPMI-07-19-0197-A
van Dam, P., de Sain, M., Ter Horst, A., van der Gragt, M., and Rep, M. (2018). Use of
comparative genomics-based markers for discrimination of host specificity in Fusarium
oxysporum. Appl. Environ. Microbiol. 84, e01868–e01817. doi: 10.1128/AEM.01868-17
Wang, B., Yu, H., Jia, Y., Dong, Q., Steinberg, C., Alabouvette, C., et al. (2020).
Chromosome-scale genome assembly of Fusarium oxysporum strain Fo47, a fungal
endophyte and biocontrol agent. Mol. Plant-Microbe Interact. 33, 1108–1111.
doi: 10.1094/MPMI-05-20-0116-A
Xingxing, P., Khan, R. A. A., Yan, L., Yuhong, Y., Bingyan, X., Zhenchuan, M., et al.
(2021). Draft genome resource of Fusarium oxysporum f. sp. capsici, the infectious
agent of pepper Fusarium wilt. Mol. Plant-Microbe Interact. 34, 715–717. doi: 10.1094/
MPMI-12-20-0355-A

## Sheet: T3-Mimp References
Isolate Source	Sequence Name	Size (bp)	GenBank Accession
Fusarium oxysporum f. sp. lycopersici	Fusarium oxysporum f. sp. lycopersici MITE mimp4, complete sequence	220	EU833101.1
Fusarium oxysporum f. sp. melonis	Fusarium oxysporum f. sp. melonis MITE mimp3, complete sequence	216	EU833100.1
Fusarium oxysporum	Fusarium oxysporum repetitive element mimp2	213	AF076625.1
Fusarium oxysporum	Fusarium oxysporum repetitive element mimp1	223	AF076624.1

## Sheet: T4-SIX genes
SIX gene Reference Set				Fola SIX gene sequences
SIX gene	Genbank Reference	Isolate		Fola race	Isolate	SIX gene	sequence
SIX1	AJ608702.1	Foly		Fola4	AJ516	SIX8	ATGCAACCCCTACGCGTTCTTTTACTCTTCCCCTTAGCCGTCTCTGTGGCTGCTACGCATATTGATAAGAGGTATGTCTGATTCTCATGAATACGTCCGTCACGCTCTTTAATATATAAAGCCTCGACCAAGCCGCCACTATTGAAGAAACTGTTCATCAACCTCATTCTCATGACGAGAGAGCCCTTGTCGAACGGTAGGTAATTTAGTATAGATTTGACGTTGCTTCTAATGTAAATCACAGCGACACCAGTGGCATTTTACTCGCCTGCATAACAGGTGCCGGCGCGGCGTTTCAGGCATATCAAGGATGCTATCTCTCTGCATTTCGTAATGACCCGCGCACTCTTACGTTGAGGGTGGACAGAACTAGGGGCGGAGGGACATCGAACGTGCTTG…
SIX2	GQ268949.1	Foly_BFOL-51			AJ705 / AJ592		ATGCAACCCCTACGCGTTCTTTTACTCTTCCCCTTAGCCGTCTCTGTGGCTGCTACGCATATTGATAAGAGGTATGTCTGATCCTCATGAATACATCCGTCACGCTCATCAATATATAAAGCCTCGACCAAGCCGCCACTATTGAAGAAACTGTTCATCAACCTCATTCTCATGACGAGAGAGCCCTTGTCGAACGGTAGGTAATTTAGTATAGATTTGACGTTGCTTCTAATGTAAATCACAGCGACACCAGTGGCATTTTACTCGCCTGCATACAAGGTGCCGGCGTGGCCTTTCAGGCATATCAAGGATGCTATCTCACTGCATTTCGTAATGACCCGCGCACTCTTACGTTGAGGATGGACAGAACTAGGGGCGGAGGGACATCGAACGTGCTTG…
SIX3	AM234063.1	Foly		Fola4	AJ705 / AJ592	SIX9.1	ATGTTCGCATCGCCCAAAACTAACTCGAGGACTCTTCTAAAAATGAAGCCTCTAGCAGTTGTAGCCACGGCCTTGGCCGTCTTCTCTACCGCCGGGGCCCAGACTACTCAAGTTGGTTGTCGCGCTCCGGATACCAAGAATGACGGTCTTCTGACTGAGCTTCTTCATAACCCATCAGCGCGTGGGGCCGCCGACCCCGACCTGCGTTATGGATTCTGGGATGCAAAGTGGCAAAAGTGCTGCAACGAGCATAGCATATGCGACAGATACTACACTTTTAGCTACAACCATCCGTACCCTTGCGCTTACAGACAGCGCAGGGGAACTATCCGCGGCCAAGAGTTCGACTTTGCTTGCGTCAACTGGCATACGGGAGCCTGTAAATGA
SIX4	GQ268951.1	Foly_BFOL-51		Fola1	All Fola1 isolates	SIX9.1 partial	AGATCCTGCCTCCCGTATGCCAGTTGACGCAAGCAAAGTCGAACTCTTGGCCGCGGATAGTTCCCCTGCTCTGTCTGTAAGCCCAAGGGTATGGGTGGTTGTAGCTAAACGTGTAGTATCTGTCGCAAATGTTATACTCGTTGCAGCATTTTTGCCACTTTGCATCCCAAAATCCATAACGCAGGTATGAGTCGGCGGCCCCACGCGCAGATGGGTT
SIX5	GQ268952.1	Foly_BFOL-51_5		Fola4	All Fola4 isolates	SIX9.2	ATGAGGTTTAGCAACATTGCAGTCTGTCTCCTGACTGCTATATCTGGCGCCGACGCTGCAAATCATCAAGTCAACTGTTATCCAAACTCCCCGACAACGAACCATCAGCTTGAAGAGACCCTTCTAAACAGCGATCTACGTGGCAAAGCCGACAGCGATCTGCGCTATGGCTTTTGGAACGGTAGATGGCAGACCTGCTGCACCGATAATGAGATGAAGTCCGGATGCCGTGACACATTCACCTTCACATACAACCATCCATATAACTGGGCTAGTAAGCGTTCGAGGGTTCAAAATGGTGGCCAGACGATAGATTTTACTTGCTATGACATGGGTTGGCCTATCAAGTGCGAGCCAAAGAGAACCTAA
SIX6	GQ268953.1	Foly_BFOL-51		Fola4	All Fola4 isolates	SIX9.3	ATACTTCATCTTGGATTCAAACTTCTTGCATCCCACTGTAGGAATATTCAAGTCGGTTGCTACGCTGATGATCCCCGCCAGGATGGCCTTCTCCCGAAACTTCTCCTTGACTCGAACGCCCGCGCGAGGGCCGACCCAGAACTACGCTTTGGACTTTGGGATGCCGGGAACAAACTGTGCTGTACCAGCCCAAGGAGTTGCGGTAAATTTTATGGATTTACTTATAACCATCCTTACAATTGGGCTTCCAGAACGAGCACCGGAATGATCGATGGCCAGAGTGTCAGGTTTACTTGTGTCGGATTCAGTATGGGACAATGCACCCGGAATTAA
SIX7	GQ268954.1	Foly_BFOL-51_7		Fola4 + Fola1	All isolates	SIX9.4	ATGAAGCATTCAGCAATTGTGGCAATGGCTTTTGCCATCTTCCCTAGCGCCGAAGCCCAGAATAAGAATATTCAAGTCGGTTGCTACGCTGTTGATTCCCGCCAGGATGGCCTTCTCCCGAAACTTCTCTTTGACGCGGCCGCCCGCGGAAGGGCCGACCCAGACCTACGCTTTGGATTTTGGGATGCTGGGAACAAAATATGCTGTACTAGCCCAAGGAGTTGCGGTAGATATTATGCATTTACCTATAACCATCCTTACAATTGGGCTTCAAAAACGAGCACCGGAACGATCGATGGCCAGAATATCAAGTTTACTTGTGTCGGATTCAGTATGGGACAATGCACCGTCAATTAA
SIX8	FJ755837.1	Foly_007		Fola4 + Fola1	All isolates	SIX14	ATGCATTTCCACTATGTATTTCTTCTTTTTCTCCCTGCTGGAGCTCTGTCGCAGCGGGCTCTCGGCTGCCGCATGCCTAATGGCTCCCTGAACCCAAGTGAACGCATTTGCCTAGACGCAGGTGGTGGTTTTTTAACGGCATCCGCAAGTATAGCATTACCAATAGAGATGGTCCAGAACTAATAACTTTTAAGAGAGCCTGTTGTACTGGGGGTGCTGGGAACAGTCCCGTTCTTACTGAAGCCCGATTCATCAAAGGATGTAATGATAACGGCGGTTCTGTTGGCCCTAATGAAATTGTATTTCCTAGCTGTTAA
SIX9	KC701447.1	Foly_007		Fola1	All Fola1 isolates	SIX14 partial	ATGCATTTCCACTATGTATTTCTTCTTTTTCTCCCTGCTGGAGCTCTGTCGCAGCGGGCTCTCGGCTGCCGCATGCCTAATGGCTCCCTGAACCCAAGTGAACGCATTTGCCTAGACGCAGGTGGTGGTTTTTTAACGGCATCGGTGTCACGGGCTGGGCTCAGGTAG
SIX10	KC701448.1	Foly_007
SIX11	KC701449.1	Foly_007
SIX12	KC701450.1	Foly_007
SIX13	KC701451.1	Foly_007
SIX14	KC701452.1	Foly_007
SIX15	KY073750.1	Foly_1943

## Sheet: T5-Nanopore run and assembly
		Isolate			Nanopore run statistics			Assembly statistics									BUSCO genes (%)
		Name	f. sp.	race	Passed bases (Gb)	Reads (M)	Run N50 (kb)	Size_include N	No. contigs	Mean Size	Median Size	Longest Seq	Shortest Seq	GC Content	N50	L50	complete	Single Copy	Duplicated	Fragmented	Missing
		AJ516	lactucae	4	4.06	0.69	16.4	68848182	37	1860761	1510751	6778041	2237	47.58	3098212	8	97.6	96.3	1.1	0.6	2
		AJ592	lactucae	4	8.89	2.28	12.77	66005277	36	1833479	1472420	6410881	98230	47.75	2659995	9	97.5	96.2	1.3	0.4	2.2
		AJ705	lactucae	4	0.74 8.8	0.16 1.96	18.99 16.16	66170021	32	2067813	1693629	5838975	257668	47.7	2997348	8	97.7	96.4	1.3	0.4	1.8
		AJ520	lactucae	1	3.4	0.97	11.71	62194631	40	1554865	866296	6761996	11819	47.63	2918645	7	95.1	94.3	0.8	2.4	2.4
		AJ865 / PF1	lactucae	1	9	2.11	9.89	62786185	38	1652268	1306887	4714288	6968	47.71	2783948	9	95.3	94.4	0.9	2.3	2.5
		AJ718 / FYTO7211	lactucae	1	2.34 5.91	0.77 1.17	9.42 12.46	62147408	39	1593523	1459674	4756869	791	47.62	2575747	9	95.6	94.7	0.9	2	2.5
		AJ260	matthiolae		3.9	NA	10	60310576	40	1507764	607853	6472849	27386	47.67	4528690	6	97.8	96.8	1	0.3	1.9
		AJ174	rocket		9.71	2.69	11.53	62618328	30	2087277	1857231	6066956	42237	47.98	2798922	9	97.8	96.6	1.2	0.4	1.9
		AJ28	lycopersici		9.21	2.03	16.03	55812214	27	2067119	1981313	4783082	235666	47.93	2952788	8	97.8	96.7	1.1	0.5	1.7

## Sheet: T6-RNAseq data analysis
Experiment name	Total input reads	Reads mapped to lettuce	Multimapping lettuce reads	Unmapped reads	Total pathogen input reads	Respective pathogen mapped reads (%)	Number of reads mapping to pathogen	Multimapping pathogen (%)	Unmapped reads to pathogen (%)	Unmapped reads to lettuce (%)	Multimapping unmapped lettuce (%)	Unmapped post lettuce (%)
AJ260_1M	42123196	0.0001	0	0.9999	42119167	0.8711	3.669e+07	0.0299	0.0158	0	0	1
AJ260_2M	32433449	0.0001	0	0.9998	32429156	0.8592	2.78631e+07	0.0319	0.0152	0	0	0.9999
AJ260_3M	41188379	0.0002	0	0.9997	41179670	0.8772	3.61228e+07	0.0285	0.0173	0	0	1
AJ260_4M	32262473	0.0001	0	0.9998	32257859	0.8517	2.7474e+07	0.0333	0.0164	0	0	0.9999
AJ260_2	78640401	0.8962	0.0236	0.08	6314179	0.5816	3.67233e+06	0.0223	0.3506	0.0004	0	0.9966
AJ260_3	77669861	0.8627	0.0227	0.1143	8903456	0.6887	6.13181e+06	0.0266	0.2418	0.0004	0	0.9975
AJ260_4	81791569	0.8632	0.0295	0.1071	8777113	0.4299	3.77328e+06	0.0197	0.4513	0.0002	0	0.9976
AJ260_5	91532275	0.8304	0.0259	0.1434	13156540	0.6613	8.70042e+06	0.0365	0.2458	0.0003	0	0.9975
AJ516_1M	40046055	0.0002	0	0.9997	40036860	0.9026	3.61373e+07	0.0631	0.0162	0	0	0.9999
AJ516_2M	40045135	0.0002	0	0.9997	40034717	0.8961	3.58751e+07	0.0671	0.0163	0	0	0.9999
AJ516_3M	44068393	0.0002	0	0.9997	44057201	0.8995	3.96295e+07	0.0603	0.0175	0	0	0.9999
AJ516_4M	31080763	0.0002	0	0.9997	31072588	0.8939	2.77758e+07	0.0618	0.0224	0	0	0.9999
AJ516_3	96153519	0.782	0.02	0.1978	19041954	0.7403	1.40968e+07	0.1068	0.1326	0.0002	0	0.9987
AJ516_4	77894914	0.7657	0.0194	0.2147	16741826	0.7074	1.18432e+07	0.1336	0.139	0.0001	0	0.9989
AJ516_5	75553936	0.7718	0.0198	0.2082	15745814	0.7286	1.14724e+07	0.1121	0.1399	0.0001	0	0.9989
AJ516_6	79282643	0.8464	0.0221	0.1313	10427966	0.6768	7.05765e+06	0.0921	0.2139	0.0002	0	0.9983
AJ520_1M	43070656	0.0002	0	0.9997	43061651	0.9186	3.95564e+07	0.0535	0.0184	0	0	0.9999
AJ520_2M	29866905	0.0001	0	0.9997	29862594	0.9061	2.70585e+07	0.0608	0.0217	0	0	0.9999
AJ520_R1M	36408561	0.0001	0	0.9998	36403850	0.9046	3.29309e+07	0.0685	0.0178	0	0	0.9999
AJ520_R4M	37570668	0.0001	0	0.9998	37567274	0.8974	3.37129e+07	0.0755	0.0168	0	0	0.9999
AJ520_2	82151864	0.7891	0.0203	0.1904	15660121	0.7614	1.19236e+07	0.0766	0.1514	0.0002	0	0.9988
AJ520_3	78879224	0.8322	0.0216	0.146	11534184	0.727	8.38535e+06	0.0686	0.1951	0.0002	0	0.9985
AJ520_4	76620342	0.8264	0.022	0.1514	11622176	0.7261	8.43886e+06	0.0728	0.1919	0.0002	0	0.9984
AJ520_5	94847938	0.8674	0.0233	0.1091	10368298	0.648	6.71866e+06	0.0745	0.2687	0.0003	0	0.9977
AJ705_3M	33458537	0.0001	0	0.9999	33455249	0.8999	3.01064e+07	0.0665	0.0171	0	0	1
AJ705_4M	68273306	0.0001	0	0.9998	68265763	0.9065	6.18829e+07	0.0574	0.0169	0	0	0.9999
AJ705_5M	33998848	0.0001	0	0.9998	33994747	0.9027	3.06871e+07	0.0602	0.0151	0	0	1
AJ705_6M	50621273	0.0001	0	0.9998	50613287	0.8979	4.54457e+07	0.0619	0.0166	0	0	0.9999
AJ705_2	79764629	0.8977	0.022	0.0801	6406888	0.5802	3.71728e+06	0.0506	0.3586	0.0002	0	0.9973
AJ705_3	82781850	0.8973	0.0218	0.0806	6697258	0.5724	3.83351e+06	0.0579	0.3583	0.0003	0	0.9967
AJ705_4	75964579	0.9053	0.0221	0.0723	5514807	0.5219	2.87818e+06	0.0576	0.4091	0.0004	0	0.9965
AJ705_5	78380651	0.8637	0.0209	0.1152	9043396	0.6807	6.15584e+06	0.0638	0.2417	0.0002	0	0.9981
Fo47_2M	37937818	0.0002	0	0.9997	37930007	0.9567	3.62876e+07	0.0248	0.0176	0	0	0.9999
Fo47_4M	38959573	0.0001	0	0.9998	38953865	0.96	3.73957e+07	0.0224	0.0167	0	0	0.9999
Fo47_6M	34565139	0.0001	0	0.9999	34561867	0.9556	3.30273e+07	0.0232	0.0203	0	0	0.9999
Fo47_3	77773674	0.8652	0.0212	0.1133	8834866	0.7254	6.40881e+06	0.0219	0.252	0.0002	0	0.9977
Fo47_4	80218015	0.7819	0.0199	0.1979	15900305	0.8028	1.27648e+07	0.0303	0.1659	0.0002	0	0.9986
Fo47_5	96256483	0.837	0.0196	0.1432	13802331	0.79	1.09038e+07	0.0186	0.1907	0.0002	0	0.9984
Fo47_6	88417237	0.8449	0.0204	0.1345	11912945	0.7559	9.005e+06	0.0203	0.2232	0.0002	0	0.9981
Control_1	77058274	0.9291	0.0307	0.0398	3095453	0.0007	2166.82	0	0.9912	0.0007	0	0.9912
Control_4	78206584	0.9466	0.0208	0.0323	2550370	0.001	2550.37	0	0.9912	0.001	0	0.9912
Control_6	78464785	0.9453	0.0213	0.0331	2620192	0.001	2620.19	0	0.9919	0.001	0	0.9919
Control_7	83344707	0.949	0.0214	0.0294	2471691	0.0012	2966.03	0	0.9903	0.0012	0	0.9903
M = from mycelia grown in PDB
Control = mock inoculated lettuce

## Sheet: T7-Fola4_AJ516 gene list
Contig	Gene	Length	experimental_TPM_ave	control_TPM_ave	Mimp(2500bp)	Effector	EffectorP	SignalP	[SG]PC[KR]P motif	Cazyme	Transposon	SecondaryMetabolite	DE	baseMean	log2FoldChange	lfcSE	stat	pvalue	padj	Interproscan
contig_1	g1	497	0	0			Cytoplasmic (0.735)
contig_1	g10	1421	0.269597	0.421673			Cytoplasmic (0.74)				gypsy									Coils Coil - -<-----sep----->Coils Coil - -<-----sep----->Gene3D - - -<-----sep----->MobiDBLite consensus disorder prediction - -<-----sep----->MobiDBLite consensus disorder prediction - -<-----sep----->MobiDBLite consensus disorder prediction - -<-----sep----->MobiDBLite consensus disorder prediction - -<-----sep----->MobiDBLite consensus disorder prediction - -<-----sep----->MobiDBLite consensu…
contig_1	g100	3617	0.0897347	0.0685727																MobiDBLite consensus disorder prediction - -<-----sep----->MobiDBLite consensus disorder prediction - -<-----sep----->MobiDBLite consensus disorder prediction - -
contig_1	g1000	758	1.76992	6.11179			Cytoplasmic (0.721)													MobiDBLite consensus disorder prediction - -<-----sep----->MobiDBLite consensus disorder prediction - -
contig_1	g1001	1268	407.32	425.404			Cytoplasmic (0.861)													CDD HMG-box_NHP6-like - -<-----sep----->Coils Coil - -<-----sep----->Gene3D High mobility group box domain IPR036910 High mobility group box domain superfamily -<-----sep----->MobiDBLite consensus disorder prediction - -<-----sep----->MobiDBLite consensus disorder prediction - -<-----sep----->MobiDBLite consensus disorder prediction - -<-----sep----->PANTHER HIGH MOBILITY GROUP PROTEIN DSP1 - -<-…
contig_1	g1002	1029	10.4153	19.7988
contig_1	g1003	1909	7.01419	24.3058									Yes	1035.14	-1.33607	0.510474	-2.61731	0.00886262	0.0165976
contig_1	g1004	1977	12.3742	60.3789									Yes	2795.55	-1.80678	0.273342	-6.60994	3.84474e-11	2.47726e-10	CDD PGM1 - -<-----sep----->Gene3D - - -<-----sep----->Gene3D - - -<-----sep----->Gene3D - - -<-----sep----->Gene3D - - -<-----sep----->PANTHER PHOSPHOHEXOMUTASE FAMILY MEMBER IPR045244 Phosphoglucomutase GO:0004614|GO:0005975<-----sep----->Pfam Phosphoglucomutase/phosphomannomutase, alpha/beta/alpha domain I IPR005844 Alpha-D-phosphohexomutase, alpha/beta/alpha domain I GO:0005975|GO:0016868<----…
contig_1	g1005	693	7.90954	16.3404			Cytoplasmic (0.531)						Yes	264.019	-0.510702	0.189128	-2.7003	0.00692767	0.0133419	CDD Orn IPR022894 Oligoribonuclease GO:0000175<-----sep----->Gene3D - IPR036397 Ribonuclease H superfamily GO:0003676<-----sep----->PANTHER OLIGORIBONUCLEASE, MITOCHONDRIAL IPR022894 Oligoribonuclease GO:0000175<-----sep----->Pfam Exonuclease IPR013520 Exonuclease, RNase T/DNA polymerase III -<-----sep----->SMART exoiiiendus IPR013520 Exonuclease, RNase T/DNA polymerase III -<-----sep----->SUPERF…
contig_1	g1006	1708	2.52593	4.86946																Gene3D Dihydrodipicolinate Reductase; domain 2 - -<-----sep----->Gene3D - - -<-----sep----->MobiDBLite consensus disorder prediction - -<-----sep----->MobiDBLite consensus disorder prediction - -<-----sep----->PANTHER BILIVERDIN REDUCTASE A - -<-----sep----->Pfam Oxidoreductase family, NAD-binding Rossmann fold IPR000683 Gfo/Idh/MocA-like oxidoreductase, N-terminal GO:0000166<-----sep----->SUPERF…
contig_1	g1007	1424	29.6227	35.2235				Yes												MobiDBLite consensus disorder prediction - -<-----sep----->MobiDBLite consensus disorder prediction - -<-----sep----->MobiDBLite consensus disorder prediction - -<-----sep----->MobiDBLite consensus disorder prediction - -<-----sep----->MobiDBLite consensus disorder prediction - -
contig_1	g1008	362	14.5669	15.8744			Cytoplasmic/apoplastic (0.698) (0.57)	Yes
contig_1	g1009	551	2.02406	2.77314			Cytoplasmic (0.611)													CDD cupin_BLL6423-like - -<-----sep----->Gene3D Jelly Rolls IPR014710 RmlC-like jelly roll fold -<-----sep----->PANTHER SLR2101 PROTEIN IPR047142 Oryzines biosynthesis cluster protein J/Cupin-domain-containing oxidoreductase virC-like -<-----sep----->Pfam Cupin domain IPR013096 Cupin 2, conserved barrel -<-----sep----->SUPERFAMILY RmlC-like cupins IPR011051 RmlC-like cupin domain superfamily -
contig_1	g101	4223	0.118353	0.119441
contig_1	g1010	1136	15.6592	5.44186									Yes	622.725	2.0423	0.251899	8.10762	5.16213e-16	5.03241e-15	Gene3D Nucleoside Triphosphate Pyrophosphohydrolase - -<-----sep----->SUPERFAMILY Nudix IPR015797 NUDIX hydrolase-like domain superfamily -
contig_1	g1011	326	248.464	202.018									Yes	955.047	0.863863	0.396103	2.18091	0.0291903	0.0482708
contig_1	g1012	479	60.4966	96.0601				Yes
contig_1	g1013	700	209.723	203.978			Cytoplasmic (0.879)						Yes	2936.31	0.563348	0.221062	2.54837	0.0108227	0.0198477	PANTHER OXIDOREDUCTASE 178 KDA SUBUNIT, PUTATIVE (AFU_ORTHOLOGUE AFUA_8G04320)-RELATED IPR034444 NADH-ubiquinone oxidoreductase 17.8kDa subunit GO:0005739
contig_1	g1014	371	1.65575	0.864557			Cytoplasmic (0.797)													Gene3D SET domain IPR046341 SET domain superfamily -<-----sep----->MobiDBLite consensus disorder prediction - -<-----sep----->Pfam SET domain IPR001214 SET domain GO:0005515<-----sep----->SUPERFAMILY SET domain IPR046341 SET domain superfamily -
contig_1	g1015	800	1698.86	780.177			Cytoplasmic (0.828)						Yes	15349.5	1.68449	0.155242	10.8508	1.97741e-27	3.98395e-26	Gene3D 30s Ribosomal Protein S19; Chain A IPR023575 Ribosomal protein S19/S15, superfamily GO:0003735|GO:0005840|GO:0006412<-----sep----->Hamap 30S ribosomal protein S19 [rpsS]. IPR002222 Ribosomal protein S19/S15 GO:0003735|GO:0005840|GO:0006412<-----sep----->NCBIfam 30S ribosomal protein S19 IPR005713 Ribosomal protein S19A/S15e GO:0003735|GO:0006412|GO:0015935<-----sep----->PANTHER RIBOSOMAL P…
contig_1	g1016	413	10.701	13.3666
contig_1	g1017	203	139.528	122.423
contig_1	g1018	1169	27.3458	28.0599									Yes	1447.61	0.552591	0.206125	2.68085	0.00734354	0.0140619	CDD TM_EGFR-like - -<-----sep----->Coils Coil - -<-----sep----->MobiDBLite consensus disorder prediction - -<-----sep----->MobiDBLite consensus disorder prediction - -<-----sep----->MobiDBLite consensus disorder prediction - -<-----sep----->MobiDBLite consensus disorder prediction - -
contig_1	g1019	770	0.293751	0.691068																Gene3D Amidase signature (AS) domain IPR036928 Amidase signature (AS) superfamily -<-----sep----->PANTHER AMIDASE-RELATED-RELATED - -<-----sep----->Pfam Amidase IPR023631 Amidase signature domain -<-----sep----->SUPERFAMILY Amidase signature (AS) enzymes IPR036928 Amidase signature (AS) superfamily -
contig_1	g102	797	1.0775	0.671486																SUPERFAMILY Family A G protein-coupled receptor-like - -
contig_1	g1020	263	0.751947	2.66945			Cytoplasmic (0.689)													Gene3D Amidase signature (AS) domain IPR036928 Amidase signature (AS) superfamily -
contig_1	g1021	349	0	3.05269																Gene3D Amidase signature (AS) domain IPR036928 Amidase signature (AS) superfamily -<-----sep----->PANTHER AMIDASE-RELATED-RELATED - -<-----sep----->SUPERFAMILY Amidase signature (AS) enzymes IPR036928 Amidase signature (AS) superfamily -
contig_1	g1022	1418	0.142689	0.49171																Gene3D - IPR015421 Pyridoxal phosphate-dependent transferase, major domain GO:0003824<-----sep----->PANTHER GLUTAMATE-1-SEMIALDEHYDE 2,1-AMINOMUTASE - -<-----sep----->Pfam Aminotransferase class-III IPR005814 Aminotransferase class-III GO:0008483|GO:0030170<-----sep----->Pfam Aminotransferase class-III IPR005814 Aminotransferase class-III GO:0008483|GO:0030170<-----sep----->SUPERFAMILY PLP-depend…
contig_1	g1023	1643	0.165412	1.66552									Yes	51.6972	-2.64324	0.585275	-4.51624	6.29469e-06	2.08935e-05	Coils Coil - -<-----sep----->Gene3D - - -<-----sep----->Gene3D - IPR036188 FAD/NAD(P)-binding domain superfamily -<-----sep----->PANTHER SARCOSINE DEHYDROGENASE-RELATED - -<-----sep----->Pfam FAD dependent oxidoreductase IPR006076 FAD dependent oxidoreductase GO:0016491<-----sep----->SUPERFAMILY FAD/NAD(P)-binding domain IPR036188 FAD/NAD(P)-binding domain superfamily -
contig_1	g1024	1954	0.0514328	0.323813																Gene3D Amino acid/polyamine transporter I - -<-----sep----->MobiDBLite consensus disorder prediction - -<-----sep----->PANTHER AMINO-ACID PERMEASE BAT1 - -<-----sep----->Pfam Amino acid permease IPR002293 Amino acid/polyamine transporter I GO:0016020|GO:0022857|GO:0055085
contig_1	g1025	1712	134.431	145.575									Yes	9385.25	0.425044	0.178943	2.37531	0.0175343	0.0305306	CDD alpha_tubulin - -<-----sep----->Coils Coil - -<-----sep----->Gene3D Helix hairpin bin IPR023123 Tubulin, C-terminal -<-----sep----->Gene3D - IPR037103 Tubulin/FtsZ-like, C-terminal domain -<-----sep----->Gene3D Tubulin/FtsZ, GTPase domain IPR036525 Tubulin/FtsZ, GTPase domain superfamily -<-----sep----->PANTHER TUBULIN IPR000217 Tubulin GO:0005874|GO:0007017<-----sep----->Pfam Tubulin/FtsZ fa…
contig_1	g1026	1842	24.8055	6.48831			Cytoplasmic (0.663)						Yes	1521.22	2.52062	0.203686	12.375	3.56736e-35	1.04603e-33	Coils Coil - -<-----sep----->Gene3D - IPR012677 Nucleotide-binding alpha-beta plait domain superfamily -<-----sep----->Gene3D - IPR012677 Nucleotide-binding alpha-beta plait domain superfamily -<-----sep----->MobiDBLite consensus disorder prediction - -<-----sep----->MobiDBLite consensus disorder prediction - -<-----sep----->MobiDBLite consensus disorder prediction - -<-----sep----->MobiDBLite co…
contig_1	g1027	2059	7.3822	13.2991			Cytoplasmic (0.788)													Coils Coil - -<-----sep----->MobiDBLite consensus disorder prediction - -<-----sep----->MobiDBLite consensus disorder prediction - -<-----sep----->MobiDBLite consensus disorder prediction - -<-----sep----->MobiDBLite consensus disorder prediction - -<-----sep----->MobiDBLite consensus disorder prediction - -<-----sep----->MobiDBLite consensus disorder prediction - -<-----sep----->MobiDBLite conse…
contig_1	g1028	337	322.937	453.268																PANTHER CYTOCHROME C OXIDASE ASSEMBLY FACTOR 3, MITOCHONDRIAL IPR041752 Cytochrome c oxidase assembly factor 3, mitochondrial GO:0033617<-----sep----->Pfam Cytochrome c oxidase assembly factor 3 IPR018628 Cytochrome c oxidase assembly factor 3, mitochondrial, coiled-coil domain -
contig_1	g1029	2364	3.6819	4.49521																Gene3D - IPR011989 Armadillo-like helical -<-----sep----->PANTHER SYMPLEKIN-RELATED IPR021850 Symplekin/Pta1 -<-----sep----->Pfam Symplekin/PTA1 N-terminal IPR032460 Symplekin/Pta1, N-terminal -<-----sep----->SUPERFAMILY ARM repeat IPR016024 Armadillo-type fold -
contig_1	g103	1655	0.728797	1.36255							DDE_1									Coils Coil - -<-----sep----->MobiDBLite consensus disorder prediction - -<-----sep----->PANTHER TRANSPOSON - -<-----sep----->Pfam DDE superfamily endonuclease IPR004875 DDE superfamily endonuclease domain GO:0003676<-----sep----->Pfam helix-turn-helix, Psq domain IPR007889 DNA binding HTH domain, Psq-type GO:0003677<-----sep----->ProSiteProfiles Zinc finger CCHC-type profile. IPR001878 Zinc finge…
contig_1	g1030	2039	1.90116	4.38024			Cytoplasmic (0.635) Cytoplasmic (0.73)						Yes	367.704	-0.654997	0.286251	-2.28819	0.0221264	0.0376516	Coils Coil - -<-----sep----->Coils Coil - -<-----sep----->Coils Coil - -<-----sep----->Coils Coil - -<-----sep----->MobiDBLite consensus disorder prediction - -<-----sep----->MobiDBLite consensus disorder prediction - -<-----sep----->MobiDBLite consensus disorder prediction - -<-----sep----->MobiDBLite consensus disorder prediction - -<-----sep----->MobiDBLite consensus disorder prediction - -<--…
contig_1	g1031	3812	0.318788	0.815602																MobiDBLite consensus disorder prediction - -<-----sep----->MobiDBLite consensus disorder prediction - -<-----sep----->MobiDBLite consensus disorder prediction - -<-----sep----->MobiDBLite consensus disorder prediction - -<-----sep----->MobiDBLite consensus disorder prediction - -<-----sep----->MobiDBLite consensus disorder prediction - -<-----sep----->MobiDBLite consensus disorder prediction - -<…
contig_1	g1032	2694	6.10291	19.575									Yes	1305.41	-1.11061	0.187581	-5.92068	3.20608e-09	1.67053e-08	CDD GAL4 IPR001138 Zn(2)Cys(6) fungal-type DNA-binding domain GO:0000981|GO:0006355|GO:0008270<-----sep----->CDD fungal_TF_MHR - -<-----sep----->Coils Coil - -<-----sep----->Gene3D - IPR036864 Zn(2)-C6 fungal-type DNA-binding domain superfamily GO:0000981|GO:0006355|GO:0008270<-----sep----->MobiDBLite consensus disorder prediction - -<-----sep----->MobiDBLite consensus disorder prediction - -<---…
contig_1	g1033	359	3.73742	10.5129			Cytoplasmic (0.835)													MobiDBLite consensus disorder prediction - -<-----sep----->MobiDBLite consensus disorder prediction - -<-----sep----->MobiDBLite consensus disorder prediction - -<-----sep----->MobiDBLite consensus disorder prediction - -
contig_1	g1034	344	0	0.661969
contig_1	g1035	1986	37.2196	22.3984									Yes	2799.33	1.30425	0.149021	8.75217	2.09296e-18	2.47142e-17	Gene3D MFS general substrate transporter like domains IPR036259 MFS transporter superfamily -<-----sep----->MobiDBLite consensus disorder prediction - -<-----sep----->MobiDBLite consensus disorder prediction - -<-----sep----->PANTHER MAJOR FACILITATOR SUPERFAMILY - -<-----sep----->Pfam Major Facilitator Superfamily IPR011701 Major facilitator superfamily GO:0022857|GO:0055085<-----sep----->ProSit…
contig_1	g1036	1463	4.92672	108.486				Yes					Yes	3516.92	-4.03913	0.432298	-9.34338	9.33043e-21	1.26593e-19	Gene3D - IPR029033 Histidine phosphatase superfamily -<-----sep----->PANTHER ACID PHOSPHATASE-RELATED - -<-----sep----->SUPERFAMILY Phosphoglycerate mutase-like IPR029033 Histidine phosphatase superfamily -
contig_1	g1037	1098	54.4032	36.7946									Yes	1963.28	1.12597	0.356126	3.16171	0.00156845	0.00345702	CDD TER_DECR_SDR_a - -<-----sep----->Gene3D - - -<-----sep----->PANTHER PEROXISOMAL 2,4-DIENOYL-COA REDUCTASE IPR045017 Peroxisomal 2,4-dienoyl-CoA reductase [(3E)-enoyl-CoA-producing] GO:0008670|GO:0009062<-----sep----->Pfam Enoyl-(Acyl carrier protein) reductase - -<-----sep----->PRINTS Glucose/ribitol dehydrogenase family signature IPR002347 Short-chain dehydrogenase/reductase SDR -<-----sep--…
contig_1	g1038	697	81.7812	43.293			Apoplastic (0.761)						Yes	123.868	1.3732	0.523268	2.62427	0.00868356	0.0162948
contig_1	g1039	3886	1.54457	5.20599									Yes	668.549	-1.23475	0.166244	-7.42734	1.10804e-13	8.8459e-13	Gene3D Transferase(Phosphotransferase) domain 1 - -<-----sep----->MobiDBLite consensus disorder prediction - -<-----sep----->MobiDBLite consensus disorder prediction - -<-----sep----->MobiDBLite consensus disorder prediction - -<-----sep----->MobiDBLite consensus disorder prediction - -<-----sep----->MobiDBLite consensus disorder prediction - -<-----sep----->MobiDBLite consensus disorder predicti…
contig_1	g104	2382	0.244364	0.659344																CDD Peptidases_S8_Kp43_protease IPR034058 TagA/B/C/D, peptidase domain -<-----sep----->Gene3D - - -<-----sep----->Gene3D Peptidase S8/S53 domain IPR036852 Peptidase S8/S53 domain superfamily GO:0004252|GO:0006508<-----sep----->PANTHER SUBTILISIN-RELATED - -<-----sep----->Pfam Subtilase family IPR000209 Peptidase S8/S53 domain GO:0006508|GO:0008236<-----sep----->PRINTS Subtilisin serine protease f…
contig_1	g1040	641	22.3545	65.8808									Yes	547	-0.968432	0.304963	-3.17558	0.00149538	0.00331585	CDD cytidine_deaminase - -<-----sep----->Gene3D Cytidine Deaminase, domain 2 - -<-----sep----->NCBIfam cytidine deaminase IPR006262 Cytidine deaminase, homotetrameric GO:0004126|GO:0008270|GO:0009972<-----sep----->PANTHER CYTIDINE DEAMINASE - -<-----sep----->Pfam Cytidine and deoxycytidylate deaminase zinc-binding region IPR002125 Cytidine and deoxycytidylate deaminase domain -<-----sep----->ProS…
contig_1	g1041	1046	7.88435	20.1879			Cytoplasmic (0.612)					Yes	Yes	613.085	-0.806088	0.225475	-3.57506	0.000350142	0.000871495	Coils Coil - -<-----sep----->MobiDBLite consensus disorder prediction - -<-----sep----->MobiDBLite consensus disorder prediction - -<-----sep----->MobiDBLite consensus disorder prediction - -<-----sep----->MobiDBLite consensus disorder prediction - -<-----sep----->MobiDBLite consensus disorder prediction - -
contig_1	g1042	1690	2.13122	9.73067				Yes					Yes	437.925	-1.62538	0.217046	-7.48864	6.959e-14	5.65687e-13	MobiDBLite consensus disorder prediction - -<-----sep----->MobiDBLite consensus disorder prediction - -<-----sep----->MobiDBLite consensus disorder prediction - -
contig_1	g1043	1485	0	0.00630572																Coils Coil - -
contig_1	g1044	2208	0.24137	0.357541																CDD HSPA12_like_NBD - -<-----sep----->Gene3D - - -<-----sep----->PANTHER ALPHA KINASE/ELONGATION FACTOR 2 KINASE - -<-----sep----->Pfam Hsp70 protein IPR013126 Heat shock protein 70 family GO:0005524|GO:0140662<-----sep----->PRINTS 70kDa heat shock protein signature - -<-----sep----->PRINTS 70kDa heat shock protein signature - -<-----sep----->PRINTS 70kDa heat shock protein signature - -<-----sep…
contig_1	g1045	1523	9.44196	6.7224									Yes	410.794	1.06203	0.232496	4.56798	4.92458e-06	1.65986e-05	CDD WD40 - -<-----sep----->Gene3D - IPR015943 WD40/YVTN repeat-like-containing domain superfamily GO:0005515<-----sep----->PANTHER WD40 REPEAT PROTEIN - -<-----sep----->Pfam WD domain, G-beta repeat IPR001680 WD40 repeat GO:0005515<-----sep----->Pfam WD domain, G-beta repeat IPR001680 WD40 repeat GO:0005515<-----sep----->Pfam WD domain, G-beta repeat IPR001680 WD40 repeat GO:0005515<-----sep-----…
contig_1	g1046	845	1367.33	545.435				Yes					Yes	33296.2	1.8794	0.139292	13.4925	1.73107e-41	6.71535e-40	MobiDBLite consensus disorder prediction - -<-----sep----->PANTHER MATRIX PROTEIN, PUTATIVE (AFU_ORTHOLOGUE AFUA_8G05410)-RELATED - -<-----sep----->Pfam Kre9/KNH-like N-terminal Ig-like domain IPR018466 Yeast cell wall synthesis Kre9/Knh1-like, N-terminal -
contig_1	g1047	1676	5.23139	20.4717									Yes	857.703	-1.29443	0.571242	-2.26599	0.023452	0.0396588	Gene3D MFS general substrate transporter like domains IPR036259 MFS transporter superfamily -<-----sep----->Gene3D MFS general substrate transporter like domains IPR036259 MFS transporter superfamily -<-----sep----->MobiDBLite consensus disorder prediction - -<-----sep----->NCBIfam NarK family nitrate/nitrite MFS transporter IPR004737 Nitrate transporter NarK/NarU-like GO:0015112|GO:0015113|GO:00…
contig_1	g1048	1554	40.4782	13.1951									Yes	1575.78	2.13916	0.236631	9.04006	1.56581e-19	1.97433e-18	CDD NAD_bind_m-THF_DH IPR035812 Methylenetetrahydrofolate dehydrogenase, NAD-binding domain -<-----sep----->Gene3D Leucine Dehydrogenase, chain A, domain 1 - -<-----sep----->Gene3D - - -<-----sep----->PANTHER C-1-TETRAHYDROFOLATE SYNTHASE, CYTOPLASMIC-RELATED - -<-----sep----->Pfam Tetrahydrofolate dehydrogenase/cyclohydrolase, catalytic domain IPR020630 Tetrahydrofolate dehydrogenase/cyclohydrol…
contig_1	g1049	2755	12.6005	5.4827									Yes	1454.31	1.82301	0.318432	5.72496	1.03461e-08	5.047e-08	Coils Coil - -<-----sep----->Coils Coil - -<-----sep----->Coils Coil - -<-----sep----->MobiDBLite consensus disorder prediction - -<-----sep----->MobiDBLite consensus disorder prediction - -<-----sep----->MobiDBLite consensus disorder prediction - -<-----sep----->MobiDBLite consensus disorder prediction - -<-----sep----->MobiDBLite consensus disorder prediction - -<-----sep----->MobiDBLite consen…
contig_1	g105	2319	0.141137	0.258543																Gene3D Magnesium transport protein CorA, transmembrane region - -
contig_1	g1050	539	19.9624	22.4868				Yes					Yes	345.978	0.376181	0.171214	2.19714	0.0280105	0.0465649	Pfam Nuclear pore assembly and biogenesis IPR024316 Nuclear pore assembly and biogenesis protein, APQ12 -
contig_1	g1051	1060	15.1228	12.0192									Yes	540.158	0.872027	0.175466	4.96979	6.70262e-07	2.5531e-06	CDD GPN3 IPR030228 GPN-loop GTPase 3 -<-----sep----->Coils Coil - -<-----sep----->Gene3D - IPR027417 P-loop containing nucleoside triphosphate hydrolase -<-----sep----->MobiDBLite consensus disorder prediction - -<-----sep----->PANTHER XPA-BINDING PROTEIN 1-RELATED IPR004130 GPN-loop GTPase -<-----sep----->Pfam Conserved hypothetical ATP binding protein IPR004130 GPN-loop GTPase -<-----sep----->S…
contig_1	g1052	1390	146.701	222.053																CDD S-AdoMet_synt - -<-----sep----->Gene3D - - -<-----sep----->Gene3D - - -<-----sep----->Gene3D - - -<-----sep----->Hamap S-adenosylmethionine synthase [metK]. IPR002133 S-adenosylmethionine synthetase GO:0004478|GO:0005524|GO:0006556<-----sep----->NCBIfam methionine adenosyltransferase IPR002133 S-adenosylmethionine synthetase GO:0004478|GO:0005524|GO:0006556<-----sep----->PANTHER S-ADENOSYLMET…
contig_1	g1053	137	0	2.50311			Cytoplasmic (0.8)													MobiDBLite consensus disorder prediction - -<-----sep----->MobiDBLite consensus disorder prediction - -<-----sep----->MobiDBLite consensus disorder prediction - -
contig_1	g1054	620	1.23022	0.225118			Cytoplasmic (0.796)					Yes	Yes	18.5928	3.05212	0.88021	3.46749	0.000525339	0.00126879	MobiDBLite consensus disorder prediction - -<-----sep----->MobiDBLite consensus disorder prediction - -<-----sep----->MobiDBLite consensus disorder prediction - -
contig_1	g1055	1415	2.69705	6.75747								Yes	Yes	314.957	-0.811721	0.328978	-2.4674	0.0136098	0.0244096	CDD PI-PLCc_BcPLC_like - -<-----sep----->Coils Coil - -<-----sep----->Gene3D Phosphatidylinositol (PI) phosphodiesterase IPR017946 PLC-like phosphodiesterase, TIM beta/alpha-barrel domain superfamily GO:0006629|GO:0008081<-----sep----->PANTHER UNCHARACTERIZED - -<-----sep----->Pfam Phosphatidylinositol-specific phospholipase C, X domain IPR000909 Phosphatidylinositol-specific phospholipase C, X d…
contig_1	g1056	1467	568.53	202.155									Yes	1072.3	2.03957	0.275519	7.40264	1.335e-13	1.05767e-12
contig_1	g1057	1325	85.7383	107.105																PANTHER STATIONARY PHASE PROTEIN 5 IPR038816 Stationary phase protein 5 GO:0070628
contig_1	g1058	1848	1.39016	4.42572									Yes	239.956	-1.2032	0.389581	-3.08846	0.00201199	0.00434016	Gene3D - IPR036859 CAP Gly-rich domain superfamily -<-----sep----->Gene3D Ribonuclease Inhibitor IPR032675 Leucine-rich repeat domain superfamily -<-----sep----->Gene3D Ribonuclease Inhibitor IPR032675 Leucine-rich repeat domain superfamily -<-----sep----->MobiDBLite consensus disorder prediction - -<-----sep----->MobiDBLite consensus disorder prediction - -<-----sep----->MobiDBLite consensus dis…
contig_1	g1059	947	0.154621	0.257282			Cytoplasmic (0.528)													MobiDBLite consensus disorder prediction - -<-----sep----->MobiDBLite consensus disorder prediction - -<-----sep----->MobiDBLite consensus disorder prediction - -<-----sep----->MobiDBLite consensus disorder prediction - -<-----sep----->MobiDBLite consensus disorder prediction - -<-----sep----->ProSiteProfiles Zinc finger C3H1-type profile. IPR000571 Zinc finger, CCCH-type GO:0046872
contig_1	g106	149	121.815	82.581			Cytoplasmic (0.728)						Yes	203.619	1.09716	0.276842	3.96314	7.39699e-05	0.0002068
contig_1	g1060	1087	0.95422	1.13674																CDD AKR_AKR8A1-2 - -<-----sep----->Gene3D - IPR036812 NADP-dependent oxidoreductase domain superfamily -<-----sep----->PANTHER AFLATOXIN B1 ALDEHYDE REDUCTASE - -<-----sep----->Pfam Aldo/keto reductase family IPR023210 NADP-dependent oxidoreductase domain -<-----sep----->SUPERFAMILY NAD(P)-linked oxidoreductase IPR036812 NADP-dependent oxidoreductase domain superfamily -
contig_1	g1061	2136	10.6567	8.7699									Yes	1101.73	0.865394	0.189147	4.57524	4.75679e-06	1.6062e-05	Coils Coil - -<-----sep----->Coils Coil - -<-----sep----->Gene3D - IPR015943 WD40/YVTN repeat-like-containing domain superfamily GO:0005515<-----sep----->Gene3D - IPR015943 WD40/YVTN repeat-like-containing domain superfamily GO:0005515<-----sep----->MobiDBLite consensus disorder prediction - -<-----sep----->MobiDBLite consensus disorder prediction - -<-----sep----->MobiDBLite consensus disorder p…
contig_1	g1062	516	1671.77	841.659			Cytoplasmic (0.892)	Yes					Yes	3403.78	1.54034	0.28614	5.38316	7.31909e-08	3.2064e-07	Coils Coil - -<-----sep----->PANTHER ATP SYNTHASE E CHAIN, MITOCHONDRIAL IPR008386 ATP synthase, F0 complex, subunit E, mitochondrial GO:0000276|GO:0015078|GO:0015986<-----sep----->Pfam ATP synthase E chain IPR008386 ATP synthase, F0 complex, subunit E, mitochondrial GO:0000276|GO:0015078|GO:0015986
contig_1	g1063	2535	23.0367	17.0392				Yes		Yes			Yes	2519.92	0.995016	0.20839	4.77478	1.79906e-06	6.47007e-06	Coils Coil - -<-----sep----->Gene3D - - -<-----sep----->PANTHER DOLICHYL-DIPHOSPHOOLIGOSACCHARIDE--PROTEIN GLYCOSYLTRANSFERASE SUBUNIT IPR003674 Oligosaccharyl transferase, STT3 subunit GO:0004576|GO:0006486|GO:0016020<-----sep----->Pfam Oligosaccharyl transferase STT3 subunit IPR003674 Oligosaccharyl transferase, STT3 subunit GO:0004576|GO:0006486|GO:0016020
contig_1	g1064	3441	0.159624	0.0896237																Coils Coil - -<-----sep----->MobiDBLite consensus disorder prediction - -<-----sep----->MobiDBLite consensus disorder prediction - -<-----sep----->MobiDBLite consensus disorder prediction - -<-----sep----->MobiDBLite consensus disorder prediction - -<-----sep----->MobiDBLite consensus disorder prediction - -<-----sep----->MobiDBLite consensus disorder prediction - -<-----sep----->MobiDBLite conse…
contig_1	g1065	3692	3.73497	6.74154																Coils Coil - -<-----sep----->Coils Coil - -<-----sep----->Gene3D Transferase(Phosphotransferase) domain 1 - -<-----sep----->Gene3D - - -<-----sep----->MobiDBLite consensus disorder prediction - -<-----sep----->MobiDBLite consensus disorder prediction - -<-----sep----->MobiDBLite consensus disorder prediction - -<-----sep----->MobiDBLite consensus disorder prediction - -<-----sep----->MobiDBLite c…
contig_1	g1066	1823	36.2884	37.6186			Cytoplasmic (0.718)					Yes								MobiDBLite consensus disorder prediction - -<-----sep----->MobiDBLite consensus disorder prediction - -<-----sep----->MobiDBLite consensus disorder prediction - -<-----sep----->MobiDBLite consensus disorder prediction - -<-----sep----->MobiDBLite consensus disorder prediction - -<-----sep----->MobiDBLite consensus disorder prediction - -<-----sep----->MobiDBLite consensus disorder prediction - -<…
contig_1	g1067	2861	16.7982	13.6034									Yes	1788.46	0.868774	0.244539	3.5527	0.000381298	0.000944524	Gene3D - IPR011993 PH-like domain superfamily -<-----sep----->MobiDBLite consensus disorder prediction - -<-----sep----->MobiDBLite consensus disorder prediction - -<-----sep----->MobiDBLite consensus disorder prediction - -<-----sep----->MobiDBLite consensus disorder prediction - -<-----sep----->MobiDBLite consensus disorder prediction - -<-----sep----->MobiDBLite consensus disorder prediction -…
contig_1	g1068	1255	73.8487	35.7571				Yes					Yes	3216	1.63438	0.277496	5.88975	3.86774e-09	1.99367e-08	Gene3D - IPR036457 PPM-type phosphatase-like domain superfamily -<-----sep----->PANTHER PROTEIN PHOSPHATASE 2C IPR039123 Protein phosphatase PTC7 homolog -<-----sep----->SMART PP2C_4 IPR001932 PPM-type phosphatase-like domain -<-----sep----->SUPERFAMILY PP2C-like IPR036457 PPM-type phosphatase-like domain superfamily -
contig_1	g1069	965	14.0774	7.34982			Cytoplasmic (0.667)						Yes	411.397	1.51419	0.280745	5.39348	6.91052e-08	3.03736e-07	CDD PIN_ScUtp23p-like - -<-----sep----->Gene3D - - -<-----sep----->MobiDBLite consensus disorder prediction - -<-----sep----->MobiDBLite consensus disorder prediction - -<-----sep----->MobiDBLite consensus disorder prediction - -<-----sep----->PANTHER UNCHARACTERIZED - -<-----sep----->Pfam Fcf1 IPR006984 rRNA-processing protein Fcf1/Utp23 GO:0032040<-----sep----->SUPERFAMILY PIN domain-like IPR02…
contig_1	g107	188	0.586603	0.375915				Yes
contig_1	g1070	3555	4.22764	5.39046																Coils Coil - -<-----sep----->MobiDBLite consensus disorder prediction - -<-----sep----->MobiDBLite consensus disorder prediction - -<-----sep----->MobiDBLite consensus disorder prediction - -<-----sep----->MobiDBLite consensus disorder prediction - -<-----sep----->MobiDBLite consensus disorder prediction - -<-----sep----->MobiDBLite consensus disorder prediction - -<-----sep----->MobiDBLite conse…
contig_1	g1071	505	2.77208	5.03723			Apoplastic (0.671)
contig_1	g1072	1237	48.389	58.5042																CDD TM_EGFR-like - -<-----sep----->Coils Coil - -<-----sep----->Coils Coil - -<-----sep----->MobiDBLite consensus disorder prediction - -<-----sep----->MobiDBLite consensus disorder prediction - -<-----sep----->MobiDBLite consensus disorder prediction - -<-----sep----->MobiDBLite consensus disorder prediction - -<-----sep----->MobiDBLite consensus disorder prediction - -<-----sep----->MobiDBLite …
contig_1	g1073	787	53.7034	41.9172									Yes	943.079	0.915836	0.124656	7.34688	2.02881e-13	1.57799e-12	PANTHER UNCHARACTERIZED IPR008564 Golgi apparatus membrane protein TVP23-like GO:0016020<-----sep----->Pfam Eukaryotic protein of unknown function (DUF846) IPR008564 Golgi apparatus membrane protein TVP23-like GO:0016020
contig_1	g1074	1015	3.21884	11.5812									Yes	289.682	-1.31376	0.262592	-5.00303	5.64375e-07	2.17363e-06	Gene3D - IPR040442 Pyruvate kinase-like domain superfamily -<-----sep----->PANTHER LYASE BETA SUBUNIT, PUTATIVE (AFU_ORTHOLOGUE AFUA_4G13030)-RELATED - -<-----sep----->Pfam HpcH/HpaI aldolase/citrate lyase family IPR005000 HpcH/HpaI aldolase/citrate lyase domain GO:0003824<-----sep----->PIRSF Cit_lyase_B IPR011206 Citrate lyase beta subunit-like -<-----sep----->SUPERFAMILY Phosphoenolpyruvate/pyr…
contig_1	g1075	1499	0	0.101583			Cytoplasmic (0.7)						Yes	3.36173	-4.12597	1.60531	-2.57021	0.0101637	0.018766	MobiDBLite consensus disorder prediction - -<-----sep----->MobiDBLite consensus disorder prediction - -<-----sep----->MobiDBLite consensus disorder prediction - -<-----sep----->MobiDBLite consensus disorder prediction - -
contig_1	g1076	233	0	2.17013
contig_1	g1077	1988	45.0154	68.8062			Cytoplasmic (0.504)													CDD RRM2_NsCP33_like - -<-----sep----->Gene3D - IPR012677 Nucleotide-binding alpha-beta plait domain superfamily -<-----sep----->MobiDBLite consensus disorder prediction - -<-----sep----->MobiDBLite consensus disorder prediction - -<-----sep----->MobiDBLite consensus disorder prediction - -<-----sep----->PANTHER GEO13361P1-RELATED - -<-----sep----->Pfam RNA recognition motif. (a.k.a. RRM, RBD, or…
contig_1	g1078	1415	12.4064	16.2751																CDD GGCT_like IPR013024 Gamma-glutamyl cyclotransferase-like -<-----sep----->Coils Coil - -<-----sep----->Gene3D - - -<-----sep----->MobiDBLite consensus disorder prediction - -<-----sep----->MobiDBLite consensus disorder prediction - -<-----sep----->PANTHER CATION TRANSPORT PROTEIN CHAC-RELATED IPR006840 Glutathione-specific gamma-glutamylcyclotransferase GO:0006751|GO:0061928<-----sep----->Pfam…
contig_1	g1079	1978	15.769	30.2582			Cytoplasmic (0.5)	Yes												CDD EFh_PEF_Group_I - -<-----sep----->Gene3D - - -<-----sep----->MobiDBLite consensus disorder prediction - -<-----sep----->MobiDBLite consensus disorder prediction - -<-----sep----->PANTHER PEFLIN - -<-----sep----->Pfam EF hand IPR002048 EF-hand domain GO:0005509<-----sep----->Pfam EF hand IPR002048 EF-hand domain GO:0005509<-----sep----->Pfam EF-hand domain pair IPR002048 EF-hand domain GO:0005…
contig_1	g108	1127	15.9339	21.2585																MobiDBLite consensus disorder prediction - -<-----sep----->MobiDBLite consensus disorder prediction - -<-----sep----->MobiDBLite consensus disorder prediction - -<-----sep----->MobiDBLite consensus disorder prediction - -<-----sep----->MobiDBLite consensus disorder prediction - -
contig_1	g1080	245	8.54875	1.60007
contig_1	g1081	1708	27.4867	28.0753			Cytoplasmic (0.63)						Yes	1839.16	0.472547	0.212055	2.22841	0.0258529	0.0432737	MobiDBLite consensus disorder prediction - -<-----sep----->MobiDBLite consensus disorder prediction - -<-----sep----->MobiDBLite consensus disorder prediction - -<-----sep----->MobiDBLite consensus disorder prediction - -<-----sep----->MobiDBLite consensus disorder prediction - -<-----sep----->MobiDBLite consensus disorder prediction - -<-----sep----->MobiDBLite consensus disorder prediction - -
contig_1	g1082	1418	9.72344	17.2725			Cytoplasmic (0.792) Cytoplasmic (0.839) Cytoplasmic (0.869)													MobiDBLite consensus disorder prediction - -<-----sep----->MobiDBLite consensus disorder prediction - -<-----sep----->MobiDBLite consensus disorder prediction - -<-----sep----->MobiDBLite consensus disorder prediction - -<-----sep----->MobiDBLite consensus disorder prediction - -<-----sep----->PANTHER TELOMERE LENGTH AND SILENCING PROTEIN 1 TLS1 FAMILY MEMBER IPR010756 Telomere length and silenci…
contig_1	g1083	484	19.6271	125.845			Cytoplasmic (0.668)						Yes	159.91	-2.12193	0.260539	-8.14439	3.81183e-16	3.76303e-15	Gene3D - - -<-----sep----->PANTHER ACYLPHOSPHATASE IPR020456 Acylphosphatase GO:0003998<-----sep----->Pfam Acylphosphatase IPR001792 Acylphosphatase-like domain -<-----sep----->PRINTS Acylphosphatase signature IPR020456 Acylphosphatase GO:0003998<-----sep----->PRINTS Acylphosphatase signature IPR020456 Acylphosphatase GO:0003998<-----sep----->ProSitePatterns Acylphosphatase signature 1. IPR017968…
contig_1	g1084	2924	1.39001	1.39057			Cytoplasmic (0.818)						Yes	449.476	0.543829	0.246667	2.2047	0.0274748	0.0457718	CDD SF2_C_RHA - -<-----sep----->Coils Coil - -<-----sep----->Gene3D - - -<-----sep----->Gene3D - IPR027417 P-loop containing nucleoside triphosphate hydrolase -<-----sep----->Gene3D - IPR027417 P-loop containing nucleoside triphosphate hydrolase -<-----sep----->MobiDBLite consensus disorder prediction - -<-----sep----->MobiDBLite consensus disorder prediction - -<-----sep----->MobiDBLite consensu…
contig_1	g1085	1679	23.6867	4.32593				Yes					Yes	1323.55	3.04869	0.242021	12.5968	2.19854e-36	6.85426e-35	Coils Coil - -<-----sep----->Gene3D - IPR015943 WD40/YVTN repeat-like-containing domain superfamily GO:0005515<-----sep----->Gene3D - IPR015943 WD40/YVTN repeat-like-containing domain superfamily GO:0005515<-----sep----->MobiDBLite consensus disorder prediction - -<-----sep----->MobiDBLite consensus disorder prediction - -<-----sep----->MobiDBLite consensus disorder prediction - -<-----sep----->M…
contig_1	g1086	902	130.454	224.358			Cytoplasmic (0.53)													MobiDBLite consensus disorder prediction - -<-----sep----->MobiDBLite consensus disorder prediction - -<-----sep----->MobiDBLite consensus disorder prediction - -<-----sep----->MobiDBLite consensus disorder prediction - -<-----sep----->MobiDBLite consensus disorder prediction - -<-----sep----->MobiDBLite consensus disorder prediction - -<-----sep----->MobiDBLite consensus disorder prediction - -<…
contig_1	g1087	1124	1.37921	1.5332																Coils Coil - -<-----sep----->Gene3D Farnesyl Diphosphate Synthase IPR008949 Isoprenoid synthase domain superfamily -<-----sep----->PANTHER TERPENE SYNTHASE - -<-----sep----->Pfam Terpene synthase family 2, C-terminal metal binding - -<-----sep----->SFLD Terpene Cyclase Like 2 IPR034686 Terpene cyclase-like 2 -<-----sep----->SFLD Isoprenoid Synthase Type I - -<-----sep----->SUPERFAMILY Terpenoid s…
contig_1	g1088	818	21.4647	19.9303						Yes			Yes	706.067	0.635475	0.157547	4.03356	5.49375e-05	0.000156898	CDD CE4_NodB_like_2 - -<-----sep----->Gene3D Glycoside hydrolase/deacetylase - -<-----sep----->PANTHER GLYCOSYL TRANSFERASE-RELATED - -<-----sep----->Pfam Polysaccharide deacetylase IPR002509 NodB homology domain GO:0005975|GO:0016810<-----sep----->ProSiteProfiles NodB homology domain profile. IPR002509 NodB homology domain GO:0005975|GO:0016810<-----sep----->SUPERFAMILY Glycoside hydrolase/deace…
contig_1	g1089	170	0.752367	0.28449
contig_1	g109	2999	2.25382	7.94399									Yes	769.166	-1.27337	0.205203	-6.20542	5.45523e-10	3.10494e-09	Coils Coil - -<-----sep----->MobiDBLite consensus disorder prediction - -<-----sep----->MobiDBLite consensus disorder prediction - -<-----sep----->MobiDBLite consensus disorder prediction - -<-----sep----->MobiDBLite consensus disorder prediction - -<-----sep----->MobiDBLite consensus disorder prediction - -<-----sep----->MobiDBLite consensus disorder prediction - -<-----sep----->MobiDBLite conse…
contig_1	g1090	690	12.5752	0.426399			Cytoplasmic (0.82)						Yes	162.331	5.30581	0.544644	9.74178	2.00016e-22	3.03039e-21	MobiDBLite consensus disorder prediction - -<-----sep----->MobiDBLite consensus disorder prediction - -<-----sep----->MobiDBLite consensus disorder prediction - -
contig_1	g1091	1481	3.569	6.53813																Coils Coil - -<-----sep----->Gene3D - IPR015421 Pyridoxal phosphate-dependent transferase, major domain GO:0003824<-----sep----->Gene3D Aspartate Aminotransferase, domain 1 IPR015422 Pyridoxal phosphate-dependent transferase, small domain GO:0003824<-----sep----->MobiDBLite consensus disorder prediction - -<-----sep----->PANTHER TRANS-SULFURATION ENZYME FAMILY MEMBER IPR000277 Cys/Met metabolism,…
contig_1	g1092	1016	50.2662	46.7637			Cytoplasmic (0.657)						Yes	1371.82	0.663214	0.209095	3.17183	0.00151483	0.00335226	MobiDBLite consensus disorder prediction - -<-----sep----->MobiDBLite consensus disorder prediction - -<-----sep----->MobiDBLite consensus disorder prediction - -<-----sep----->MobiDBLite consensus disorder prediction - -<-----sep----->MobiDBLite consensus disorder prediction - -<-----sep----->MobiDBLite consensus disorder prediction - -<-----sep----->MobiDBLite consensus disorder prediction - -
contig_1	g1093	925	0.199363	0.846553																MobiDBLite consensus disorder prediction - -<-----sep----->MobiDBLite consensus disorder prediction - -<-----sep----->MobiDBLite consensus disorder prediction - -<-----sep----->PANTHER - - -
contig_1	g1094	1016	1.2355	2.66793			Cytoplasmic (0.588)													CDD AdoMet_MTases - -<-----sep----->Gene3D Vaccinia Virus protein VP39 IPR029063 S-adenosyl-L-methionine-dependent methyltransferase superfamily -<-----sep----->PANTHER METHYLTRANSF_11 DOMAIN-CONTAINING PROTEIN - -<-----sep----->Pfam Methyltransferase domain IPR013216 Methyltransferase type 11 GO:0008168<-----sep----->SUPERFAMILY S-adenosyl-L-methionine-dependent methyltransferases IPR029063 S-ad…
contig_1	g1095	395	183.931	348.995			Cytoplasmic/apoplastic (0.712) (0.531)						Yes	544.165	-0.401197	0.181816	-2.20661	0.0273413	0.0455777	CDD LSm6 - -<-----sep----->Gene3D - - -<-----sep----->PANTHER SMALL NUCLEAR RIBONUCLEOPROTEIN F SNRNP-F IPR016487 Sm-like protein Lsm6/SmF GO:0000398<-----sep----->Pfam LSM domain IPR001163 Sm domain, eukaryotic/archaea-type -<-----sep----->PIRSF snRNP_SmF - -<-----sep----->ProSiteProfiles Sm domain profile. IPR047575 Sm domain GO:0003723<-----sep----->SMART Sm3 IPR001163 Sm domain, eukaryotic/ar…
contig_1	g1096	1508	3.27293	8.29429			Cytoplasmic (0.714)						Yes	395.995	-0.858935	0.278858	-3.08019	0.00206867	0.00445218	Coils Coil - -<-----sep----->Gene3D - - -<-----sep----->MobiDBLite consensus disorder prediction - -<-----sep----->MobiDBLite consensus disorder prediction - -<-----sep----->MobiDBLite consensus disorder prediction - -<-----sep----->MobiDBLite consensus disorder prediction - -<-----sep----->MobiDBLite consensus disorder prediction - -<-----sep----->MobiDBLite consensus disorder prediction - -<---…
contig_1	g1097	1874	5.4154	4.77355									Yes	516.019	0.734911	0.214464	3.42673	0.000610904	0.00145778	Gene3D SIR2/SIRT2 'Small Domain' IPR026591 Sirtuin, catalytic core small domain superfamily -<-----sep----->Gene3D - - -<-----sep----->MobiDBLite consensus disorder prediction - -<-----sep----->MobiDBLite consensus disorder prediction - -<-----sep----->MobiDBLite consensus disorder prediction - -<-----sep----->MobiDBLite consensus disorder prediction - -<-----sep----->MobiDBLite consensus disorde…
contig_1	g1098	1685	10.5054	6.66482									Yes	791.813	1.19739	0.182779	6.551	5.71547e-11	3.61061e-10	Coils Coil - -<-----sep----->Coils Coil - -<-----sep----->Gene3D - IPR035952 Rhomboid-like superfamily -<-----sep----->MobiDBLite consensus disorder prediction - -<-----sep----->MobiDBLite consensus disorder prediction - -<-----sep----->PANTHER RHOMBOID PROTEASE - -<-----sep----->Pfam Rhomboid family IPR022764 Peptidase S54, rhomboid domain GO:0004252|GO:0016020<-----sep----->SUPERFAMILY Rhomboid…
contig_1	g1099	605	2.79976	12.7214			Cytoplasmic (0.764)					Yes	Yes	139.787	-1.62932	0.305078	-5.34065	9.26124e-08	4.0048e-07	MobiDBLite consensus disorder prediction - -<-----sep----->MobiDBLite consensus disorder prediction - -<-----sep----->MobiDBLite consensus disorder prediction - -<-----sep----->PANTHER TRANSLATION MACHINERY-ASSOCIATED PROTEIN 17 IPR038966 Translation machinery-associated protein 17 GO:0070682
contig_1	g11	3587	0.674657	1.32764							TY1_Copia		Yes	195.329	-0.45523	0.188036	-2.42097	0.0154792	0.0273153	CDD CD_CSD - -<-----sep----->CDD retropepsin_like - -<-----sep----->CDD RT_LTR - -<-----sep----->CDD RNase_HI_RT_Ty3 - -<-----sep----->Gene3D - - -<-----sep----->Gene3D - - -<-----sep----->Gene3D Acid Proteases IPR021109 Aspartic peptidase domain superfamily -<-----sep----->Gene3D HIV Type 1 Reverse Transcriptase, subunit A, domain 1 - -<-----sep----->Gene3D - - -<-----sep----->Gene3D - IPR036397…
contig_1	g110	4807	0.300215	1.19145																CDD C2_PLC_like - -<-----sep----->Gene3D - IPR036770 Ankyrin repeat-containing domain superfamily -<-----sep----->Gene3D - IPR036770 Ankyrin repeat-containing domain superfamily -<-----sep----->Gene3D - IPR036770 Ankyrin repeat-containing domain superfamily -<-----sep----->Gene3D C2 domain IPR035892 C2 domain superfamily -<-----sep----->Gene3D Nucleoside phosphorylase domain IPR035994 Nucleoside …
contig_1	g1100	1226	14.1131	23.9639			Cytoplasmic (0.594)	Yes												MobiDBLite consensus disorder prediction - -<-----sep----->MobiDBLite consensus disorder prediction - -<-----sep----->MobiDBLite consensus disorder prediction - -<-----sep----->MobiDBLite consensus disorder prediction - -<-----sep----->MobiDBLite consensus disorder prediction - -
contig_1	g1101	1202	20.8433	16.588			Cytoplasmic (0.801)	Yes				Yes	Yes	1103.94	0.870564	0.156	5.58055	2.39753e-08	1.11943e-07	Coils Coil - -<-----sep----->MobiDBLite consensus disorder prediction - -<-----sep----->MobiDBLite consensus disorder prediction - -<-----sep----->MobiDBLite consensus disorder prediction - -<-----sep----->MobiDBLite consensus disorder prediction - -<-----sep----->MobiDBLite consensus disorder prediction - -<-----sep----->MobiDBLite consensus disorder prediction - -<-----sep----->MobiDBLite conse…
contig_1	g1102	1466	11.1318	36.1702									Yes	1393.69	-1.23128	0.356232	-3.45638	0.000547474	0.0013175	Gene3D - IPR036452 Ribonucleoside hydrolase-like GO:0016799<-----sep----->PANTHER INOSINE-URIDINE PREFERRING NUCLEOSIDE HYDROLASE IPR023186 Inosine/uridine-preferring nucleoside hydrolase -<-----sep----->Pfam Inosine-uridine preferring nucleoside hydrolase IPR001910 Inosine/uridine-preferring nucleoside hydrolase domain GO:0016799<-----sep----->SUPERFAMILY Nucleoside hydrolase IPR036452 Ribonucle…
contig_1	g1103	413	82.2173	92.9119																CDD LSm8 IPR034103 Sm-like protein Lsm8 GO:0000398|GO:0005688|GO:0046540<-----sep----->Gene3D - - -<-----sep----->PANTHER LSM1 IPR044642 U6 snRNA-associated Sm-like protein Lsm1/8 -<-----sep----->Pfam LSM domain IPR001163 Sm domain, eukaryotic/archaea-type -<-----sep----->ProSiteProfiles Sm domain profile. IPR047575 Sm domain GO:0003723<-----sep----->SMART Sm3 IPR001163 Sm domain, eukaryotic/arch…
contig_1	g1104	1443	13.4843	11.4534									Yes	841.781	0.814269	0.252579	3.22382	0.00126491	0.00284864	CDD CYCLIN_SpCG1C_ScCTK2-like_rpt2 - -<-----sep----->Gene3D - - -<-----sep----->Gene3D - - -<-----sep----->MobiDBLite consensus disorder prediction - -<-----sep----->MobiDBLite consensus disorder prediction - -<-----sep----->MobiDBLite consensus disorder prediction - -<-----sep----->MobiDBLite consensus disorder prediction - -<-----sep----->MobiDBLite consensus disorder prediction - -<-----sep---…
contig_1	g1105	1559	5.02093	6.78891																CDD WD40 - -<-----sep----->Gene3D - IPR015943 WD40/YVTN repeat-like-containing domain superfamily GO:0005515<-----sep----->Gene3D - IPR015943 WD40/YVTN repeat-like-containing domain superfamily GO:0005515<-----sep----->Gene3D - IPR036285 PRP4-like superfamily -<-----sep----->MobiDBLite consensus disorder prediction - -<-----sep----->PANTHER WD40 REPEAT PROTEIN - -<-----sep----->Pfam WD domain, G-…
contig_1	g1106	1547	62.3074	19.7535									Yes	3542.32	2.2538	0.273997	8.22563	1.94162e-16	1.97459e-15	CDD STKc_AGC IPR045270 Serine/Threonine Kinase AGC, catalytic domain GO:0004674|GO:0005524<-----sep----->Gene3D Transferase(Phosphotransferase) domain 1 - -<-----sep----->Gene3D Phosphorylase Kinase; domain 1 - -<-----sep----->MobiDBLite consensus disorder prediction - -<-----sep----->MobiDBLite consensus disorder prediction - -<-----sep----->MobiDBLite consensus disorder prediction - -<-----sep-…
contig_1	g1107	1299	91.207	23.3065				Yes		Yes			Yes	3571.69	2.67082	0.598728	4.46082	8.1645e-06	2.66234e-05	CDD Cyt_b561_FRRS1_like - -<-----sep----->CDD CDH_like_cytochrome IPR015920 Cellobiose dehydrogenase, cytochrome domain -<-----sep----->Gene3D - - -<-----sep----->Gene3D Cellobiose dehydrogenase, cytochrome domain - -<-----sep----->MobiDBLite consensus disorder prediction - -<-----sep----->PANTHER DEHYDROGENASE, PUTATIVE (AFU_ORTHOLOGUE AFUA_8G05805)-RELATED - -<-----sep----->Pfam Domain of unkno…
contig_1	g1108	734	1142.6	1037.23			Cytoplasmic (0.606)						Yes	8101.72	0.678289	0.215469	3.14796	0.00164414	0.00360727	MobiDBLite consensus disorder prediction - -<-----sep----->PANTHER ATP SYNTHASE SUBUNIT H, MITOCHONDRIAL IPR019711 ATP synthase, F0 complex, subunit H GO:0000276|GO:0015986<-----sep----->Pfam ATP synthase complex subunit h IPR019711 ATP synthase, F0 complex, subunit H GO:0000276|GO:0015986
contig_1	g1109	4265	17.0752	32.638																CDD STKc_Sck1_like - -<-----sep----->Gene3D Transferase(Phosphotransferase) domain 1 - -<-----sep----->Gene3D C2 domain IPR035892 C2 domain superfamily -<-----sep----->Gene3D Phosphorylase Kinase; domain 1 - -<-----sep----->MobiDBLite consensus disorder prediction - -<-----sep----->MobiDBLite consensus disorder prediction - -<-----sep----->MobiDBLite consensus disorder prediction - -<-----sep----…
contig_1	g111	1574	0.0880943	0.0108238								Yes								Coils Coil - -<-----sep----->PANTHER CALPAIN - -<-----sep----->Pfam Calpain family cysteine protease IPR001300 Peptidase C2, calpain, catalytic domain GO:0004198|GO:0006508<-----sep----->ProSiteProfiles Cysteine proteinase, calpain-type, catalytic domain profile. IPR001300 Peptidase C2, calpain, catalytic domain GO:0004198|GO:0006508<-----sep----->SUPERFAMILY Cysteine proteinases IPR038765 Papain…
contig_1	g1110	303	64.085	170.472			Cytoplasmic (0.709)						Yes	226.691	-0.858645	0.236918	-3.62423	0.000289826	0.000733054	MobiDBLite consensus disorder prediction - -
contig_1	g1111	910	2.30195	8.27666			Cytoplasmic (0.819)						Yes	163.192	-1.28584	0.474219	-2.7115	0.00669798	0.0129395	Coils Coil - -<-----sep----->MobiDBLite consensus disorder prediction - -<-----sep----->MobiDBLite consensus disorder prediction - -<-----sep----->MobiDBLite consensus disorder prediction - -<-----sep----->MobiDBLite consensus disorder prediction - -<-----sep----->MobiDBLite consensus disorder prediction - -<-----sep----->MobiDBLite consensus disorder prediction - -<-----sep----->Pfam SUZ domain …
contig_1	g1112	1730	19.0685	15.8923								Yes	Yes	1631.77	0.83315	0.34165	2.4386	0.0147441	0.0262281	Gene3D - - -<-----sep----->Gene3D - - -<-----sep----->PANTHER NITRATE, FORMATE, IRON DEHYDROGENASE - -<-----sep----->Pfam Iron only hydrogenase large subunit, C-terminal domain IPR004108 Iron hydrogenase, large subunit, C-terminal -<-----sep----->SUPERFAMILY Fe-only hydrogenase IPR009016 Iron hydrogenase -
contig_1	g1113	670	14.2063	20.8462																PANTHER - - -
contig_1	g1114	1156	11.4593	13.5304			Cytoplasmic (0.591)													Gene3D Classic Zinc Finger - -<-----sep----->Gene3D Classic Zinc Finger - -<-----sep----->MobiDBLite consensus disorder prediction - -<-----sep----->MobiDBLite consensus disorder prediction - -<-----sep----->PANTHER ZINC FINGER PROTEIN ZIC AND GLI - -<-----sep----->Pfam Zinc finger, C2H2 type IPR013087 Zinc finger C2H2-type -<-----sep----->ProSitePatterns Zinc finger C2H2 type domain signature. I…
contig_1	g1115	1306	82.7177	24.1053									Yes	3132.06	2.33568	0.237596	9.83049	8.32127e-23	1.29498e-21	Gene3D Aldolase class I IPR013785 Aldolase-type TIM barrel -<-----sep----->NCBIfam 3-deoxy-7-phosphoheptulonate synthase IPR006219 DAHP synthase, class 1 GO:0003849|GO:0009073<-----sep----->PANTHER PHOSPHO-2-DEHYDRO-3-DEOXYHEPTONATE ALDOLASE DAHP SYNTHETASE IPR006219 DAHP synthase, class 1 GO:0003849|GO:0009073<-----sep----->Pfam DAHP synthetase I family IPR006218 DAHP synthetase I/KDSA GO:000905…
contig_1	g1116	140	8.5853	33.404			Cytoplasmic (0.754)						Yes	37.6937	-1.39937	0.395687	-3.53655	0.000405395	0.000999327	MobiDBLite consensus disorder prediction - -<-----sep----->MobiDBLite consensus disorder prediction - -
contig_1	g1117	2296	4.41069	4.52993																CDD cyclophilin_WD40 - -<-----sep----->Gene3D - IPR015943 WD40/YVTN repeat-like-containing domain superfamily GO:0005515<-----sep----->Gene3D - IPR029000 Cyclophilin-like domain superfamily -<-----sep----->MobiDBLite consensus disorder prediction - -<-----sep----->MobiDBLite consensus disorder prediction - -<-----sep----->PANTHER PEPTIDYL-PROLYL CIS-TRANS ISOMERASE-RELATED IPR044666 Cyclophilin-t…
contig_1	g1118	758	4.35079	11.7478									Yes	198.793	-0.885432	0.248053	-3.56953	0.000357619	0.000889277	PANTHER ANDROGEN-INDUCED PROTEIN 1-RELATED IPR006838 ADTRP/AIG1 GO:0016020<-----sep----->Pfam FAR-17a/AIG1-like protein IPR006838 ADTRP/AIG1 GO:0016020
contig_1	g1119	767	1.34928	4.71754			Cytoplasmic (0.522)						Yes	66.4004	-1.2683	0.504425	-2.51436	0.011925	0.0216721	CDD GINS_A_Sld5 IPR038749 GINS complex protein Sld5, alpha-helical domain -<-----sep----->CDD GINS_B_Sld5 IPR031633 DNA replication complex GINS protein SLD5, C-terminal -<-----sep----->Gene3D - - -<-----sep----->Gene3D - - -<-----sep----->PANTHER SLD5 PROTEIN IPR008591 GINS complex subunit Sld5 GO:0006261<-----sep----->Pfam GINS complex protein IPR021151 GINS subunit, domain A -<-----sep----->Pf…
contig_1	g112	1314	0.193964	0.228843																CDD GAL4 IPR001138 Zn(2)Cys(6) fungal-type DNA-binding domain GO:0000981|GO:0006355|GO:0008270<-----sep----->Gene3D - IPR036864 Zn(2)-C6 fungal-type DNA-binding domain superfamily GO:0000981|GO:0006355|GO:0008270<-----sep----->PANTHER STEROL UPTAKE CONTROL PROTEIN 2 - -<-----sep----->Pfam Fungal Zn(2)-Cys(6) binuclear cluster domain IPR001138 Zn(2)Cys(6) fungal-type DNA-binding domain GO:0000981|…
contig_1	g1120	752	1.0434	2.91701			Apoplastic (0.542)													Gene3D - - -<-----sep----->PANTHER (+)-NEOMENTHOL DEHYDROGENASE - -<-----sep----->Pfam short chain dehydrogenase IPR002347 Short-chain dehydrogenase/reductase SDR -<-----sep----->PRINTS Glucose/ribitol dehydrogenase family signature IPR002347 Short-chain dehydrogenase/reductase SDR -<-----sep----->PRINTS Glucose/ribitol dehydrogenase family signature IPR002347 Short-chain dehydrogenase/reductase …
contig_1	g1121	3752	5.12669	9.60351																MobiDBLite consensus disorder prediction - -<-----sep----->MobiDBLite consensus disorder prediction - -<-----sep----->MobiDBLite consensus disorder prediction - -<-----sep----->MobiDBLite consensus disorder prediction - -<-----sep----->MobiDBLite consensus disorder prediction - -<-----sep----->MobiDBLite consensus disorder prediction - -<-----sep----->MobiDBLite consensus disorder prediction - -<…
contig_1	g1122	333	2.02675	7.20714
contig_1	g1123	459	1.37106	1.19659			Cytoplasmic (0.804)													PANTHER C3H1-TYPE DOMAIN-CONTAINING PROTEIN - -
contig_1	g1124	1745	16.8106	2.92996								Yes	Yes	1014.85	3.08707	0.185562	16.6363	3.80199e-62	2.96825e-60	Gene3D - IPR015943 WD40/YVTN repeat-like-containing domain superfamily GO:0005515<-----sep----->MobiDBLite consensus disorder prediction - -<-----sep----->MobiDBLite consensus disorder prediction - -<-----sep----->MobiDBLite consensus disorder prediction - -<-----sep----->MobiDBLite consensus disorder prediction - -<-----sep----->PANTHER WD-REPEAT PROTEIN-RELATED IPR045161 U3 small nucleolar RNA-…
contig_1	g1125	2568	5.2259	7.46811																CDD YeiC_kinase_like - -<-----sep----->Gene3D - IPR029056 Ribokinase-like -<-----sep----->Gene3D Indigoidine synthase domain IPR022830 Indigoidine synthase A-like GO:0004730<-----sep----->PANTHER ZGC:136858 - -<-----sep----->Pfam pfkB family carbohydrate kinase IPR011611 Carbohydrate kinase PfkB -<-----sep----->Pfam pfkB family carbohydrate kinase IPR011611 Carbohydrate kinase PfkB -<-----sep----…
contig_1	g1126	771	3.57737	1.48919			Apoplastic (0.785)	Yes					Yes	57.8468	1.85155	0.423682	4.37014	1.24168e-05	3.93061e-05
contig_1	g1127	1210	9.46971	3.40208									Yes	371.348	2.05487	0.425958	4.8241	1.40636e-06	5.11869e-06	Gene3D - - -<-----sep----->PANTHER PKSB - -<-----sep----->Pfam short chain dehydrogenase IPR002347 Short-chain dehydrogenase/reductase SDR -<-----sep----->PRINTS Glucose/ribitol dehydrogenase family signature IPR002347 Short-chain dehydrogenase/reductase SDR -<-----sep----->PRINTS Glucose/ribitol dehydrogenase family signature IPR002347 Short-chain dehydrogenase/reductase SDR -<-----sep----->PRIN…
contig_1	g1128	2146	16.0661	20.9181																CDD PHOX_C - -<-----sep----->Gene3D - - -<-----sep----->Gene3D - IPR038220 Phenol hydroxylase, C-terminal TRX-fold domain superfamily -<-----sep----->Gene3D - IPR036188 FAD/NAD(P)-binding domain superfamily -<-----sep----->MobiDBLite consensus disorder prediction - -<-----sep----->PANTHER TRK SYSTEM POTASSIUM UPTAKE PROTEIN - -<-----sep----->Pfam FAD binding domain IPR002938 FAD-binding domain GO…
contig_1	g1129	1763	13.3841	46.77				Yes					Yes	2564.14	-1.38596	0.510671	-2.71399	0.00664778	0.0128664	CDD ALDH_F6_MMSDH IPR010061 Methylmalonate-semialdehyde dehydrogenase GO:0004491<-----sep----->Gene3D Aldehyde Dehydrogenase; Chain A, domain 2 IPR016163 Aldehyde dehydrogenase, C-terminal GO:0016620<-----sep----->Gene3D Aldehyde Dehydrogenase; Chain A, domain 1 IPR016162 Aldehyde dehydrogenase, N-terminal GO:0016491<-----sep----->NCBIfam CoA-acylating methylmalonate-semialdehyde dehydrogenase IP…
contig_1	g113	1225	0.474026	27.349				Yes					Yes	607.285	-5.24234	0.660305	-7.93927	2.03378e-15	1.90534e-14	CDD pepsin_like IPR034164 Pepsin-like domain -<-----sep----->Gene3D Acid Proteases IPR021109 Aspartic peptidase domain superfamily -<-----sep----->Gene3D Acid Proteases IPR021109 Aspartic peptidase domain superfamily -<-----sep----->PANTHER BETA-SITE APP-CLEAVING ENZYME, ISOFORM A-RELATED IPR001461 Aspartic peptidase A1 family GO:0004190|GO:0006508<-----sep----->Pfam Eukaryotic aspartyl protease …
contig_1	g1130	1847	83.409	54.2807				Yes					Yes	6290.07	1.14932	0.217947	5.2734	1.33923e-07	5.65541e-07	Coils Coil - -<-----sep----->Gene3D Calreticulin/calnexin, P domain IPR009033 Calreticulin/calnexin, P domain superfamily GO:0005509|GO:0005515<-----sep----->Gene3D - - -<-----sep----->MobiDBLite consensus disorder prediction - -<-----sep----->MobiDBLite consensus disorder prediction - -<-----sep----->MobiDBLite consensus disorder prediction - -<-----sep----->MobiDBLite consensus disorder predict…
contig_1	g1131	649	2009.5	1849.16				Yes					Yes	39224.4	0.637762	0.209972	3.03736	0.00238661	0.00506764	MobiDBLite consensus disorder prediction - -
contig_1	g1132	1165	16.7767	33.6756									Yes	698.452	-0.467782	0.162315	-2.88195	0.00395229	0.0080345	Gene3D - IPR036409 Class II aldolase/adducin N-terminal domain superfamily -<-----sep----->Hamap Methylthioribulose-1-phosphate dehydratase [APIP]. IPR027514 Methylthioribulose-1-phosphate dehydratase, eukaryotes GO:0005737|GO:0019509|GO:0046872<-----sep----->NCBIfam methylthioribulose 1-phosphate dehydratase IPR017714 Methylthioribulose-1-phosphate dehydratase GO:0005737|GO:0019509|GO:0046872<--…
contig_1	g1133	1208	7.29154	8.83531																Coils Coil - -<-----sep----->Coils Coil - -<-----sep----->MobiDBLite consensus disorder prediction - -<-----sep----->MobiDBLite consensus disorder prediction - -<-----sep----->MobiDBLite consensus disorder prediction - -<-----sep----->MobiDBLite consensus disorder prediction - -<-----sep----->PANTHER BNIP1-RELATED IPR005606 Sec20 GO:0005484|GO:0006890<-----sep----->Pfam Sec20 IPR005606 Sec20 GO:0…
contig_1	g1134	351	163.065	83.8997			Cytoplasmic (0.771)						Yes	401.769	1.48901	0.218274	6.82174	8.99433e-12	6.1327e-11	Coils Coil - -<-----sep----->Gene3D Glutaredoxin - -<-----sep----->PANTHER 54S RIBOSOMAL PROTEIN L44, MITOCHONDRIAL IPR042776 54S ribosomal protein L44, mitochondrial -<-----sep----->Pfam 39S ribosomal protein L53/MRP-L53 IPR019716 Ribosomal protein L53, mitochondrial -
contig_1	g1135	1189	211.631	217.071									Yes	8068.62	0.490428	0.177609	2.76129	0.00575744	0.0112833	CDD pyrophosphatase IPR008162 Inorganic pyrophosphatase GO:0000287|GO:0004427|GO:0005737|GO:0006796<-----sep----->Gene3D Inorganic pyrophosphatase IPR036649 Inorganic pyrophosphatase superfamily GO:0000287|GO:0004427|GO:0005737|GO:0006796<-----sep----->PANTHER INORGANIC PYROPHOSPHATASE IPR008162 Inorganic pyrophosphatase GO:0000287|GO:0004427|GO:0005737|GO:0006796<-----sep----->Pfam Inorganic pyr…
contig_1	g1136	725	16.45	105.554			Cytoplasmic (0.743)						Yes	1051.53	-1.99579	0.579294	-3.44521	0.000570611	0.00137011	Coils Coil - -<-----sep----->Gene3D Arfaptin homology (AH) domain/BAR domain IPR027267 AH/BAR domain superfamily -<-----sep----->MobiDBLite consensus disorder prediction - -<-----sep----->MobiDBLite consensus disorder prediction - -<-----sep----->MobiDBLite consensus disorder prediction - -<-----sep----->PANTHER SPHINGOLIPID LONG CHAIN BASE-RESPONSIVE PROTEIN PIL1 IPR028245 Eisosome component PIL…
contig_1	g1137	1605	31.0617	20.6043				Yes					Yes	2033.65	1.14732	0.163005	7.03852	1.94289e-12	1.40339e-11	PANTHER RIBOPHORIN I IPR007676 Ribophorin I GO:0006486|GO:0016020<-----sep----->Pfam Ribophorin I IPR007676 Ribophorin I GO:0006486|GO:0016020
contig_1	g1138	2318	26.3973	62.4656									Yes	3076.75	-0.709475	0.180615	-3.92811	8.56167e-05	0.000236678	CDD NBD_sugar-kinase_HSP70_actin - -<-----sep----->Gene3D - - -<-----sep----->Gene3D - - -<-----sep----->Gene3D - - -<-----sep----->PANTHER HEXOKINASE IPR001312 Hexokinase GO:0001678|GO:0004396|GO:0005524|GO:0005536|GO:0005975<-----sep----->Pfam Hexokinase IPR022672 Hexokinase, N-terminal GO:0005524|GO:0005975|GO:0016773<-----sep----->Pfam Hexokinase IPR022673 Hexokinase, C-terminal GO:0005524|GO…
contig_1	g1139	1336	7.04826	8.17101																Gene3D - IPR036770 Ankyrin repeat-containing domain superfamily -<-----sep----->Gene3D Vaccinia Virus protein VP39 IPR029063 S-adenosyl-L-methionine-dependent methyltransferase superfamily -<-----sep----->MobiDBLite consensus disorder prediction - -<-----sep----->MobiDBLite consensus disorder prediction - -<-----sep----->PANTHER GUANIDINOACETATE N-METHYLTRANSFERASE - -<-----sep----->PIRSF Rmt2 IP…
contig_1	g114	1184	0.32832	0.242898				Yes		Yes										Gene3D - IPR012334 Pectin lyase fold -<-----sep----->PANTHER PECTATE LYASE 18-RELATED IPR045032 Pectin lyase family GO:0030570<-----sep----->Pfam Pectate lyase IPR002022 Pectate lyase -<-----sep----->SMART amb_all IPR002022 Pectate lyase -<-----sep----->SUPERFAMILY Pectin lyase-like IPR011050 Pectin lyase fold/virulence factor -
contig_1	g1140	3071	5.06519	8.27479																CDD PolyPPase_VTC4_like - -<-----sep----->CDD SPX_VTC2_like - -<-----sep----->Gene3D VTC, catalytic tunnel domain IPR042267 VTC domain superfamily -<-----sep----->MobiDBLite consensus disorder prediction - -<-----sep----->MobiDBLite consensus disorder prediction - -<-----sep----->MobiDBLite consensus disorder prediction - -<-----sep----->PANTHER VACUOLAR TRANSPORTER CHAPERONE 1-RELATED - -<-----s…
contig_1	g1141	1770	3.54358	1.95822									Yes	248.522	1.44394	0.422778	3.41536	0.000636989	0.00151829	Coils Coil - -<-----sep----->Gene3D - IPR015421 Pyridoxal phosphate-dependent transferase, major domain GO:0003824<-----sep----->Gene3D Aspartate Aminotransferase, domain 1 IPR015422 Pyridoxal phosphate-dependent transferase, small domain GO:0003824<-----sep----->PANTHER - - -<-----sep----->Pfam Cys/Met metabolism PLP-dependent enzyme IPR000277 Cys/Met metabolism, pyridoxal phosphate-dependent en…
contig_1	g1142	3147	4.30459	6.89647																CDD MCM4 - -<-----sep----->Gene3D - - -<-----sep----->Gene3D - IPR012340 Nucleic acid-binding, OB-fold -<-----sep----->Gene3D - - -<-----sep----->Gene3D - IPR027417 P-loop containing nucleoside triphosphate hydrolase -<-----sep----->MobiDBLite consensus disorder prediction - -<-----sep----->MobiDBLite consensus disorder prediction - -<-----sep----->MobiDBLite consensus disorder prediction - -<---…
contig_1	g1143	732	108.941	92.5991			Cytoplasmic (0.659)	Yes					Yes	2049.29	0.785653	0.143825	5.46256	4.69316e-08	2.11029e-07	CDD Zeta-COP - -<-----sep----->Gene3D - - -<-----sep----->PANTHER ZETA-COAT PROTEIN IPR039652 Coatomer subunit zeta GO:0006890|GO:0030126<-----sep----->Pfam Clathrin adaptor complex small chain IPR022775 AP complex, mu/sigma subunit -<-----sep----->SUPERFAMILY SNARE-like IPR011012 Longin-like domain superfamily -
contig_1	g1144	1295	5.86354	5.87479									Yes	374.324	0.526356	0.171209	3.07435	0.00210962	0.00453302	Gene3D - IPR038385 Threonylcarbamoyl-AMP synthase, C-terminal domain superfamily -<-----sep----->Gene3D DHBP synthase - -<-----sep----->NCBIfam L-threonylcarbamoyladenylate synthase IPR006070 Threonylcarbamoyl-AMP synthase-like domain GO:0003725<-----sep----->PANTHER SUA5 - -<-----sep----->Pfam Telomere recombination IPR006070 Threonylcarbamoyl-AMP synthase-like domain GO:0003725<-----sep----->Pf…
contig_1	g1145	2458	7.0561	8.21402																Coils Coil - -<-----sep----->Gene3D - - -<-----sep----->MobiDBLite consensus disorder prediction - -<-----sep----->PANTHER CONSERVED OLIGOMERIC GOLGI COMPLEX SUBUNIT 4 - -<-----sep----->Pfam COG4 transport protein IPR013167 Conserved oligomeric Golgi complex, subunit 4 -<-----sep----->SMART cog4.2seq4 IPR013167 Conserved oligomeric Golgi complex, subunit 4 -
contig_1	g1146	3386	16.2107	8.53727									Yes	2400.55	1.49827	0.144668	10.3566	3.90709e-25	6.93249e-24	Gene3D - - -<-----sep----->Gene3D - - -<-----sep----->Gene3D - - -<-----sep----->Gene3D - IPR023299 P-type ATPase, cytoplasmic domain N GO:0000166<-----sep----->Gene3D - IPR023214 HAD superfamily -<-----sep----->MobiDBLite consensus disorder prediction - -<-----sep----->MobiDBLite consensus disorder prediction - -<-----sep----->MobiDBLite consensus disorder prediction - -<-----sep----->MobiDBLite…
contig_1	g1147	1904	24.3146	23.489									Yes	2359.48	0.624166	0.166654	3.74528	0.000180194	0.00047204	CDD Rad21_Rec8_M_SpRad21p-like - -<-----sep----->Gene3D Structural maintenance of chromosome 1. Chain E IPR023093 ScpA-like, C-terminal -<-----sep----->MobiDBLite consensus disorder prediction - -<-----sep----->MobiDBLite consensus disorder prediction - -<-----sep----->MobiDBLite consensus disorder prediction - -<-----sep----->PANTHER SCC1 / RAD21 FAMILY MEMBER IPR039781 Rad21/Rec8-like protein G…
contig_1	g1148	416	57.9064	286.995			Cytoplasmic (0.739)						Yes	868.914	-1.81665	0.234869	-7.73475	1.03609e-14	9.11419e-14	Coils Coil - -<-----sep----->Gene3D - - -<-----sep----->PANTHER TUBULIN-SPECIFIC CHAPERONE A IPR004226 Tubulin binding cofactor A GO:0007021|GO:0007023|GO:0048487<-----sep----->Pfam Tubulin binding cofactor A IPR004226 Tubulin binding cofactor A GO:0007021|GO:0007023|GO:0048487<-----sep----->SUPERFAMILY Tubulin chaperone cofactor A IPR036126 Tubulin binding cofactor A superfamily GO:0007021|GO:00…
contig_1	g1149	1061	7.39378	10.7396			Cytoplasmic (0.74)					Yes								Coils Coil - -<-----sep----->Coils Coil - -<-----sep----->Coils Coil - -<-----sep----->MobiDBLite consensus disorder prediction - -<-----sep----->MobiDBLite consensus disorder prediction - -<-----sep----->MobiDBLite consensus disorder prediction - -<-----sep----->PANTHER MAINTENANCE OF KILLER 16 MAK16 PROTEIN-RELATED - -<-----sep----->Pfam Tho complex subunit 7 IPR008501 THO complex subunit 7/Mft…
contig_1	g115	1191	0.361882	0.0258644				Yes		Yes										Gene3D - IPR013319 Glycoside hydrolase family 11/12 GO:0004553<-----sep----->MobiDBLite consensus disorder prediction - -<-----sep----->MobiDBLite consensus disorder prediction - -<-----sep----->PANTHER BLR1656 PROTEIN IPR002594 Glycoside hydrolase family 12 GO:0000272|GO:0008810<-----sep----->Pfam Glycosyl hydrolase family 12 IPR002594 Glycoside hydrolase family 12 GO:0000272|GO:0008810<-----sep…
contig_1	g1150	1543	6.07244	12.0691			Cytoplasmic (0.877)						Yes	520.518	-0.437518	0.178857	-2.44619	0.0144377	0.0257293	Gene3D - - -<-----sep----->Gene3D - - -<-----sep----->Gene3D - - -<-----sep----->MobiDBLite consensus disorder prediction - -<-----sep----->MobiDBLite consensus disorder prediction - -<-----sep----->MobiDBLite consensus disorder prediction - -<-----sep----->MobiDBLite consensus disorder prediction - -<-----sep----->MobiDBLite consensus disorder prediction - -<-----sep----->PANTHER CCCH ZINGC FING…
contig_1	g1151	1848	51.5298	37.0248			Cytoplasmic (0.714)						Yes	2216.13	1.02435	0.221339	4.628	3.69221e-06	1.26612e-05	Gene3D Tetratricopeptide repeat domain IPR011990 Tetratricopeptide-like helical domain superfamily GO:0005515<-----sep----->MobiDBLite consensus disorder prediction - -<-----sep----->MobiDBLite consensus disorder prediction - -<-----sep----->MobiDBLite consensus disorder prediction - -<-----sep----->MobiDBLite consensus disorder prediction - -<-----sep----->MobiDBLite consensus disorder predictio…
contig_1	g1152	4029	18.9217	38.3779									Yes	8704.76	-0.476794	0.178286	-2.67433	0.00748797	0.0143148	CDD bZIP - -<-----sep----->Coils Coil - -<-----sep----->Gene3D - - -<-----sep----->MobiDBLite consensus disorder prediction - -<-----sep----->MobiDBLite consensus disorder prediction - -<-----sep----->PANTHER BASIC-LEUCINE ZIPPER TRANSCRIPTION FACTOR F-RELATED - -<-----sep----->Pfam bZIP transcription factor IPR004827 Basic-leucine zipper domain GO:0003700|GO:0006355<-----sep----->ProSiteProfiles…
contig_1	g1153	801	1.60283	3.42977			Cytoplasmic (0.554) Apoplastic (0.562)													Gene3D - - -<-----sep----->Pfam Protein of unknown function (DUF3237) - -<-----sep----->Gene3D - - -<-----sep----->Pfam Protein of unknown function (DUF3237) - -
contig_1	g1154	1960	32.4989	47.4711																Gene3D MOB kinase activator IPR036703 MOB kinase activator superfamily -<-----sep----->MobiDBLite consensus disorder prediction - -<-----sep----->PANTHER MPS ONE BINDER KINASE ACTIVATOR-LIKE MOB IPR005301 MOB kinase activator family -<-----sep----->Pfam Mob1/phocein family IPR005301 MOB kinase activator family -<-----sep----->SMART Mob1_phocein_2 IPR005301 MOB kinase activator family -<-----sep--…
contig_1	g1155	1279	18.1423	23.3049			Cytoplasmic (0.634)													Coils Coil - -<-----sep----->MobiDBLite consensus disorder prediction - -<-----sep----->MobiDBLite consensus disorder prediction - -<-----sep----->MobiDBLite consensus disorder prediction - -<-----sep----->MobiDBLite consensus disorder prediction - -<-----sep----->MobiDBLite consensus disorder prediction - -<-----sep----->MobiDBLite consensus disorder prediction - -<-----sep----->MobiDBLite conse…
contig_1	g1156	1912	5.45348	31.1182									Yes	1325.09	-1.95123	0.19947	-9.78204	1.34472e-22	2.04679e-21	CDD Pat_TGL3_like - -<-----sep----->Gene3D Cytosolic phospholipase A2 catalytic domain - -<-----sep----->PANTHER NEUROPATHY TARGET ESTERASE/SWISS CHEESE D.MELANOGASTER - -<-----sep----->Pfam Patatin-like phospholipase IPR002641 Patatin-like phospholipase domain GO:0006629<-----sep----->Pfam Domain of unknown function (DUF3336) IPR021771 Triacylglycerol lipase, N-terminal GO:0004806|GO:0006629<---…
contig_1	g1157	1061	10.0595	47.7581									Yes	564.83	-1.68956	0.338159	-4.99636	5.84228e-07	2.24501e-06
contig_1	g1158	687	3099.08	797.381				Yes					Yes	48987.8	2.58081	0.326284	7.90969	2.58039e-15	2.39588e-14	MobiDBLite consensus disorder prediction - -<-----sep----->MobiDBLite consensus disorder prediction - -<-----sep----->PANTHER MATRIX PROTEIN, PUTATIVE (AFU_ORTHOLOGUE AFUA_8G05410)-RELATED - -<-----sep----->Pfam Kre9/KNH-like N-terminal Ig-like domain IPR018466 Yeast cell wall synthesis Kre9/Knh1-like, N-terminal -
contig_1	g1159	257	0	1.59479
contig_1	g116	992	0.200535	0.00690585				Yes	Yes											MobiDBLite consensus disorder prediction - -
contig_1	g1160	838	607.747	660.341			Cytoplasmic (0.754)
contig_1	g1161	1786	81.9492	73.4629									Yes	4532.96	0.726088	0.171414	4.23588	2.27659e-05	6.91688e-05	CDD UGPase_euk IPR016267 UTP--glucose-1-phosphate uridylyltransferase GO:0003983|GO:0006011<-----sep----->Gene3D Spore Coat Polysaccharide Biosynthesis Protein SpsA; Chain A IPR029044 Nucleotide-diphospho-sugar transferases -<-----sep----->MobiDBLite consensus disorder prediction - -<-----sep----->MobiDBLite consensus disorder prediction - -<-----sep----->PANTHER - IPR016267 UTP--glucose-1-phosph…
contig_1	g1162	727	0.610802	9.71646			Cytoplasmic (0.566)						Yes	109.432	-3.45879	0.386355	-8.95238	3.47902e-19	4.28858e-18	PANTHER N-ACETYLGLUCOSAMINE-INDUCED PROTEIN 1 IPR022036 Protein of unknown function DUF3605 -<-----sep----->Pfam Protein of unknown function (DUF3605) IPR022036 Protein of unknown function DUF3605 -
contig_1	g1163	992	4.35356	11.2749									Yes	300.522	-0.883813	0.283643	-3.11593	0.00183364	0.00398573	Gene3D - IPR043133 GTP cyclohydrolase I, C-terminal/NADPH-dependent 7-cyano-7-deazaguanine reductase -<-----sep----->Gene3D - IPR043133 GTP cyclohydrolase I, C-terminal/NADPH-dependent 7-cyano-7-deazaguanine reductase -<-----sep----->Pfam Dihydroneopterin aldolase IPR006157 Dihydroneopterin aldolase/epimerase domain GO:0004150|GO:0006760<-----sep----->SMART FolB_2 IPR006157 Dihydroneopterin aldol…
contig_1	g1164	644	6.54523	14.9957																Gene3D - - -<-----sep----->PANTHER G_PROTEIN_RECEP_F2_4 DOMAIN-CONTAINING PROTEIN - -
contig_1	g1165	517	11.8409	33.9427									Yes	116.087	-1.04572	0.455002	-2.29828	0.0215457	0.036747	PANTHER G_PROTEIN_RECEP_F2_4 DOMAIN-CONTAINING PROTEIN - -
contig_1	g1166	738	17.5441	25.4594				Yes
contig_1	g1167	1547	16.9556	67.1258						Yes			Yes	2480.57	-1.4407	0.316355	-4.55406	5.26208e-06	1.76726e-05	Gene3D Glycosidases - -<-----sep----->MobiDBLite consensus disorder prediction - -<-----sep----->PANTHER CELLULASE FAMILY PROTEIN (AFU_ORTHOLOGUE AFUA_5G14560) - -<-----sep----->Pfam Cellulase (glycosyl hydrolase family 5) IPR001547 Glycoside hydrolase, family 5 GO:0004553|GO:0071704<-----sep----->SUPERFAMILY (Trans)glycosidases IPR017853 Glycoside hydrolase superfamily -
contig_1	g1168	2403	12.3507	6.98865									Yes	1285.17	1.41974	0.286444	4.95641	7.18058e-07	2.72684e-06	MobiDBLite consensus disorder prediction - -<-----sep----->MobiDBLite consensus disorder prediction - -<-----sep----->Pfam CRT10 IPR014839 Ribonucleotide reductase, transcriptional regulator Crt10 -
contig_1	g1169	269	0.68815	1.71602			Cytoplasmic (0.828)	Yes												MobiDBLite consensus disorder prediction - -<-----sep----->MobiDBLite consensus disorder prediction - -
contig_1	g117	2360	0.163251	1.19005				Yes					Yes	73.2767	-2.32969	0.527948	-4.41272	1.02081e-05	3.27515e-05	Gene3D - IPR038305 HeLo domain superfamily -<-----sep----->PANTHER AMELOGENIN - -<-----sep----->Pfam NACHT domain IPR007111 NACHT nucleoside triphosphatase -<-----sep----->Pfam Prion-inhibition and propagation IPR029498 Prion-inhibition and propagation, HeLo domain -<-----sep----->SUPERFAMILY P-loop containing nucleoside triphosphate hydrolases IPR027417 P-loop containing nucleoside triphosphate …
contig_1	g1170	1667	136.092	79.0122									Yes	9229.72	1.31047	0.558124	2.348	0.0188748	0.0326372	Gene3D Ammonium transporter AmtB like domains IPR029020 Ammonium/urea transporter -<-----sep----->MobiDBLite consensus disorder prediction - -<-----sep----->MobiDBLite consensus disorder prediction - -<-----sep----->NCBIfam ammonium transporter IPR001905 Ammonium transporter GO:0008519|GO:0016020|GO:0072488<-----sep----->PANTHER AMMONIUM TRANSPORTER MEP2 IPR001905 Ammonium transporter GO:0008519|…
contig_1	g1171	2035	8.39444	11.7057																CDD HP_HAP_like IPR000560 Histidine phosphatase superfamily, clade-2 -<-----sep----->Gene3D - IPR029033 Histidine phosphatase superfamily -<-----sep----->MobiDBLite consensus disorder prediction - -<-----sep----->PANTHER MULTIPLE INOSITOL POLYPHOSPHATE PHOSPHATASE-RELATED - -<-----sep----->Pfam Histidine phosphatase superfamily (branch 2) IPR000560 Histidine phosphatase superfamily, clade-2 -<---…
contig_1	g1172	2559	14.943	4.39086									Yes	818.761	2.36149	0.348236	6.78128	1.19112e-11	8.03094e-11	Gene3D - IPR042098 Taurine dioxygenase TauD-like superfamily -<-----sep----->PANTHER GAMMA-BUTYROBETAINE HYDROXYLASE-RELATED - -<-----sep----->Pfam Taurine catabolism dioxygenase TauD, TfdA family IPR003819 TauD/TfdA-like domain GO:0016491<-----sep----->SUPERFAMILY Clavaminate synthase-like - -
contig_1	g1173	3100	18.7149	24.922																CDD GAL4 IPR001138 Zn(2)Cys(6) fungal-type DNA-binding domain GO:0000981|GO:0006355|GO:0008270<-----sep----->Coils Coil - -<-----sep----->MobiDBLite consensus disorder prediction - -<-----sep----->MobiDBLite consensus disorder prediction - -<-----sep----->MobiDBLite consensus disorder prediction - -<-----sep----->MobiDBLite consensus disorder prediction - -<-----sep----->PANTHER ZN(II)2CYS6 TRANS…
contig_1	g1174	302	18.4485	60.8072
contig_1	g1175	852	3.02312	8.16998									Yes	110.882	-0.965905	0.438312	-2.20369	0.0275459	0.045878	MobiDBLite consensus disorder prediction - -
contig_1	g1176	2159	14.0964	12.344									Yes	1422.27	0.748084	0.13947	5.36376	8.15057e-08	3.54991e-07	Gene3D Transferase(Phosphotransferase) domain 1 - -<-----sep----->ProSiteProfiles Protein kinase domain profile. IPR000719 Protein kinase domain GO:0004672|GO:0005524|GO:0006468<-----sep----->SUPERFAMILY Protein kinase-like (PK-like) IPR011009 Protein kinase-like domain superfamily -
contig_1	g1177	1361	0.121979	0.368555																MobiDBLite consensus disorder prediction - -<-----sep----->MobiDBLite consensus disorder prediction - -<-----sep----->MobiDBLite consensus disorder prediction - -<-----sep----->MobiDBLite consensus disorder prediction - -<-----sep----->Pfam SWIM zinc finger IPR007527 Zinc finger, SWIM-type GO:0008270<-----sep----->ProSiteProfiles Zinc finger SWIM-type profile. IPR007527 Zinc finger, SWIM-type GO:…
contig_1	g1178	768	530.083	431.767			Cytoplasmic (0.855)						Yes	2647.04	0.827243	0.184227	4.49035	7.11062e-06	2.34027e-05	CDD RRM_SF3B14 IPR034150 SF3B6, RNA recognition motif -<-----sep----->Coils Coil - -<-----sep----->Gene3D - IPR012677 Nucleotide-binding alpha-beta plait domain superfamily -<-----sep----->PANTHER RNA RECOGNITION MOTIF RRM DOMAIN CONTAINING PROTEIN - -<-----sep----->Pfam RNA recognition motif. (a.k.a. RRM, RBD, or RNP domain) IPR000504 RNA recognition motif domain GO:0003723<-----sep----->ProSite…
contig_1	g1179	1998	1.3385	8.93722									Yes	400.469	-2.25475	0.353754	-6.37376	1.84443e-10	1.10483e-09	Gene3D Hypothetical protein; domain 2 - -<-----sep----->PANTHER METHYL-CPG-BINDING PROTEIN IPR045138 Methyl-CpG binding protein MeCP2/MBD4 GO:0003677<-----sep----->SUPERFAMILY DNA-glycosylase IPR011257 DNA glycosylase GO:0003824|GO:0006281
contig_1	g118	651	0	1.43515									Yes	9.77519	-5.67128	1.2255	-4.62775	3.69665e-06	1.26741e-05	PANTHER PROTEIN RTA1-RELATED IPR007568 RTA-like protein GO:0016020<-----sep----->Pfam RTA1 like protein IPR007568 RTA-like protein GO:0016020
contig_1	g1180	1095	84.6691	54.3845									Yes	2865.06	1.19829	0.206187	5.81169	6.18469e-09	3.1168e-08	PANTHER SURFEIT LOCUS PROTEIN IPR045214 Surfeit locus 1/4 -<-----sep----->Pfam SURF4 family IPR002995 Surfeit locus 4 GO:0016020<-----sep----->ProSitePatterns SURF4 family signature. IPR002995 Surfeit locus 4 GO:0016020
contig_1	g1181	1934	4.24974	2.61782									Yes	344.285	1.296	0.537962	2.40909	0.0159922	0.0281357	Gene3D MFS general substrate transporter like domains IPR036259 MFS transporter superfamily -<-----sep----->Gene3D MFS general substrate transporter like domains IPR036259 MFS transporter superfamily -<-----sep----->MobiDBLite consensus disorder prediction - -<-----sep----->MobiDBLite consensus disorder prediction - -<-----sep----->PANTHER MAJOR FACILITATOR SUPERFAMILY - -<-----sep----->ProSitePr…
contig_1	g1182	584	4.32954	0.61261			Cytoplasmic (0.511)						Yes	54.1059	3.50001	0.875275	3.99875	6.3677e-05	0.000180011	Gene3D - - -<-----sep----->PANTHER GNAT FAMILY, PUTATIVE (AFU_ORTHOLOGUE AFUA_3G00765)-RELATED-RELATED - -<-----sep----->Pfam Acetyltransferase (GNAT) domain IPR000182 GNAT domain GO:0016747<-----sep----->ProSiteProfiles Gcn5-related N-acetyltransferase (GNAT) domain profile. IPR000182 GNAT domain GO:0016747<-----sep----->SUPERFAMILY Acyl-CoA N-acyltransferases (Nat) IPR016181 Acyl-CoA N-acyltran…
contig_1	g1183	4104	0.783009	1.01388																CDD ABC_6TM_Pgp_ABCB1_D1_like - -<-----sep----->CDD ABC_6TM_Pgp_ABCB1_D2_like - -<-----sep----->Coils Coil - -<-----sep----->Gene3D ABC transporter type 1, transmembrane domain IPR036640 ABC transporter type 1, transmembrane domain superfamily GO:0005524|GO:0016020<-----sep----->Gene3D - IPR027417 P-loop containing nucleoside triphosphate hydrolase -<-----sep----->Gene3D - IPR027417 P-loop contai…
contig_1	g1184	1801	0.849723	2.09997				Yes												Gene3D Transferase(Phosphotransferase) domain 1 - -<-----sep----->Gene3D - IPR038305 HeLo domain superfamily -<-----sep----->MobiDBLite consensus disorder prediction - -<-----sep----->MobiDBLite consensus disorder prediction - -<-----sep----->PANTHER HELO DOMAIN-CONTAINING PROTEIN-RELATED - -<-----sep----->Pfam Prion-inhibition and propagation IPR029498 Prion-inhibition and propagation, HeLo doma…
contig_1	g1185	2125	11.5144	10.8406									Yes	1115.5	0.685631	0.263085	2.60612	0.00915752	0.0170867	CDD CDC14_C IPR044506 Dual-specificity phosphatase CDC14, C-terminal -<-----sep----->CDD CDC14_N IPR029260 Dual specificity/tyrosine protein phosphatase, N-terminal -<-----sep----->Gene3D Protein tyrosine phosphatase superfamily IPR029021 Protein-tyrosine phosphatase-like -<-----sep----->Gene3D Protein tyrosine phosphatase superfamily IPR029021 Protein-tyrosine phosphatase-like -<-----sep----->Mo…
contig_1	g1186	460	32.2546	53.912																Gene3D - - -<-----sep----->PANTHER EKC/KEOPS COMPLEX SUBUNIT PCC1 FAMILY MEMBER IPR015419 CTAG/Pcc1 family -<-----sep----->Pfam Transcription factor Pcc1 IPR015419 CTAG/Pcc1 family -
contig_1	g1187	298	121.827	265.76									Yes	354.963	-0.621934	0.243674	-2.55232	0.0107007	0.0196472
contig_1	g1188	1569	7.63459	13.848																MobiDBLite consensus disorder prediction - -<-----sep----->MobiDBLite consensus disorder prediction - -<-----sep----->MobiDBLite consensus disorder prediction - -<-----sep----->MobiDBLite consensus disorder prediction - -<-----sep----->MobiDBLite consensus disorder prediction - -<-----sep----->MobiDBLite consensus disorder prediction - -<-----sep----->MobiDBLite consensus disorder prediction - -
contig_1	g1189	2237	6.13476	3.78898								Yes	Yes	635.71	1.23597	0.179935	6.86895	6.46752e-12	4.4585e-11	Gene3D - IPR015915 Kelch-type beta propeller GO:0005515<-----sep----->MobiDBLite consensus disorder prediction - -<-----sep----->MobiDBLite consensus disorder prediction - -<-----sep----->MobiDBLite consensus disorder prediction - -<-----sep----->MobiDBLite consensus disorder prediction - -<-----sep----->MobiDBLite consensus disorder prediction - -<-----sep----->MobiDBLite consensus disorder pred…
contig_1	g119	1324	0.133886	0.674094									Yes	20.9607	-1.76705	0.684078	-2.58312	0.00979126	0.0181427	CDD GAL4 IPR001138 Zn(2)Cys(6) fungal-type DNA-binding domain GO:0000981|GO:0006355|GO:0008270<-----sep----->Gene3D - IPR036864 Zn(2)-C6 fungal-type DNA-binding domain superfamily GO:0000981|GO:0006355|GO:0008270<-----sep----->MobiDBLite consensus disorder prediction - -<-----sep----->MobiDBLite consensus disorder prediction - -<-----sep----->PANTHER STEROL UPTAKE CONTROL PROTEIN 2 - -<-----sep--…
contig_1	g1190	2187	9.13095	16.2315																CDD UBA_TAP-C IPR005637 TAP C-terminal (TAP-C) domain GO:0005634|GO:0051028<-----sep----->Gene3D - - -<-----sep----->Gene3D - - -<-----sep----->Gene3D Ribonuclease Inhibitor IPR032675 Leucine-rich repeat domain superfamily -<-----sep----->MobiDBLite consensus disorder prediction - -<-----sep----->MobiDBLite consensus disorder prediction - -<-----sep----->MobiDBLite consensus disorder prediction -…
contig_1	g1191	3275	0.411986	1.60525									Yes	166.783	-1.46266	0.364201	-4.01608	5.91746e-05	0.000168222	CDD FANCM_ID IPR039686 FANCM/Mph1-like, insert domain GO:0006281|GO:0043138<-----sep----->CDD DEXDc_FANCM IPR044749 FANCM, DEAH-box helicase domain GO:0005524<-----sep----->CDD SF2_C_FANCM_Hef - -<-----sep----->Gene3D hef helicase domain - -<-----sep----->Gene3D - IPR027417 P-loop containing nucleoside triphosphate hydrolase -<-----sep----->Gene3D - IPR027417 P-loop containing nucleoside triphosp…
contig_1	g1192	1091	81.5123	185.507				Yes					Yes	1863.07	-0.660204	0.185304	-3.56282	0.000366894	0.000910769	MobiDBLite consensus disorder prediction - -<-----sep----->PANTHER AUTOPHAGY-RELATED PROTEIN 33-RELATED - -
contig_1	g1193	5907	0.508591	2.43511									Yes	429.04	-1.8104	0.412121	-4.3929	1.1185e-05	3.56893e-05	Coils Coil - -<-----sep----->Coils Coil - -<-----sep----->Gene3D - IPR036770 Ankyrin repeat-containing domain superfamily -<-----sep----->Gene3D - IPR036770 Ankyrin repeat-containing domain superfamily -<-----sep----->Gene3D - IPR036770 Ankyrin repeat-containing domain superfamily -<-----sep----->Gene3D - IPR036770 Ankyrin repeat-containing domain superfamily -<-----sep----->MobiDBLite consensus …
contig_1	g1194	5006	0.409584	1.34704									Yes	234.219	-1.20166	0.344875	-3.48434	0.000493349	0.00119646	CDD DEXHc_RecQ - -<-----sep----->CDD SF2_C_RecQ - -<-----sep----->Coils Coil - -<-----sep----->Coils Coil - -<-----sep----->Coils Coil - -<-----sep----->Gene3D - IPR036388 Winged helix-like DNA-binding domain superfamily -<-----sep----->Gene3D HRDC domain IPR044876 HRDC domain superfamily -<-----sep----->Gene3D - IPR027417 P-loop containing nucleoside triphosphate hydrolase -<-----sep----->Gene3D…
contig_1	g1195	3257	2.81613	4.86862																Coils Coil - -<-----sep----->Coils Coil - -<-----sep----->Coils Coil - -<-----sep----->Gene3D - - -<-----sep----->MobiDBLite consensus disorder prediction - -<-----sep----->MobiDBLite consensus disorder prediction - -<-----sep----->MobiDBLite consensus disorder prediction - -<-----sep----->MobiDBLite consensus disorder prediction - -<-----sep----->MobiDBLite consensus disorder prediction - -<----…
contig_1	g1196	1604	11.7711	15.3565								Yes								Coils Coil - -<-----sep----->MobiDBLite consensus disorder prediction - -<-----sep----->PANTHER - - -
contig_1	g1197	1052	17.8201	30.788			Cytoplasmic (0.785)					Yes								CDD ACD_sHsps-like - -<-----sep----->Gene3D - IPR008978 HSP20-like chaperone -<-----sep----->MobiDBLite consensus disorder prediction - -<-----sep----->MobiDBLite consensus disorder prediction - -<-----sep----->MobiDBLite consensus disorder prediction - -<-----sep----->MobiDBLite consensus disorder prediction - -<-----sep----->MobiDBLite consensus disorder prediction - -<-----sep----->PANTHER HEA…
contig_1	g1198	880	3.14761	10.4046									Yes	157.915	-1.21558	0.495268	-2.4544	0.0141121	0.025226	Gene3D alpha/beta hydrolase IPR029058 Alpha/Beta hydrolase fold -<-----sep----->PANTHER ARYLACETAMIDE DEACETYLASE - -<-----sep----->Pfam alpha/beta hydrolase fold IPR013094 Alpha/beta hydrolase fold-3 GO:0016787<-----sep----->SUPERFAMILY alpha/beta-Hydrolases IPR029058 Alpha/Beta hydrolase fold -
contig_1	g1199	347	238.96	469.248			Cytoplasmic (0.775)													Gene3D CytochromE C oxidase copper chaperone - -<-----sep----->PANTHER CYTOCHROME C OXIDASE COPPER CHAPERONE IPR007745 Cytochrome c oxidase copper chaperone GO:0005507|GO:0005758|GO:0016531<-----sep----->Pfam Cytochrome C oxidase copper chaperone (COX17) IPR007745 Cytochrome c oxidase copper chaperone GO:0005507|GO:0005758|GO:0016531<-----sep----->ProSiteProfiles Coiled coil-helix-coiled coil-hel…
contig_1	g12	657	1.36898	8.22624									Yes	88.9943	-2.10622	0.564007	-3.73437	0.000188182	0.000491083
contig_1	g120	536	0	0.0106575																PANTHER MARVEL DOMAIN-CONTAINING PROTEIN - -
contig_1	g1200	491	0.708817	1.67912			Cytoplasmic (0.864)													MobiDBLite consensus disorder prediction - -<-----sep----->MobiDBLite consensus disorder prediction - -<-----sep----->MobiDBLite consensus disorder prediction - -
contig_1	g1201	1768	43.9581	27.7483									Yes	3034.75	1.19722	0.168634	7.09949	1.25221e-12	9.13298e-12	CDD TCP1_delta IPR012717 T-complex protein 1, delta subunit GO:0005524|GO:0006457|GO:0016887|GO:0051082<-----sep----->Gene3D - IPR027413 GroEL-like equatorial domain superfamily -<-----sep----->Gene3D - IPR027410 TCP-1-like chaperonin intermediate domain superfamily -<-----sep----->Gene3D GroEL IPR027409 GroEL-like apical domain superfamily -<-----sep----->MobiDBLite consensus disorder prediction…
contig_1	g1202	1490	30.4648	50.4967																CDD RecA-like_PAN_like - -<-----sep----->Coils Coil - -<-----sep----->Gene3D - - -<-----sep----->Gene3D - IPR012340 Nucleic acid-binding, OB-fold -<-----sep----->Gene3D - IPR027417 P-loop containing nucleoside triphosphate hydrolase -<-----sep----->PANTHER 26S PROTEASOME REGULATORY SUBUNIT - -<-----sep----->Pfam ATPase family associated with various cellular activities (AAA) IPR003959 ATPase, AAA…
contig_1	g1203	686	32.605	29.957			Cytoplasmic (0.59)						Yes	818.512	0.667042	0.166421	4.00816	6.11949e-05	0.000173571	MobiDBLite consensus disorder prediction - -<-----sep----->MobiDBLite consensus disorder prediction - -<-----sep----->MobiDBLite consensus disorder prediction - -<-----sep----->MobiDBLite consensus disorder prediction - -
contig_1	g1204	1304	272.834	124.75				Yes					Yes	9368.01	1.67774	0.275411	6.09176	1.11675e-09	6.13981e-09	Gene3D - IPR036909 Cytochrome c-like domain superfamily GO:0009055|GO:0020037<-----sep----->Gene3D - - -<-----sep----->PANTHER CYTOCHROME C1 IPR002326 Cytochrome c1 GO:0009055|GO:0020037<-----sep----->Pfam Cytochrome C1 family IPR002326 Cytochrome c1 GO:0009055|GO:0020037<-----sep----->PRINTS Cytochrome C1 signature IPR002326 Cytochrome c1 GO:0009055|GO:0020037<-----sep----->PRINTS Cytochrome C1 …
contig_1	g1205	1314	35.4521	26.8001									Yes	1975	0.957173	0.240037	3.98761	6.6741e-05	0.000188049	CDD LRR_RI - -<-----sep----->Gene3D Ribonuclease Inhibitor IPR032675 Leucine-rich repeat domain superfamily -<-----sep----->MobiDBLite consensus disorder prediction - -<-----sep----->MobiDBLite consensus disorder prediction - -<-----sep----->MobiDBLite consensus disorder prediction - -<-----sep----->PANTHER RAN GTPASE-ACTIVATING PROTEIN 1 - -<-----sep----->Pfam Leucine Rich repeat IPR001611 Leuci…
contig_1	g1206	1048	22.557	58.2237			Cytoplasmic (0.577)						Yes	1446.29	-0.794147	0.243953	-3.25534	0.00113259	0.00257915	MobiDBLite consensus disorder prediction - -
contig_1	g1207	1031	33.1576	80.853			Cytoplasmic (0.609)						Yes	2033.45	-0.761954	0.203617	-3.7421	0.000182488	0.000477686	CDD proteasome_alpha_type_3 - -<-----sep----->Gene3D Glutamine Phosphoribosylpyrophosphate, subunit 1, domain 1 IPR029055 Nucleophile aminohydrolases, N-terminal -<-----sep----->MobiDBLite consensus disorder prediction - -<-----sep----->MobiDBLite consensus disorder prediction - -<-----sep----->MobiDBLite consensus disorder prediction - -<-----sep----->PANTHER PROTEASOME SUBUNIT ALPHA/BETA - -<--…
contig_1	g1208	3073	6.40409	4.08727									Yes	932.223	1.20543	0.140068	8.60604	7.56285e-18	8.50061e-17	MobiDBLite consensus disorder prediction - -<-----sep----->MobiDBLite consensus disorder prediction - -<-----sep----->MobiDBLite consensus disorder prediction - -<-----sep----->MobiDBLite consensus disorder prediction - -<-----sep----->MobiDBLite consensus disorder prediction - -<-----sep----->PANTHER MYB-BINDING PROTEIN 1A FAMILY MEMBER IPR007015 DNA polymerase V/Myb-binding protein 1A GO:000367…
contig_1	g1209	248	0.402882	0.534691
contig_1	g121	1291	0.489916	16.3001									Yes	424.453	-4.5334	0.36666	-12.3641	4.08958e-35	1.19542e-33	Gene3D alpha/beta hydrolase IPR029058 Alpha/Beta hydrolase fold -<-----sep----->PANTHER ARYLACETAMIDE DEACETYLASE - -<-----sep----->Pfam alpha/beta hydrolase fold IPR013094 Alpha/beta hydrolase fold-3 GO:0016787<-----sep----->SUPERFAMILY alpha/beta-Hydrolases IPR029058 Alpha/Beta hydrolase fold -<-----sep----->Gene3D alpha/beta hydrolase IPR029058 Alpha/Beta hydrolase fold -<-----sep----->PANTHER…
contig_1	g1210	557	0.199821	0.571588			Cytoplasmic (0.5)													MobiDBLite consensus disorder prediction - -<-----sep----->MobiDBLite consensus disorder prediction - -
contig_1	g1211	1863	2.96575	4.14041																CDD Cdc25 IPR000751 M-phase inducer phosphatase GO:0004725|GO:0006470|GO:1902751<-----sep----->Gene3D - IPR036873 Rhodanese-like domain superfamily -<-----sep----->MobiDBLite consensus disorder prediction - -<-----sep----->MobiDBLite consensus disorder prediction - -<-----sep----->MobiDBLite consensus disorder prediction - -<-----sep----->MobiDBLite consensus disorder prediction - -<-----sep-----…
contig_1	g1212	1717	3.60291	2.22461									Yes	260.64	1.261	0.219688	5.73999	9.46834e-09	4.65212e-08	CDD MPP_CWF19_N - -<-----sep----->MobiDBLite consensus disorder prediction - -<-----sep----->MobiDBLite consensus disorder prediction - -<-----sep----->PANTHER CWF19, CELL CYCLE CONTROL PROTEIN IPR040194 Cwf19-like protein -<-----sep----->Pfam Protein similar to CwfJ C-terminus 2 IPR006767 Cwf19-like protein, C-terminal domain-2 -<-----sep----->Pfam Protein similar to CwfJ C-terminus 1 IPR006768 …
contig_1	g1213	7984	2.92648	0.659309									Yes	955.824	2.71208	0.139554	19.4339	3.98894e-84	5.61961e-82	Coils Coil - -<-----sep----->Coils Coil - -<-----sep----->Gene3D - IPR011989 Armadillo-like helical -<-----sep----->MobiDBLite consensus disorder prediction - -<-----sep----->MobiDBLite consensus disorder prediction - -<-----sep----->MobiDBLite consensus disorder prediction - -<-----sep----->MobiDBLite consensus disorder prediction - -<-----sep----->MobiDBLite consensus disorder prediction - -<--…
contig_1	g1214	316	28.3639	23.4831
contig_1	g1215	665	4.60408	4.86632																CDD ICL_PEPM IPR039556 ICL/PEPM domain GO:0003824<-----sep----->Gene3D - IPR040442 Pyruvate kinase-like domain superfamily -<-----sep----->PANTHER PHOSPHOENOLPYRUVATE CARBOXYLASE - -<-----sep----->Pfam Phosphoenolpyruvate phosphomutase - -<-----sep----->ProSitePatterns Isocitrate lyase signature. IPR018523 Isocitrate lyase/phosphorylmutase, conserved site GO:0003824<-----sep----->SUPERFAMILY Phos…
contig_1	g1216	1970	2.54428	2.37098																PANTHER FINGER DOMAIN PROTEIN, PUTATIVE-RELATED - -
contig_1	g1217	526	30.4566	11.1606			Cytoplasmic (0.584)						Yes	76.8475	2.01123	0.319855	6.28794	3.21709e-10	1.88312e-09
contig_1	g1218	623	9.93967	2.06304									Yes	74.0262	2.88198	0.441881	6.52208	6.93404e-11	4.3438e-10	Gene3D MFS general substrate transporter like domains IPR036259 MFS transporter superfamily -<-----sep----->PANTHER PERMEASE-RELATED - -<-----sep----->Pfam Major Facilitator Superfamily IPR011701 Major facilitator superfamily GO:0022857|GO:0055085<-----sep----->ProSiteProfiles Prokaryotic membrane lipoprotein lipid attachment site profile. - -<-----sep----->SUPERFAMILY MFS general substrate trans…
contig_1	g1219	1460	4.10692	1.06641									Yes	213.908	2.54459	0.277729	9.16214	5.08803e-20	6.62504e-19	Gene3D - IPR042183 MmgE/PrpD superfamily, domain 1 -<-----sep----->Gene3D - IPR042188 MmgE/PrpD superfamily, domain 2 -<-----sep----->PANTHER 2-METHYLCITRATE DEHYDRATASE-RELATED IPR005656 MmgE/PrpD GO:0016829<-----sep----->Pfam MmgE/PrpD N-terminal domain IPR045336 MmgE/PrpD, N-terminal -<-----sep----->Pfam MmgE/PrpD C-terminal domain IPR045337 MmgE/PrpD, C-terminal -<-----sep----->SUPERFAMILY 2-…
contig_1	g122	1048	0	0.10991																Gene3D Glycerol uptake facilitator protein. IPR023271 Aquaporin-like -<-----sep----->MobiDBLite consensus disorder prediction - -<-----sep----->MobiDBLite consensus disorder prediction - -<-----sep----->PANTHER FORMATE TRANSPORTER-RELATED IPR000292 Formate/nitrite transporter GO:0016020|GO:0022857|GO:0055085<-----sep----->Pfam Formate/nitrite transporter IPR000292 Formate/nitrite transporter GO:0…
contig_1	g1220	542	25.475	18.2447			Cytoplasmic (0.883)						Yes	382.542	1.02143	0.241765	4.2249	2.39049e-05	7.23832e-05	MobiDBLite consensus disorder prediction - -<-----sep----->PANTHER UNCHARACTERIZED IPR024158 Mitochondrial import protein TIM15 -<-----sep----->Pfam DNL zinc finger IPR007853 Zinc finger, DNL-type GO:0008270<-----sep----->ProSiteProfiles Zinc finger DNL-type profile. IPR007853 Zinc finger, DNL-type GO:0008270
contig_1	g1221	3493	11.7756	8.06994									Yes	1260.23	1.12947	0.184611	6.11812	9.46849e-10	5.2473e-09	Coils Coil - -<-----sep----->Gene3D - IPR013088 Zinc finger, NHR/GATA-type GO:0006355|GO:0008270<-----sep----->Gene3D CAP IPR035940 CAP superfamily -<-----sep----->MobiDBLite consensus disorder prediction - -<-----sep----->MobiDBLite consensus disorder prediction - -<-----sep----->MobiDBLite consensus disorder prediction - -<-----sep----->MobiDBLite consensus disorder prediction - -<-----sep-----…
contig_1	g1222	485	0.726638	11.909			Cytoplasmic (0.709)						Yes	25.3315	-3.35366	0.808822	-4.14635	3.37812e-05	9.97255e-05
contig_1	g1223	1671	472.908	2.84205			Apoplastic (0.688)	Yes		Yes			Yes	21953	7.81046	0.390798	19.9859	7.30528e-89	1.15024e-86	CDD GH7_CBH_EG IPR001722 Glycoside hydrolase, family 7 GO:0004553|GO:0005975<-----sep----->Gene3D Glycoside hydrolase, family 7, domain IPR037019 Glycoside hydrolase family 7, catalytic domain superfamily GO:0004553|GO:0005975<-----sep----->MobiDBLite consensus disorder prediction - -<-----sep----->PANTHER 1,4-BETA-D-GLUCAN CELLOBIOHYDROLASE B IPR001722 Glycoside hydrolase, family 7 GO:0004553|GO…
contig_1	g1224	1624	28.9346	14.8683				Yes					Yes	1763.76	1.37027	0.546501	2.50735	0.012164	0.02207	Coils Coil - -<-----sep----->Coils Coil - -<-----sep----->Gene3D MFS general substrate transporter like domains IPR036259 MFS transporter superfamily -<-----sep----->MobiDBLite consensus disorder prediction - -<-----sep----->NCBIfam sugar porter family MFS transporter IPR003663 Sugar/inositol transporter GO:0016020|GO:0022857|GO:0055085<-----sep----->PANTHER PLASTIDIC GLUCOSE TRANSPORTER 4 - -<--…
contig_1	g1225	2237	4.45747	14.1457									Yes	859.35	-1.1625	0.270499	-4.29761	1.72652e-05	5.34884e-05	CDD GAL4 IPR001138 Zn(2)Cys(6) fungal-type DNA-binding domain GO:0000981|GO:0006355|GO:0008270<-----sep----->CDD fungal_TF_MHR - -<-----sep----->Coils Coil - -<-----sep----->Gene3D - IPR036864 Zn(2)-C6 fungal-type DNA-binding domain superfamily GO:0000981|GO:0006355|GO:0008270<-----sep----->PANTHER ZN(II)2CYS6 TRANSCRIPTION FACTOR (EUROFUNG)-RELATED - -<-----sep----->Pfam Fungal Zn(2)-Cys(6) binu…
contig_1	g1226	562	3.07119	1.32295				Yes
contig_1	g1227	2974	2.95226	8.14795									Yes	801.104	-0.918895	0.146821	-6.25861	3.88435e-10	2.24911e-09	CDD GAL4 IPR001138 Zn(2)Cys(6) fungal-type DNA-binding domain GO:0000981|GO:0006355|GO:0008270<-----sep----->CDD fungal_TF_MHR - -<-----sep----->Coils Coil - -<-----sep----->Gene3D - IPR036864 Zn(2)-C6 fungal-type DNA-binding domain superfamily GO:0000981|GO:0006355|GO:0008270<-----sep----->MobiDBLite consensus disorder prediction - -<-----sep----->MobiDBLite consensus disorder prediction - -<---…
contig_1	g1228	2357	1.38729	2.53303																MobiDBLite consensus disorder prediction - -<-----sep----->MobiDBLite consensus disorder prediction - -<-----sep----->MobiDBLite consensus disorder prediction - -<-----sep----->MobiDBLite consensus disorder prediction - -<-----sep----->MobiDBLite consensus disorder prediction - -<-----sep----->MobiDBLite consensus disorder prediction - -<-----sep----->MobiDBLite consensus disorder prediction - -<…
contig_1	g1229	1880	1.64358	15.8427									Yes	600.093	-2.70172	0.28151	-9.59721	8.21346e-22	1.19299e-20	Gene3D - IPR015421 Pyridoxal phosphate-dependent transferase, major domain GO:0003824<-----sep----->Gene3D Aspartate Aminotransferase, domain 1 IPR015422 Pyridoxal phosphate-dependent transferase, small domain GO:0003824<-----sep----->PANTHER MOLYBDOPTERIN COFACTOR SULFURASE MOSC - -<-----sep----->Pfam Aminotransferase class-V IPR000192 Aminotransferase class V domain -<-----sep----->SUPERFAMILY …
contig_1	g123	878	9.60516	0.706403				Yes					Yes	204.929	4.4304	0.63126	7.01835	2.24509e-12	1.61112e-11	CDD alpha_CA_prokaryotic_like IPR041891 Carbonic anhydrase, prokaryotic-like -<-----sep----->Gene3D Alpha carbonic anhydrase IPR036398 Alpha carbonic anhydrase domain superfamily -<-----sep----->PANTHER CARBONIC ANHYDRASE IPR023561 Carbonic anhydrase, alpha-class GO:0004089|GO:0008270<-----sep----->Pfam Eukaryotic-type carbonic anhydrase IPR001148 Alpha carbonic anhydrase domain -<-----sep----->P…
contig_1	g1230	840	61.8924	128.069				Yes					Yes	2853.84	-0.492849	0.184609	-2.6697	0.00759198	0.0144903	Gene3D Superoxide dismutase, copper/zinc binding domain IPR036423 Superoxide dismutase-like, copper/zinc binding domain superfamily GO:0006801|GO:0046872<-----sep----->MobiDBLite consensus disorder prediction - -<-----sep----->PANTHER AGAP001623-PA - -<-----sep----->SUPERFAMILY Cu,Zn superoxide dismutase-like IPR036423 Superoxide dismutase-like, copper/zinc binding domain superfamily GO:0006801|G…
contig_1	g1231	400	379.838	373.637				Yes					Yes	889.628	0.579332	0.19708	2.93959	0.00328652	0.00678637
contig_1	g1232	158	0.780672	4.28335
contig_1	g1233	1058	3.31115	13.4223									Yes	293.59	-1.51864	0.401781	-3.77978	0.000156966	0.000415993	Gene3D - - -<-----sep----->MobiDBLite consensus disorder prediction - -<-----sep----->PANTHER NADPH-DEPENDENT ALDEHYDE REDUCTASE-LIKE PROTEIN, CHLOROPLASTIC-RELATED - -<-----sep----->Pfam Enoyl-(Acyl carrier protein) reductase - -<-----sep----->PRINTS Short-chain dehydrogenase/reductase (SDR) superfamily signature IPR002347 Short-chain dehydrogenase/reductase SDR -<-----sep----->PRINTS Short-chai…
contig_1	g1234	1757	0.286296	1.15548									Yes	58.8779	-1.5264	0.340108	-4.48798	7.19008e-06	2.36518e-05	PANTHER HET DOMAIN-CONTAINING PROTEIN - -<-----sep----->Pfam Heterokaryon incompatibility protein (HET) IPR010730 Heterokaryon incompatibility -
contig_1	g1235	635	1.47754	11.5215								Yes	Yes	124.598	-2.36188	0.316256	-7.46824	8.12724e-14	6.56662e-13	Coils Coil - -<-----sep----->PANTHER - IPR025633 Protein of unknown function DUF4291 -<-----sep----->Pfam Domain of unknown function (DUF4291) IPR025633 Protein of unknown function DUF4291 -
contig_1	g1236	2547	3.87245	16.5556									Yes	1154.65	-1.54564	0.187252	-8.25433	1.52759e-16	1.56322e-15	CDD CUE_VPS9_like IPR041804 Vacuolar protein sorting-associated protein 9, CUE domain -<-----sep----->Coils Coil - -<-----sep----->Gene3D - - -<-----sep----->Gene3D - - -<-----sep----->Gene3D VPS9 domain IPR037191 VPS9 domain superfamily -<-----sep----->MobiDBLite consensus disorder prediction - -<-----sep----->MobiDBLite consensus disorder prediction - -<-----sep----->MobiDBLite consensus disord…
contig_1	g1237	1112	1.06188	3.07367									Yes	95.3984	-0.932822	0.350729	-2.65967	0.0078218	0.0148864	Gene3D DNA ligase/mRNA capping enzyme - -<-----sep----->Pfam RNA ligase IPR021122 RNA ligase domain, REL/Rln2 -<-----sep----->SUPERFAMILY DNA ligase/mRNA capping enzyme, catalytic domain - -
contig_1	g1238	2355	17.4038	18.5401				Yes					Yes	2258.92	0.43556	0.140815	3.09313	0.00198058	0.00427685	MobiDBLite consensus disorder prediction - -<-----sep----->MobiDBLite consensus disorder prediction - -<-----sep----->PANTHER INTEGRAL MEMBRANE PROTEIN (AFU_ORTHOLOGUE AFUA_7G01610) IPR040241 Transient receptor potential channel Flc/Pkd2-like -<-----sep----->Pfam Transient receptor potential (TRP) ion channel IPR010308 TRP, C-terminal -<-----sep----->Pfam ML-like domain IPR032800 ML-like domain -…
contig_1	g1239	3470	4.66673	9.49404								Yes								MobiDBLite consensus disorder prediction - -<-----sep----->MobiDBLite consensus disorder prediction - -<-----sep----->MobiDBLite consensus disorder prediction - -<-----sep----->MobiDBLite consensus disorder prediction - -<-----sep----->MobiDBLite consensus disorder prediction - -<-----sep----->MobiDBLite consensus disorder prediction - -<-----sep----->MobiDBLite consensus disorder prediction - -<…
contig_1	g124	239	28.8364	153.177				Yes					Yes	147.441	-1.73568	0.705054	-2.46177	0.0138251	0.0247532	MobiDBLite consensus disorder prediction - -
contig_1	g1240	488	45.4454	214.371									Yes	232.534	-1.67433	0.371296	-4.50942	6.50066e-06	2.15466e-05	PANTHER YALI0F00814P - -
contig_1	g1241	1280	8.99762	14.0476																CDD GAL4 IPR001138 Zn(2)Cys(6) fungal-type DNA-binding domain GO:0000981|GO:0006355|GO:0008270<-----sep----->Gene3D - IPR036864 Zn(2)-C6 fungal-type DNA-binding domain superfamily GO:0000981|GO:0006355|GO:0008270<-----sep----->MobiDBLite consensus disorder prediction - -<-----sep----->MobiDBLite consensus disorder prediction - -<-----sep----->MobiDBLite consensus disorder prediction - -<-----sep-…
contig_1	g1242	1583	4.50865	12.9253									Yes	551.374	-1.001	0.233351	-4.28969	1.78925e-05	5.53038e-05	Gene3D alpha/beta hydrolase IPR029058 Alpha/Beta hydrolase fold -<-----sep----->MobiDBLite consensus disorder prediction - -<-----sep----->MobiDBLite consensus disorder prediction - -<-----sep----->MobiDBLite consensus disorder prediction - -<-----sep----->PANTHER PROTEIN PHOSPHATASE METHYLESTERASE-1 RELATED IPR016812 Protein phosphatase methylesterase, eukaryotic GO:0006482|GO:0051723<-----sep--…
contig_1	g1243	563	438.851	203.659			Apoplastic (0.719)	Yes					Yes	4261.87	1.66883	0.190491	8.76067	1.94087e-18	2.29875e-17	MobiDBLite consensus disorder prediction - -<-----sep----->MobiDBLite consensus disorder prediction - -<-----sep----->PANTHER CFEM DOMAIN PROTEIN (AFU_ORTHOLOGUE AFUA_6G14090) - -<-----sep----->Pfam CFEM domain IPR008427 Extracellular membrane protein, CFEM domain -<-----sep----->SMART 2CFEM IPR008427 Extracellular membrane protein, CFEM domain -
contig_1	g1244	1079	19.0892	64.9493									Yes	1219.01	-1.27427	0.273918	-4.65201	3.2871e-06	1.14332e-05	CDD RPE IPR000056 Ribulose-phosphate 3-epimerase-like GO:0005975|GO:0016857<-----sep----->Gene3D Aldolase class I IPR013785 Aldolase-type TIM barrel -<-----sep----->Hamap Ribulose-phosphate 3-epimerase [rpe]. IPR026019 Ribulose-phosphate 3-epimerase GO:0004750|GO:0006098<-----sep----->NCBIfam ribulose-phosphate 3-epimerase IPR026019 Ribulose-phosphate 3-epimerase GO:0004750|GO:0006098<-----sep---…
contig_1	g1245	1984	11.955	5.01839									Yes	951.521	1.79737	0.206571	8.70097	3.29065e-18	3.82725e-17	Gene3D q2cbj1_9rhob like domain - -<-----sep----->Gene3D - IPR043044 TPA1/Ofd1, C-terminal -<-----sep----->MobiDBLite consensus disorder prediction - -<-----sep----->MobiDBLite consensus disorder prediction - -<-----sep----->MobiDBLite consensus disorder prediction - -<-----sep----->MobiDBLite consensus disorder prediction - -<-----sep----->MobiDBLite consensus disorder prediction - -<-----sep---…
contig_1	g1246	1208	9.2169	16.7008
contig_1	g1247	2977	16.973	13.9925									Yes	2369.94	0.831869	0.104273	7.97779	1.48977e-15	1.40907e-14	CDD CUE_DEF1_like IPR041803 RNA polymerase II degradation factor 1, CUE domain -<-----sep----->MobiDBLite consensus disorder prediction - -<-----sep----->MobiDBLite consensus disorder prediction - -<-----sep----->MobiDBLite consensus disorder prediction - -<-----sep----->MobiDBLite consensus disorder prediction - -<-----sep----->MobiDBLite consensus disorder prediction - -<-----sep----->MobiDBLit…
contig_1	g1248	309	9.94684	62.3247									Yes	61.5549	-2.0548	0.436343	-4.70914	2.48763e-06	8.79946e-06
contig_1	g1249	1904	4.68441	7.38764																CDD MFS_Amf1_MDR_like - -<-----sep----->Gene3D Multidrug resistance protein D - -<-----sep----->Gene3D Multidrug resistance protein D - -<-----sep----->MobiDBLite consensus disorder prediction - -<-----sep----->MobiDBLite consensus disorder prediction - -<-----sep----->MobiDBLite consensus disorder prediction - -<-----sep----->PANTHER MAJOR FACILITATOR SUPERFAMILY MULTIDRUG TRANSPORTER MFSC - -<-…
contig_1	g125	1181	1.02269	3.10503																Coils Coil - -<-----sep----->PANTHER - - -<-----sep----->Pfam Family of unknown function (DUF6594) IPR046529 Domain of unknown function DUF6594 -
contig_1	g1250	1391	3.39886	8.21329									Yes	319.875	-0.672829	0.273663	-2.45861	0.0139477	0.0249439	Gene3D - - -<-----sep----->PANTHER UNCHARACTERIZED - -<-----sep----->Pfam Saccharopine dehydrogenase NADP binding domain IPR005097 Saccharopine dehydrogenase, NADP binding domain GO:0016491<-----sep----->SUPERFAMILY NAD(P)-binding Rossmann-fold domains IPR036291 NAD(P)-binding domain superfamily -
contig_1	g1251	4410	9.4169	5.93234									Yes	2016.55	1.22993	0.215346	5.71143	1.12031e-08	5.44804e-08	Gene3D - - -<-----sep----->Gene3D - IPR023299 P-type ATPase, cytoplasmic domain N GO:0000166<-----sep----->Gene3D - IPR023214 HAD superfamily -<-----sep----->MobiDBLite consensus disorder prediction - -<-----sep----->MobiDBLite consensus disorder prediction - -<-----sep----->MobiDBLite consensus disorder prediction - -<-----sep----->MobiDBLite consensus disorder prediction - -<-----sep----->MobiD…
contig_1	g1252	1313	4.32199	18.7492				Yes					Yes	676.986	-1.6768	0.362091	-4.63087	3.64133e-06	1.24936e-05	CDD L-asparaginase_II IPR004550 L-asparaginase, type II GO:0004067|GO:0006528<-----sep----->Gene3D - IPR037152 L-asparaginase, N-terminal domain superfamily -<-----sep----->Gene3D - IPR027473 L-asparaginase, C-terminal -<-----sep----->NCBIfam type II asparaginase IPR004550 L-asparaginase, type II GO:0004067|GO:0006528<-----sep----->PANTHER L-ASPARAGINASE IPR006034 Asparaginase/glutaminase-like -<…
contig_1	g1253	712	108.375	225.098				Yes					Yes	1362.53	-0.551938	0.196171	-2.81355	0.00489978	0.00973978	ProSiteProfiles Prokaryotic membrane lipoprotein lipid attachment site profile. - -
contig_1	g1254	1291	21.2115	21.249									Yes	1292.41	0.529758	0.224886	2.35567	0.0184893	0.0320416	Gene3D Transferase, Pyrimidine Nucleoside Phosphorylase; Chain C - -<-----sep----->Gene3D Nucleoside phosphorylase/phosphoribosyltransferase catalytic domain IPR035902 Nucleoside phosphorylase/phosphoribosyltransferase catalytic domain superfamily -<-----sep----->NCBIfam anthranilate phosphoribosyltransferase IPR005940 Anthranilate phosphoribosyl transferase GO:0000162|GO:0004048<-----sep----->PA…
contig_1	g1255	479	3.60706	7.46457			Cytoplasmic (0.764)													MobiDBLite consensus disorder prediction - -<-----sep----->MobiDBLite consensus disorder prediction - -<-----sep----->MobiDBLite consensus disorder prediction - -<-----sep----->MobiDBLite consensus disorder prediction - -
contig_1	g1256	1516	3.17924	6.5031																Gene3D - IPR044855 CoA-transferase family III domain 3 superfamily -<-----sep----->Gene3D - IPR023606 CoA-transferase family III domain 1 superfamily -<-----sep----->PANTHER SUCCINATE--HYDROXYMETHYLGLUTARATE COA-TRANSFERASE - -<-----sep----->Pfam CoA-transferase family III IPR003673 CoA-transferase family III GO:0003824<-----sep----->SUPERFAMILY CoA-transferase family III (CaiB/BaiF) IPR023606 Co…
contig_1	g1257	1287	2.4005	7.19969			Cytoplasmic (0.566)						Yes	260.504	-1.05874	0.255357	-4.14612	3.38154e-05	9.97795e-05	Gene3D Zinc/RING finger domain, C3HC4 (zinc finger) IPR013083 Zinc finger, RING/FYVE/PHD-type -<-----sep----->SMART PHD_3 IPR001965 Zinc finger, PHD-type -<-----sep----->SUPERFAMILY FYVE/PHD zinc finger IPR011011 Zinc finger, FYVE/PHD-type -
contig_1	g1258	911	18.8185	6.05961			Apoplastic (0.64)	Yes				Yes	Yes	549.734	2.17857	0.240752	9.04904	1.44237e-19	1.82606e-18
contig_1	g1259	943	64.4563	52.0463									Yes	1887.54	0.853616	0.115032	7.42066	1.16537e-13	9.29174e-13
contig_1	g126	1587	0.20526	0.336342																Gene3D MFS general substrate transporter like domains IPR036259 MFS transporter superfamily -<-----sep----->PANTHER MONOCARBOXYLATE TRANSPORTER - -<-----sep----->Pfam Major Facilitator Superfamily IPR011701 Major facilitator superfamily GO:0022857|GO:0055085<-----sep----->ProSiteProfiles Major facilitator superfamily (MFS) profile. IPR020846 Major facilitator superfamily domain GO:0022857<-----se…
contig_1	g1260	1656	3.20406	2.66591									Yes	230.54	0.822485	0.202869	4.05427	5.02903e-05	0.000144501	CDD Asn_Synthase_B_C IPR001962 Asparagine synthase GO:0004066|GO:0006529<-----sep----->CDD Gn_AT_II_novel - -<-----sep----->Gene3D HUPs IPR014729 Rossmann-like alpha/beta/alpha sandwich fold -<-----sep----->Gene3D Glutamine Phosphoribosylpyrophosphate, subunit 1, domain 1 IPR029055 Nucleophile aminohydrolases, N-terminal -<-----sep----->PANTHER ASPARAGINE SYNTHETASE DOMAIN-CONTAINING PROTEIN 1 - …
contig_1	g1261	3913	36.8743	89.7098									Yes	7501.25	-0.687137	0.254421	-2.70079	0.00691749	0.0133237	Gene3D Classic Zinc Finger - -<-----sep----->MobiDBLite consensus disorder prediction - -<-----sep----->MobiDBLite consensus disorder prediction - -<-----sep----->PANTHER ZINC FINGER PROTEIN - -<-----sep----->ProSitePatterns Zinc finger C2H2 type domain signature. IPR013087 Zinc finger C2H2-type -<-----sep----->ProSiteProfiles Zinc finger C2H2 type domain profile. IPR013087 Zinc finger C2H2-type …
contig_1	g1262	824	0.03444	0.102271			Cytoplasmic (0.594)													MobiDBLite consensus disorder prediction - -<-----sep----->MobiDBLite consensus disorder prediction - -<-----sep----->MobiDBLite consensus disorder prediction - -<-----sep----->MobiDBLite consensus disorder prediction - -<-----sep----->MobiDBLite consensus disorder prediction - -<-----sep----->MobiDBLite consensus disorder prediction - -<-----sep----->MobiDBLite consensus disorder prediction - -
contig_1	g1263	1514	5.76054	5.39653						Yes			Yes	977.068	0.663643	0.139438	4.75941	1.94163e-06	6.94414e-06	PANTHER CHROMOSOME 8, WHOLE GENOME SHOTGUN SEQUENCE IPR021047 Mannosyltransferase 1, CMT1 -<-----sep----->Pfam Cryptococcal mannosyltransferase 1 IPR021047 Mannosyltransferase 1, CMT1 -<-----sep----->PANTHER CHROMOSOME 8, WHOLE GENOME SHOTGUN SEQUENCE IPR021047 Mannosyltransferase 1, CMT1 -<-----sep----->Pfam Cryptococcal mannosyltransferase 1 IPR021047 Mannosyltransferase 1, CMT1 -<-----sep-----…
contig_1	g1264	254	6.02769	13.197
contig_1	g1265	2420	36.0773	23.2454						Yes			Yes	3915.36	1.2072	0.192069	6.28524	3.27358e-10	1.91319e-09	Gene3D - - -<-----sep----->MobiDBLite consensus disorder prediction - -<-----sep----->PANTHER DOLICHYL-PHOSPHATE-MANNOSE--PROTEIN MANNOSYLTRANSFERASE IPR027005 Glycosyltransferase 39-like -<-----sep----->Pfam Dolichyl-phosphate-mannose-protein mannosyltransferase IPR003342 Glycosyl transferase family 39/83 GO:0000030|GO:0006493|GO:0016020<-----sep----->Pfam MIR domain IPR016093 MIR motif -<-----s…
contig_1	g1266	1045	48.7846	101.693																CDD YjgF_YER057c_UK114_family - -<-----sep----->Gene3D - IPR035959 RutC-like superfamily -<-----sep----->MobiDBLite consensus disorder prediction - -<-----sep----->NCBIfam Rid family detoxifying hydrolase IPR006056 RidA family -<-----sep----->PANTHER 2-IMINOBUTANOATE/2-IMINOPROPANOATE DEAMINASE RIDA IPR006175 YjgF/YER057c/UK114 family -<-----sep----->Pfam Endoribonuclease L-PSP IPR006175 YjgF/YER…
contig_1	g1267	1202	29.2752	73.0281									Yes	2433.46	-0.806571	0.199036	-4.05239	5.06963e-05	0.0001456	Gene3D - IPR015943 WD40/YVTN repeat-like-containing domain superfamily GO:0005515<-----sep----->PANTHER ACTIN-RELATED PROTEIN 2/3 COMPLEX SUBUNIT 1 IPR017383 Actin-related protein 2/3 complex subunit 1 GO:0005885|GO:0015629|GO:0034314<-----sep----->Pfam WD domain, G-beta repeat IPR001680 WD40 repeat GO:0005515<-----sep----->Pfam WD domain, G-beta repeat IPR001680 WD40 repeat GO:0005515<-----sep--…
contig_1	g1268	1149	16.067	11.8527									Yes	407.581	0.999132	0.229431	4.35483	1.33173e-05	4.19301e-05	CDD RRM1_U1A_like - -<-----sep----->Gene3D - IPR012677 Nucleotide-binding alpha-beta plait domain superfamily -<-----sep----->MobiDBLite consensus disorder prediction - -<-----sep----->MobiDBLite consensus disorder prediction - -<-----sep----->Pfam RNA recognition motif. (a.k.a. RRM, RBD, or RNP domain) IPR000504 RNA recognition motif domain GO:0003723<-----sep----->ProSiteProfiles Eukaryotic RNA…
contig_1	g1269	855	6.57713	6.37467																Gene3D - - -<-----sep----->PANTHER UBIQUITIN-LIKE-CONJUGATING ENZYME ATG10 - -<-----sep----->Pfam Autophagocytosis associated protein, active-site domain IPR007135 Ubiquitin-like-conjugating enzyme Atg3/Atg10 GO:0019787
contig_1	g127	1112	0	0.0113395																SUPERFAMILY Thermophilic metalloprotease-like - -
contig_1	g1270	2185	7.62622	6.34981						Yes			Yes	785.348	0.813598	0.193025	4.21498	2.49804e-05	7.52988e-05	Gene3D - IPR012341 Six-hairpin glycosidase-like superfamily GO:0005975<-----sep----->PANTHER MANNOSYL-OLIGOSACCHARIDE ALPHA-1,2-MANNOSIDASE-RELATED - -<-----sep----->Pfam Glycosyl hydrolase family 47 IPR001382 Glycoside hydrolase family 47 GO:0004571|GO:0005509|GO:0016020<-----sep----->PRINTS Glycosyl hydrolase family 47 signature IPR001382 Glycoside hydrolase family 47 GO:0004571|GO:0005509|GO:0…
contig_1	g1271	1979	9.2022	10.7922																Gene3D Amino acid/polyamine transporter I - -<-----sep----->MobiDBLite consensus disorder prediction - -<-----sep----->NCBIfam amino acid permease IPR004762 Amino acid permease, fungi GO:0006865|GO:0016020<-----sep----->PANTHER AMINO ACID PERMEASE - -<-----sep----->Pfam Amino acid permease IPR004841 Amino acid permease/ SLC12A domain GO:0016020|GO:0055085<-----sep----->ProSitePatterns Amino acid …
contig_1	g1272	2169	12.1587	12.822			Cytoplasmic (0.516)	Yes					Yes	1323.45	0.469675	0.0967399	4.85503	1.20371e-06	4.4232e-06	Gene3D - - -<-----sep----->MobiDBLite consensus disorder prediction - -<-----sep----->MobiDBLite consensus disorder prediction - -<-----sep----->MobiDBLite consensus disorder prediction - -<-----sep----->MobiDBLite consensus disorder prediction - -<-----sep----->MobiDBLite consensus disorder prediction - -<-----sep----->MobiDBLite consensus disorder prediction - -<-----sep----->MobiDBLite consens…
contig_1	g1273	4601	3.96007	8.20032				Yes		Yes			Yes	1504.5	-0.496261	0.09786	-5.07113	3.95463e-07	1.56259e-06	CDD Sialidase_non-viral - -<-----sep----->Gene3D - - -<-----sep----->Gene3D - - -<-----sep----->Gene3D - IPR015943 WD40/YVTN repeat-like-containing domain superfamily GO:0005515<-----sep----->Gene3D - - -<-----sep----->Gene3D - - -<-----sep----->MobiDBLite consensus disorder prediction - -<-----sep----->MobiDBLite consensus disorder prediction - -<-----sep----->MobiDBLite consensus disorder predi…
contig_1	g1274	3269	8.56812	6.81456									Yes	981.387	0.875456	0.262385	3.33653	0.000848304	0.00197818	MobiDBLite consensus disorder prediction - -<-----sep----->MobiDBLite consensus disorder prediction - -<-----sep----->MobiDBLite consensus disorder prediction - -<-----sep----->MobiDBLite consensus disorder prediction - -<-----sep----->MobiDBLite consensus disorder prediction - -<-----sep----->MobiDBLite consensus disorder prediction - -<-----sep----->MobiDBLite consensus disorder prediction - -<…
contig_1	g1275	3188	2.7277	4.28894																PANTHER THYROID HORMONE RECEPTOR-ASSOCIATED PROTEIN-RELATED IPR021665 Mediator complex, subunit Med16 GO:0016592<-----sep----->Pfam Mediator complex subunit 16 IPR021665 Mediator complex, subunit Med16 GO:0016592
contig_1	g1276	3572	2.69634	2.86891																Coils Coil - -<-----sep----->Coils Coil - -<-----sep----->Coils Coil - -<-----sep----->Coils Coil - -<-----sep----->Coils Coil - -<-----sep----->Coils Coil - -<-----sep----->Coils Coil - -<-----sep----->Coils Coil - -<-----sep----->Coils Coil - -<-----sep----->Coils Coil - -<-----sep----->Coils Coil - -<-----sep----->Coils Coil - -<-----sep----->Coils Coil - -<-----sep----->MobiDBLite consensus d…
contig_1	g1277	700	0.529131	16.7322			Cytoplasmic (0.62)	Yes					Yes	165.855	-4.43814	0.579163	-7.66303	1.81604e-14	1.56088e-13	MobiDBLite consensus disorder prediction - -<-----sep----->MobiDBLite consensus disorder prediction - -
contig_1	g1278	1836	31.4201	105.656									Yes	4740.48	-1.20462	0.133549	-9.02007	1.8797e-19	2.35585e-18	Gene3D Ammonium transporter AmtB like domains IPR029020 Ammonium/urea transporter -<-----sep----->NCBIfam ammonium transporter IPR001905 Ammonium transporter GO:0008519|GO:0016020|GO:0072488<-----sep----->PANTHER AMMONIUM TRANSPORTER MEP2 IPR001905 Ammonium transporter GO:0008519|GO:0016020|GO:0072488<-----sep----->Pfam Ammonium Transporter Family IPR024041 Ammonium transporter AmtB-like domain G…
contig_1	g1279	2426	0.45517	1.46601									Yes	114.864	-1.1291	0.315003	-3.5844	0.000337855	0.000843602	CDD NT_POLXc IPR002054 DNA-directed DNA polymerase X GO:0003677|GO:0003887<-----sep----->Coils Coil - -<-----sep----->Gene3D - IPR027421 DNA polymerase lambda lyase domain superfamily -<-----sep----->Gene3D - - -<-----sep----->Gene3D DNA polymerase, thumb domain IPR037160 DNA polymerase, thumb domain superfamily -<-----sep----->Gene3D Beta Polymerase, domain 2 IPR043519 Nucleotidyltransferase sup…
contig_1	g128	2070	0.106939	0.296739																CDD GAL4 IPR001138 Zn(2)Cys(6) fungal-type DNA-binding domain GO:0000981|GO:0006355|GO:0008270<-----sep----->Coils Coil - -<-----sep----->Gene3D - IPR036864 Zn(2)-C6 fungal-type DNA-binding domain superfamily GO:0000981|GO:0006355|GO:0008270<-----sep----->MobiDBLite consensus disorder prediction - -<-----sep----->MobiDBLite consensus disorder prediction - -<-----sep----->MobiDBLite consensus diso…
contig_1	g1280	908	29.6238	100.055									Yes	1488.83	-1.18279	0.190922	-6.19514	5.8232e-10	3.30434e-09	PANTHER PEROXISOMAL MEMBRANE PROTEIN 4 IPR019531 Peroxisomal membrane protein 4 -<-----sep----->Pfam Tim17/Tim22/Tim23/Pmp24 family - -<-----sep----->PIRSF PXMP4 IPR019531 Peroxisomal membrane protein 4 -
contig_1	g1281	1325	5.71757	17.3713									Yes	646.437	-1.07132	0.192562	-5.56351	2.64407e-08	1.22781e-07	Coils Coil - -<-----sep----->Gene3D - IPR036388 Winged helix-like DNA-binding domain superfamily -<-----sep----->PANTHER 26S PROTEASOME NON-ATPASE REGULATORY SUBUNIT 12/COP9 SIGNALOSOME COMPLEX SUBUNIT 4 IPR040134 26S Proteasome non-ATPase regulatory subunit 12/COP9 signalosome complex subunit 4 -<-----sep----->Pfam PCI domain IPR000717 Proteasome component (PCI) domain -<-----sep----->ProSitePro…
contig_1	g1282	961	7.34967	38.6625			Cytoplasmic (0.662)			Yes			Yes	599.873	-1.88877	0.245447	-7.69524	1.41234e-14	1.22912e-13	CDD SGNH_hydrolase - -<-----sep----->Gene3D SGNH hydrolase IPR036514 SGNH hydrolase superfamily -<-----sep----->PANTHER THIOESTERASE 1/PROTEASE 1/LYSOPHOSPHOLIPASE L1 - -<-----sep----->Pfam GDSL-like Lipase/Acylhydrolase family IPR013830 SGNH hydrolase-type esterase domain -<-----sep----->SUPERFAMILY SGNH hydrolase - -
contig_1	g1283	1640	1.0361	3.58566							DDE_1		Yes	180.477	-1.30701	0.297419	-4.3945	1.11026e-05	3.54395e-05	PANTHER TRANSPOSON - -<-----sep----->Pfam DDE superfamily endonuclease IPR004875 DDE superfamily endonuclease domain GO:0003676<-----sep----->Pfam helix-turn-helix, Psq domain IPR007889 DNA binding HTH domain, Psq-type GO:0003677<-----sep----->ProSiteProfiles Zinc finger CCHC-type profile. IPR001878 Zinc finger, CCHC-type GO:0003676|GO:0008270<-----sep----->ProSiteProfiles CENPB-type HTH domain p…
contig_1	g1284	1892	44.0493	29.9203									Yes	3638.69	1.08031	0.185375	5.82769	5.62e-09	2.84446e-08	CDD IMPCH - -<-----sep----->Gene3D - IPR024050 AICAR transformylase, insert domain superfamily -<-----sep----->Gene3D - IPR024051 AICAR transformylase, duplicated domain superfamily -<-----sep----->Gene3D - IPR024051 AICAR transformylase, duplicated domain superfamily -<-----sep----->Gene3D - IPR036914 Methylglyoxal synthase-like domain superfamily -<-----sep----->Hamap Bifunctional purine biosyn…
contig_1	g1285	2570	2.10281	4.44983									Yes	431.958	-0.517173	0.169996	-3.04228	0.00234797	0.00499534	Gene3D - IPR027417 P-loop containing nucleoside triphosphate hydrolase -<-----sep----->MobiDBLite consensus disorder prediction - -<-----sep----->MobiDBLite consensus disorder prediction - -<-----sep----->MobiDBLite consensus disorder prediction - -<-----sep----->MobiDBLite consensus disorder prediction - -<-----sep----->MobiDBLite consensus disorder prediction - -<-----sep----->MobiDBLite consen…
contig_1	g1286	1325	7.52929	14.9568																PANTHER PROTEIN, PUTATIVE (AFU_ORTHOLOGUE AFUA_5G03330)-RELATED IPR025337 Questin oxidase-like GO:0016491<-----sep----->Pfam Questin oxidase-like IPR025337 Questin oxidase-like GO:0016491
contig_1	g1287	1311	4.89976	9.27543																PANTHER E3 UBIQUITIN-PROTEIN LIGASE E3D FAMILY MEMBER IPR019193 Ubiquitin-conjugating enzyme E2-binding protein -<-----sep----->Pfam HECT-like Ubiquitin-conjugating enzyme (E2)-binding IPR019193 Ubiquitin-conjugating enzyme E2-binding protein -
contig_1	g1288	3499	0.356615	2.53365									Yes	235.252	-2.29702	0.392508	-5.85217	4.85187e-09	2.47037e-08	CDD SF2_C_SNF - -<-----sep----->Gene3D - IPR038718 SNF2-like, N-terminal domain superfamily -<-----sep----->Gene3D - IPR038718 SNF2-like, N-terminal domain superfamily -<-----sep----->Gene3D - IPR027417 P-loop containing nucleoside triphosphate hydrolase -<-----sep----->MobiDBLite consensus disorder prediction - -<-----sep----->MobiDBLite consensus disorder prediction - -<-----sep----->PANTHER TR…
contig_1	g1289	3203	0.781062	2.37824																Gene3D Ribonuclease Inhibitor IPR032675 Leucine-rich repeat domain superfamily -<-----sep----->MobiDBLite consensus disorder prediction - -<-----sep----->MobiDBLite consensus disorder prediction - -<-----sep----->MobiDBLite consensus disorder prediction - -<-----sep----->SUPERFAMILY L domain-like - -
contig_1	g129	290	0	0
contig_1	g1290	3453	10.0538	11.8279																MobiDBLite consensus disorder prediction - -<-----sep----->MobiDBLite consensus disorder prediction - -<-----sep----->MobiDBLite consensus disorder prediction - -<-----sep----->MobiDBLite consensus disorder prediction - -<-----sep----->MobiDBLite consensus disorder prediction - -<-----sep----->MobiDBLite consensus disorder prediction - -<-----sep----->MobiDBLite consensus disorder prediction - -<…
contig_1	g1291	1759	0.384751	1.56002									Yes	69.4362	-1.57815	0.573017	-2.7541	0.00588531	0.0115096	CDD GAL4 IPR001138 Zn(2)Cys(6) fungal-type DNA-binding domain GO:0000981|GO:0006355|GO:0008270<-----sep----->MobiDBLite consensus disorder prediction - -<-----sep----->PANTHER ZN(II)2CYS6 TRANSCRIPTION FACTOR (EUROFUNG)-RELATED-RELATED - -
contig_1	g1292	137	0	0.0718837			Cytoplasmic (0.64)
contig_1	g1293	416	0	0			Cytoplasmic (0.575)
contig_1	g1294	293	0	0			Cytoplasmic (0.825)
contig_1	g1295	2168	3.95113	14.4993									Yes	819.663	-1.36483	0.244337	-5.58585	2.3256e-08	1.08746e-07	MobiDBLite consensus disorder prediction - -<-----sep----->MobiDBLite consensus disorder prediction - -<-----sep----->MobiDBLite consensus disorder prediction - -<-----sep----->MobiDBLite consensus disorder prediction - -<-----sep----->MobiDBLite consensus disorder prediction - -<-----sep----->MobiDBLite consensus disorder prediction - -
contig_1	g1296	1869	0.913619	6.38645									Yes	299.837	-2.35283	0.463356	-5.0778	3.81822e-07	1.5106e-06	Gene3D Hypothetical protein af1432 - -<-----sep----->Gene3D Exopolyphosphatase. Domain 2 - -<-----sep----->Gene3D - - -<-----sep----->PANTHER EXOPOLYPHOSPHATASE - -<-----sep----->Pfam Ppx/GppA phosphatase family IPR003695 Ppx/GppA phosphatase -<-----sep----->SUPERFAMILY Actin-like ATPase domain IPR043129 ATPase, nucleotide binding domain -<-----sep----->SUPERFAMILY Actin-like ATPase domain IPR043…
contig_1	g1297	1889	10.2182	30.1035									Yes	1817.77	-0.99674	0.178172	-5.59426	2.21564e-08	1.03786e-07	MobiDBLite consensus disorder prediction - -<-----sep----->MobiDBLite consensus disorder prediction - -<-----sep----->MobiDBLite consensus disorder prediction - -<-----sep----->MobiDBLite consensus disorder prediction - -<-----sep----->MobiDBLite consensus disorder prediction - -
contig_1	g1298	1094	2.29444	2.46403																Gene3D Potassium Channel Kv1.1; Chain A IPR011333 SKP1/BTB/POZ domain superfamily -<-----sep----->MobiDBLite consensus disorder prediction - -<-----sep----->MobiDBLite consensus disorder prediction - -<-----sep----->MobiDBLite consensus disorder prediction - -<-----sep----->SUPERFAMILY POZ domain IPR011333 SKP1/BTB/POZ domain superfamily -
contig_1	g1299	2216	1.25056	2.05599																MobiDBLite consensus disorder prediction - -<-----sep----->MobiDBLite consensus disorder prediction - -<-----sep----->MobiDBLite consensus disorder prediction - -<-----sep----->MobiDBLite consensus disorder prediction - -<-----sep----->MobiDBLite consensus disorder prediction - -<-----sep----->MobiDBLite consensus disorder prediction - -<-----sep----->MobiDBLite consensus disorder prediction - -<…
contig_1	g13	449	1.23018	6.35781			Cytoplasmic (0.542)						Yes	36.311	-1.77271	0.762759	-2.32408	0.020121	0.034591
contig_1	g130	3301	0.361019	3.30315									Yes	282.418	-2.69966	0.40866	-6.60613	3.94494e-11	2.53833e-10	MobiDBLite consensus disorder prediction - -<-----sep----->MobiDBLite consensus disorder prediction - -<-----sep----->MobiDBLite consensus disorder prediction - -
contig_1	g1300	1474	6.97135	15.9084									Yes	713.42	-0.660082	0.203405	-3.24516	0.00117384	0.00266274	Gene3D Annexin IPR037104 Annexin superfamily GO:0005509|GO:0005544<-----sep----->Gene3D Annexin IPR037104 Annexin superfamily GO:0005509|GO:0005544<-----sep----->Gene3D Annexin IPR037104 Annexin superfamily GO:0005509|GO:0005544<-----sep----->Gene3D Annexin IPR037104 Annexin superfamily GO:0005509|GO:0005544<-----sep----->MobiDBLite consensus disorder prediction - -<-----sep----->MobiDBLite conse…
contig_1	g1301	1049	2.36586	4.27508				Yes				Yes								MobiDBLite consensus disorder prediction - -<-----sep----->MobiDBLite consensus disorder prediction - -<-----sep----->MobiDBLite consensus disorder prediction - -<-----sep----->MobiDBLite consensus disorder prediction - -<-----sep----->MobiDBLite consensus disorder prediction - -<-----sep----->MobiDBLite consensus disorder prediction - -<-----sep----->MobiDBLite consensus disorder prediction - -<…
contig_1	g1302	233	1.94587	2.66034			Cytoplasmic (0.524)
contig_1	g1303	131	10.9611	9.49094
contig_1	g1304	425	7.72889	15.5249				Yes												ProSiteProfiles Prokaryotic membrane lipoprotein lipid attachment site profile. - -
contig_1	g1305	1672	15.9946	0.286959				Yes		Yes			Yes	808.802	6.42285	0.498121	12.8942	4.85586e-38	1.66943e-36	CDD RGL4_C - -<-----sep----->CDD RGL4_N - -<-----sep----->Gene3D - - -<-----sep----->Gene3D - - -<-----sep----->Gene3D - IPR014718 Glycoside hydrolase-type carbohydrate-binding GO:0030246<-----sep----->PANTHER RHAMNOGALACTURONATE LYASE-RELATED IPR016590 Rhamnogalacturonase B GO:0005975|GO:0016837<-----sep----->Pfam Rhamnogalacturonan lyase B, N-terminal IPR015364 Rhamnogalacturonase B, N-terminal…
contig_1	g1306	1176	0.16182	0.311655																Gene3D - - -<-----sep----->PANTHER RETINOL DEHYDROGENASE - -<-----sep----->Pfam short chain dehydrogenase IPR002347 Short-chain dehydrogenase/reductase SDR -<-----sep----->PRINTS Glucose/ribitol dehydrogenase family signature IPR002347 Short-chain dehydrogenase/reductase SDR -<-----sep----->PRINTS Glucose/ribitol dehydrogenase family signature IPR002347 Short-chain dehydrogenase/reductase SDR -<-…
contig_1	g1307	2781	3.62209	14.246									Yes	1824.98	-1.55138	0.408998	-3.79313	0.000148761	0.000396042	Coils Coil - -<-----sep----->MobiDBLite consensus disorder prediction - -<-----sep----->MobiDBLite consensus disorder prediction - -<-----sep----->MobiDBLite consensus disorder prediction - -<-----sep----->MobiDBLite consensus disorder prediction - -<-----sep----->MobiDBLite consensus disorder prediction - -<-----sep----->MobiDBLite consensus disorder prediction - -<-----sep----->MobiDBLite conse…
contig_1	g1308	917	0.0639348	0.0934635			Cytoplasmic (0.883)													MobiDBLite consensus disorder prediction - -<-----sep----->MobiDBLite consensus disorder prediction - -<-----sep----->MobiDBLite consensus disorder prediction - -<-----sep----->MobiDBLite consensus disorder prediction - -
contig_1	g1309	869	0.477682	0.735845
contig_1	g131	149	0	2.08486
contig_1	g1310	1209	0.222531	0.0179127																PANTHER PTH11-LIKE INTEGRAL MEMBRANE PROTEIN (AFU_ORTHOLOGUE AFUA_5G11245) - -
contig_1	g1311	1238	15.9805	12.4357									Yes	872.5	0.89196	0.162398	5.49243	3.96437e-08	1.80205e-07
contig_1	g1312	1379	13.7515	28.2344									Yes	1281.93	-0.511458	0.181514	-2.81773	0.00483647	0.00962516	MobiDBLite consensus disorder prediction - -<-----sep----->MobiDBLite consensus disorder prediction - -<-----sep----->MobiDBLite consensus disorder prediction - -<-----sep----->MobiDBLite consensus disorder prediction - -<-----sep----->MobiDBLite consensus disorder prediction - -<-----sep----->MobiDBLite consensus disorder prediction - -<-----sep----->MobiDBLite consensus disorder prediction - -<…
contig_1	g1313	1486	56.6172	46.7896			Cytoplasmic (0.742)						Yes	2797.16	0.818622	0.156761	5.2221	1.76906e-07	7.34148e-07	Coils Coil - -<-----sep----->PANTHER 39S RIBOSOMAL PROTEIN L54, MITOCHONDRIAL IPR013870 Ribosomal protein L37, mitochondrial -<-----sep----->Pfam Mitochondrial ribosomal protein L37 IPR013870 Ribosomal protein L37, mitochondrial -
contig_1	g1314	1632	354.656	26.5134			Cytoplasmic (0.926)						Yes	17329.4	4.3004	0.207069	20.7679	8.44258e-96	1.59786e-93	Gene3D - IPR012677 Nucleotide-binding alpha-beta plait domain superfamily -<-----sep----->Gene3D - IPR012677 Nucleotide-binding alpha-beta plait domain superfamily -<-----sep----->MobiDBLite consensus disorder prediction - -<-----sep----->MobiDBLite consensus disorder prediction - -<-----sep----->MobiDBLite consensus disorder prediction - -<-----sep----->MobiDBLite consensus disorder prediction -…
contig_1	g1315	346	2.34269	4.36204
contig_1	g1316	1280	12.9275	24.8517			Cytoplasmic (0.54)													MobiDBLite consensus disorder prediction - -<-----sep----->MobiDBLite consensus disorder prediction - -<-----sep----->MobiDBLite consensus disorder prediction - -<-----sep----->MobiDBLite consensus disorder prediction - -<-----sep----->MobiDBLite consensus disorder prediction - -<-----sep----->MobiDBLite consensus disorder prediction - -<-----sep----->MobiDBLite consensus disorder prediction - -<…
contig_1	g1317	437	48.5372	97.4539				Yes
contig_1	g1318	1760	28.9452	14.2855									Yes	1894.36	1.54583	0.20604	7.50256	6.25814e-14	5.10265e-13	CDD CYP51-like - -<-----sep----->Gene3D Cytochrome P450 IPR036396 Cytochrome P450 superfamily GO:0004497|GO:0005506|GO:0016705|GO:0020037<-----sep----->PANTHER CYTOCHROME P450 26 - -<-----sep----->Pfam Cytochrome P450 IPR001128 Cytochrome P450 GO:0004497|GO:0005506|GO:0016705|GO:0020037<-----sep----->PRINTS P450 superfamily signature IPR001128 Cytochrome P450 GO:0004497|GO:0005506|GO:0016705|GO:0…
contig_1	g1319	941	2.76073	14.3702									Yes	310.789	-1.82385	0.321757	-5.66842	1.44119e-08	6.91514e-08	PANTHER EXPRESSED PROTEIN - -<-----sep----->Pfam Protein of unknown function (DUF3074) IPR024500 Domain of unknown function DUF3074 -<-----sep----->SUPERFAMILY Bet v1-like - -
contig_1	g132	1838	2.21891	2.82957																Coils Coil - -<-----sep----->MobiDBLite consensus disorder prediction - -<-----sep----->MobiDBLite consensus disorder prediction - -<-----sep----->MobiDBLite consensus disorder prediction - -<-----sep----->MobiDBLite consensus disorder prediction - -<-----sep----->MobiDBLite consensus disorder prediction - -<-----sep----->MobiDBLite consensus disorder prediction - -<-----sep----->MobiDBLite conse…
contig_1	g1320	1041	1.28033	1.65949			Cytoplasmic (0.724)													MobiDBLite consensus disorder prediction - -<-----sep----->MobiDBLite consensus disorder prediction - -<-----sep----->MobiDBLite consensus disorder prediction - -
contig_1	g1321	1487	6.44594	8.06271			Cytoplasmic (0.555)													CDD TAF7 IPR006751 TAFII55 protein, conserved region GO:0005669|GO:0006367<-----sep----->Coils Coil - -<-----sep----->Coils Coil - -<-----sep----->Coils Coil - -<-----sep----->MobiDBLite consensus disorder prediction - -<-----sep----->MobiDBLite consensus disorder prediction - -<-----sep----->MobiDBLite consensus disorder prediction - -<-----sep----->MobiDBLite consensus disorder prediction - -<-…
contig_1	g1322	1835	4.16288	1.53194									Yes	304.974	1.97202	0.24048	8.20037	2.39658e-16	2.41423e-15	Gene3D - - -<-----sep----->PANTHER ALPHA- 1,6 -FUCOSYLTRANSFERASE - -
contig_1	g1323	2927	3.666	7.03327																Coils Coil - -<-----sep----->Coils Coil - -<-----sep----->Coils Coil - -<-----sep----->Coils Coil - -<-----sep----->Gene3D Kinesin motor domain IPR036961 Kinesin motor domain superfamily -<-----sep----->MobiDBLite consensus disorder prediction - -<-----sep----->MobiDBLite consensus disorder prediction - -<-----sep----->MobiDBLite consensus disorder prediction - -<-----sep----->MobiDBLite consensu…
contig_1	g1324	693	7.51652	12.2431				Yes
contig_1	g1325	1094	1.71368	2.57534																MobiDBLite consensus disorder prediction - -<-----sep----->MobiDBLite consensus disorder prediction - -<-----sep----->PANTHER SERINE/THREONINE-PROTEIN KINASE 19 IPR018865 Serine-threonine protein kinase 19 -<-----sep----->Pfam Serine-threonine protein kinase 19 IPR018865 Serine-threonine protein kinase 19 -
contig_1	g1326	3454	4.59201	4.02382									Yes	812.157	0.75904	0.178326	4.25646	2.07685e-05	6.34502e-05	CDD CAP_ED IPR000595 Cyclic nucleotide-binding domain -<-----sep----->CDD STAS_SulP_like_sulfate_transporter - -<-----sep----->Gene3D Jelly Rolls IPR014710 RmlC-like jelly roll fold -<-----sep----->Gene3D STAS domain IPR036513 STAS domain superfamily -<-----sep----->MobiDBLite consensus disorder prediction - -<-----sep----->MobiDBLite consensus disorder prediction - -<-----sep----->MobiDBLite con…
contig_1	g1327	756	22.0578	36.6547																CDD GINS_A_psf1 IPR005339 GINS complex, subunit Psf1 GO:0000811|GO:0006260<-----sep----->CDD GINS_B_Psf1 - -<-----sep----->Gene3D - - -<-----sep----->MobiDBLite consensus disorder prediction - -<-----sep----->PANTHER PARTNER OF SLD5 IPR005339 GINS complex, subunit Psf1 GO:0000811|GO:0006260<-----sep----->Pfam GINS complex protein IPR021151 GINS subunit, domain A -<-----sep----->SUPERFAMILY GINS h…
contig_1	g1328	1029	518.604	383.527									Yes	12280.2	0.980114	0.159197	6.15663	7.43096e-10	4.16245e-09	CDD EF1B IPR014038 Translation elongation factor EF1B, beta/delta subunit, guanine nucleotide exchange domain GO:0003746|GO:0006414<-----sep----->CDD GST_C_eEF1b_like - -<-----sep----->Coils Coil - -<-----sep----->Gene3D - - -<-----sep----->Gene3D - IPR014717 Translation elongation factor EF1B/ribosomal protein S6 -<-----sep----->MobiDBLite consensus disorder prediction - -<-----sep----->MobiDBLi…
contig_1	g1329	1483	17.8068	40.3616									Yes	1519.97	-0.667022	0.181606	-3.67291	0.0002398	0.000614739	Gene3D - IPR038108 RPN13, DEUBAD domain superfamily -<-----sep----->Gene3D Proteasomal ubiquitin receptor Rpn13/ADRM1 IPR038633 Proteasomal ubiquitin receptor Rpn13/ADRM1, Pru domain superfamily -<-----sep----->MobiDBLite consensus disorder prediction - -<-----sep----->MobiDBLite consensus disorder prediction - -<-----sep----->MobiDBLite consensus disorder prediction - -<-----sep----->PANTHER ADH…
contig_1	g133	1364	0.312322	0.846531								Yes								Gene3D - IPR023213 Chloramphenicol acetyltransferase-like domain superfamily -<-----sep----->Gene3D - IPR023213 Chloramphenicol acetyltransferase-like domain superfamily -<-----sep----->PANTHER FAMILY REGULATORY PROTEIN, PUTATIVE (AFU_ORTHOLOGUE AFUA_3G14730)-RELATED - -<-----sep----->Pfam Transferase family - -
contig_1	g1330	1428	3.34064	10.8279			Cytoplasmic (0.503)						Yes	345.847	-1.17102	0.223903	-5.23004	1.69475e-07	7.05343e-07	CDD RRM1_TatSF1_like IPR034392 TatSF1-like, RNA recognition motif 1 GO:0000398<-----sep----->Gene3D - IPR012677 Nucleotide-binding alpha-beta plait domain superfamily -<-----sep----->Gene3D - IPR012677 Nucleotide-binding alpha-beta plait domain superfamily -<-----sep----->MobiDBLite consensus disorder prediction - -<-----sep----->MobiDBLite consensus disorder prediction - -<-----sep----->MobiDBLi…
contig_1	g1331	746	4.2569	24.7934									Yes	225.812	-1.9691	0.305518	-6.44512	1.15508e-10	7.07743e-10	PANTHER - - -
contig_1	g1332	3520	2.21941	3.48917																MobiDBLite consensus disorder prediction - -<-----sep----->MobiDBLite consensus disorder prediction - -<-----sep----->MobiDBLite consensus disorder prediction - -<-----sep----->MobiDBLite consensus disorder prediction - -<-----sep----->MobiDBLite consensus disorder prediction - -<-----sep----->MobiDBLite consensus disorder prediction - -<-----sep----->MobiDBLite consensus disorder prediction - -<…
contig_1	g1333	719	140.149	111.709			Cytoplasmic (0.512)	Yes					Yes	2700.06	0.887678	0.119091	7.4538	9.069e-14	7.28983e-13	PANTHER TRANSMEMBRANE EMP24 DOMAIN-CONTAINING PROTEIN IPR015720 Transmembrane emp24 domain-containing protein -<-----sep----->Pfam emp24/gp25L/p24 family/GOLD IPR009038 GOLD domain -<-----sep----->ProSiteProfiles GOLD domain profile. IPR009038 GOLD domain -<-----sep----->SMART EMP24_GP25L_2 IPR009038 GOLD domain -<-----sep----->SUPERFAMILY Supernatant protein factor (SPF), C-terminal domain IPR03…
contig_1	g1334	901	13.2632	7.17686																MobiDBLite consensus disorder prediction - -<-----sep----->MobiDBLite consensus disorder prediction - -
contig_1	g1335	799	601.167	449.979			Cytoplasmic (0.519)						Yes	9349.64	0.971306	0.122808	7.90914	2.59164e-15	2.40513e-14	CDD Arf1_5_like IPR045872 ADP-ribosylation factor 1-5 GO:0003924<-----sep----->Coils Coil - -<-----sep----->Gene3D - IPR027417 P-loop containing nucleoside triphosphate hydrolase -<-----sep----->NCBIfam small GTP-binding protein domain IPR005225 Small GTP-binding protein domain GO:0005525<-----sep----->PANTHER ADP RIBOSYLATION FACTOR-RELATED IPR024156 Small GTPase superfamily, ARF type GO:0005525…
contig_1	g1336	2369	2.53996	20.0341									Yes	1348.04	-2.56038	0.461957	-5.54247	2.98242e-08	1.37809e-07	CDD AAA - -<-----sep----->CDD RecA-like_ClpB_Hsp104-like - -<-----sep----->Coils Coil - -<-----sep----->Coils Coil - -<-----sep----->Gene3D - - -<-----sep----->Gene3D - IPR027417 P-loop containing nucleoside triphosphate hydrolase -<-----sep----->Gene3D - IPR027417 P-loop containing nucleoside triphosphate hydrolase -<-----sep----->Gene3D - IPR027417 P-loop containing nucleoside triphosphate hydr…
contig_1	g1337	980	885.573	355.589			Cytoplasmic (0.72)						Yes	13809	1.88418	0.177755	10.5999	2.98319e-26	5.66897e-25	CDD KOW_RPL6 IPR041997 Ribosomal Protein L6, KOW domain -<-----sep----->Gene3D - IPR014722 Ribosomal protein L2, domain 2 -<-----sep----->MobiDBLite consensus disorder prediction - -<-----sep----->MobiDBLite consensus disorder prediction - -<-----sep----->MobiDBLite consensus disorder prediction - -<-----sep----->PANTHER 60S RIBOSOMAL PROTEIN L6 IPR000915 60S ribosomal protein L6E GO:0003735|GO:0…
contig_1	g1338	2559	17.6445	36.5446									Yes	2945.77	-0.546163	0.218429	-2.50041	0.0124049	0.022457	Gene3D - - -<-----sep----->Gene3D - - -<-----sep----->Gene3D - - -<-----sep----->PANTHER DIPEPTIDYL PEPTIDASE III-RELATED IPR039461 Peptidase family M49 -<-----sep----->Pfam Peptidase family M49 IPR039461 Peptidase family M49 -<-----sep----->PIRSF Dipeptidyl-peptidase_III IPR005317 Dipeptidyl-peptidase 3 GO:0005737|GO:0006508|GO:0008235|GO:0008239
contig_1	g1339	772	14.8848	12.0946									Yes	351.761	0.900628	0.347316	2.59311	0.00951134	0.01768	CDD GntK IPR006001 Carbohydrate kinase, thermoresistant glucokinase GO:0005975|GO:0016301<-----sep----->Gene3D - IPR027417 P-loop containing nucleoside triphosphate hydrolase -<-----sep----->NCBIfam gluconokinase, GntK/IdnK-type IPR006001 Carbohydrate kinase, thermoresistant glucokinase GO:0005975|GO:0016301<-----sep----->PANTHER GLUCONOKINASE-RELATED IPR006001 Carbohydrate kinase, thermoresistan…
contig_1	g134	3061	0.0571329	0.0207821						Yes										Coils Coil - -<-----sep----->Gene3D - - -<-----sep----->Gene3D Immunoglobulins IPR013783 Immunoglobulin-like fold -<-----sep----->Gene3D Immunoglobulins IPR013783 Immunoglobulin-like fold -<-----sep----->Gene3D - IPR014718 Glycoside hydrolase-type carbohydrate-binding GO:0030246<-----sep----->Gene3D Glycosidases - -<-----sep----->PANTHER BETA-GALACTOSIDASE - -<-----sep----->Pfam Glycosyl hydrolas…
contig_1	g1340	1522	4.45191	14.12																CDD lipoyl_domain - -<-----sep----->Gene3D - - -<-----sep----->Gene3D - IPR023213 Chloramphenicol acetyltransferase-like domain superfamily -<-----sep----->Gene3D - IPR036625 E3-binding domain superfamily GO:0016746<-----sep----->MobiDBLite consensus disorder prediction - -<-----sep----->PANTHER DIHYDROLIPOAMIDE ACETYLTRANSFERASE COMPONENT OF PYRUVATE DEHYDROGENASE COMPLEX - -<-----sep----->Pfam …
contig_1	g1341	1107	17.6052	11.5323									Yes	724.714	1.15866	0.155165	7.46729	8.18649e-14	6.60595e-13	MobiDBLite consensus disorder prediction - -<-----sep----->MobiDBLite consensus disorder prediction - -<-----sep----->MobiDBLite consensus disorder prediction - -<-----sep----->PANTHER MITOCHONDRIAL ATPASE COMPLEX SUBUNIT ATP10 IPR007849 ATPase assembly factor ATP10 -<-----sep----->Pfam ATP10 protein IPR007849 ATPase assembly factor ATP10 -
contig_1	g1342	798	31.514	24.7997			Cytoplasmic (0.74)						Yes	747.148	0.931994	0.27609	3.37569	0.000736315	0.00173561	Coils Coil - -<-----sep----->Coils Coil - -<-----sep----->PANTHER GOS-28 SNARE- RELATED IPR023601 Golgi SNAP receptor complex, subunit 1 GO:0000139|GO:0005801|GO:0006888|GO:0016020<-----sep----->Pfam Snare region anchored in the vesicle membrane C-terminus - -<-----sep----->PIRSF Golgi_SNARE IPR023601 Golgi SNAP receptor complex, subunit 1 GO:0000139|GO:0005801|GO:0006888|GO:0016020
contig_1	g1343	762	2328.16	819.664			Cytoplasmic (0.814)						Yes	11383.9	2.0787	0.205454	10.1176	4.61628e-24	7.70901e-23	CDD Ribosomal_L29_HIP - -<-----sep----->Coils Coil - -<-----sep----->Gene3D - IPR036049 Ribosomal protein L29/L35 superfamily GO:0003735|GO:0005840|GO:0006412<-----sep----->Gene3D - - -<-----sep----->Hamap 50S ribosomal protein L29 [rpmC]. IPR001854 Ribosomal protein L29/L35 GO:0003735|GO:0005840|GO:0006412<-----sep----->NCBIfam 50S ribosomal protein L29 IPR001854 Ribosomal protein L29/L35 GO:000…
contig_1	g1344	2372	16.4309	26.8696																Gene3D Classic Zinc Finger - -<-----sep----->Gene3D Classic Zinc Finger - -<-----sep----->Gene3D Classic Zinc Finger - -<-----sep----->Gene3D Classic Zinc Finger - -<-----sep----->MobiDBLite consensus disorder prediction - -<-----sep----->MobiDBLite consensus disorder prediction - -<-----sep----->MobiDBLite consensus disorder prediction - -<-----sep----->MobiDBLite consensus disorder prediction -…
contig_1	g1345	445	72.2866	94.7935			Cytoplasmic (0.796)													MobiDBLite consensus disorder prediction - -<-----sep----->MobiDBLite consensus disorder prediction - -<-----sep----->MobiDBLite consensus disorder prediction - -<-----sep----->MobiDBLite consensus disorder prediction - -
contig_1	g1346	3982	4.3252	7.2495																CDD DEADc_DDX46 - -<-----sep----->CDD SF2_C_DEAD - -<-----sep----->CDD KH-I_PRP5_like - -<-----sep----->Coils Coil - -<-----sep----->Coils Coil - -<-----sep----->Gene3D - IPR027417 P-loop containing nucleoside triphosphate hydrolase -<-----sep----->Gene3D - IPR027417 P-loop containing nucleoside triphosphate hydrolase -<-----sep----->MobiDBLite consensus disorder prediction - -<-----sep----->Mobi…
contig_1	g1347	895	5.24613	15.3566			Cytoplasmic (0.765)						Yes	284.176	-1.02173	0.202937	-5.0347	4.78591e-07	1.8682e-06	MobiDBLite consensus disorder prediction - -<-----sep----->MobiDBLite consensus disorder prediction - -<-----sep----->MobiDBLite consensus disorder prediction - -<-----sep----->MobiDBLite consensus disorder prediction - -<-----sep----->MobiDBLite consensus disorder prediction - -<-----sep----->MobiDBLite consensus disorder prediction - -<-----sep----->PANTHER TRANSCRIPTIONAL REGULATOR PROTEIN HCN…
contig_1	g1348	1141	213.139	418.767																PANTHER CHROMOSOME 16, WHOLE GENOME SHOTGUN SEQUENCE IPR046368 Tag1 GO:0000329<-----sep----->Pfam Protein of unknown function (DUF3712) IPR022185 Protein of unknown function DUF3712 -
contig_1	g1349	1665	19.8019	20.8564									Yes	1510.94	0.488979	0.197643	2.47405	0.013359	0.0240011	CDD FCB2_FMN IPR037458 L-mandelate/L-lactate dehydrogenase, FMN-binding domain -<-----sep----->Gene3D - IPR036400 Cytochrome b5-like heme/steroid binding domain superfamily -<-----sep----->Gene3D Aldolase class I IPR013785 Aldolase-type TIM barrel -<-----sep----->MobiDBLite consensus disorder prediction - -<-----sep----->MobiDBLite consensus disorder prediction - -<-----sep----->MobiDBLite consen…
contig_1	g135	2863	10.1316	0.183099				Yes					Yes	613.843	6.22699	0.585928	10.6276	2.21818e-26	4.26278e-25	Gene3D - - -<-----sep----->Gene3D - - -<-----sep----->PANTHER NITROGEN METABOLITE REPRESSION PROTEIN NMRA FAMILY MEMBER - -<-----sep----->Pfam NmrA-like family IPR008030 NmrA-like domain -<-----sep----->SUPERFAMILY NAD(P)-binding Rossmann-fold domains IPR036291 NAD(P)-binding domain superfamily -
contig_1	g1350	782	37.3865	31.1743									Yes	1120.17	0.797492	0.239104	3.33533	0.00085198	0.00198601	CDD DnaJ IPR001623 DnaJ domain -<-----sep----->Gene3D DnaJ domain IPR036869 Chaperone J-domain superfamily -<-----sep----->Gene3D - IPR036386 HscB, C-terminal domain superfamily GO:0051259<-----sep----->MobiDBLite consensus disorder prediction - -<-----sep----->NCBIfam Fe-S protein assembly co-chaperone HscB IPR004640 Co-chaperone Hsc20 GO:0001671|GO:0044571|GO:0051087<-----sep----->PANTHER IRON-…
contig_1	g1351	2622	3.80738	7.85064									Yes	782.525	-0.497864	0.181715	-2.7398	0.00614762	0.0119813	Gene3D - IPR014752 Arrestin-like, C-terminal -<-----sep----->Gene3D - IPR014752 Arrestin-like, C-terminal -<-----sep----->MobiDBLite consensus disorder prediction - -<-----sep----->MobiDBLite consensus disorder prediction - -<-----sep----->MobiDBLite consensus disorder prediction - -<-----sep----->MobiDBLite consensus disorder prediction - -<-----sep----->MobiDBLite consensus disorder prediction …
contig_1	g1352	1870	2.58432	4.73747																Gene3D - IPR036388 Winged helix-like DNA-binding domain superfamily -<-----sep----->Gene3D - - -<-----sep----->Gene3D - IPR027417 P-loop containing nucleoside triphosphate hydrolase -<-----sep----->MobiDBLite consensus disorder prediction - -<-----sep----->MobiDBLite consensus disorder prediction - -<-----sep----->MobiDBLite consensus disorder prediction - -<-----sep----->PANTHER CELL DIVISION CO…
contig_1	g1353	670	58.5195	265.695				Yes					Yes	2627.46	-1.6897	0.352429	-4.79445	1.63119e-06	5.90032e-06	CDD TSPO_MBR IPR004307 TspO/MBR-related protein GO:0016020<-----sep----->Gene3D TspO/MBR protein IPR038330 TspO/MBR-related superfamily -<-----sep----->PANTHER PERIPHERAL-TYPE BENZODIAZEPINE RECEPTOR IPR004307 TspO/MBR-related protein GO:0016020<-----sep----->Pfam TspO/MBR family IPR004307 TspO/MBR-related protein GO:0016020<-----sep----->PIRSF PBR IPR004307 TspO/MBR-related protein GO:0016020
contig_1	g1354	1043	32.175	27.177									Yes	1368.92	0.759113	0.216306	3.50944	0.000449047	0.00109783	Gene3D Mitochondrial carrier domain IPR023395 Mitochondrial carrier domain superfamily -<-----sep----->PANTHER MITOCHONDRIAL BASIC AMINO ACIDS TRANSPORTER-RELATED - -<-----sep----->Pfam Mitochondrial carrier protein IPR018108 Mitochondrial substrate/solute carrier -<-----sep----->Pfam Mitochondrial carrier protein IPR018108 Mitochondrial substrate/solute carrier -<-----sep----->Pfam Mitochondrial…
contig_1	g1355	1022	10.4381	17.5561																CDD TS_Pyrimidine_HMase IPR023451 Thymidylate synthase/dCMP hydroxymethylase domain -<-----sep----->Gene3D Thymidylate synthase/dCMP hydroxymethylase domain IPR036926 Thymidylate synthase/dCMP hydroxymethylase superfamily -<-----sep----->Hamap Thymidylate synthase [thyA]. IPR000398 Thymidylate synthase GO:0004799|GO:0006231<-----sep----->NCBIfam thymidylate synthase IPR000398 Thymidylate synthase…
contig_1	g1356	723	65.9082	56.0243									Yes	1540.92	0.752559	0.196373	3.83229	0.000126953	0.000341771	MobiDBLite consensus disorder prediction - -<-----sep----->MobiDBLite consensus disorder prediction - -<-----sep----->PANTHER SECRETORY COMPONENT PROTEIN SHR3 IPR013248 Secretory component protein Psh3/Shr3 -<-----sep----->Pfam ER membrane protein SH3 IPR013248 Secretory component protein Psh3/Shr3 -<-----sep----->PIRSF SHR3 IPR013248 Secretory component protein Psh3/Shr3 -<-----sep----->SMART sh…
contig_1	g1357	2549	0.156194	0.0493918				Yes		Yes			Yes	28.135	2.2178	0.625097	3.54793	0.000388272	0.00096053	Gene3D - IPR012341 Six-hairpin glycosidase-like superfamily GO:0005975<-----sep----->Gene3D - - -<-----sep----->Gene3D Maltose phosphorylase, domain 3 - -<-----sep----->PANTHER C, PUTATIVE (AFU_ORTHOLOGUE AFUA_3G02880)-RELATED - -<-----sep----->Pfam Bacterial alpha-L-rhamnosidase 6 hairpin glycosidase domain IPR035396 Alpha-L-rhamnosidase, six-hairpin glycosidase domain -<-----sep----->Pfam Bacte…
contig_1	g1358	578	0.688662	1.72864			Apoplastic (0.711)	Yes												PANTHER WSCD FAMILY MEMBER CG9164 - -<-----sep----->Pfam WSC domain IPR002889 Carbohydrate-binding WSC -<-----sep----->ProSiteProfiles WSC domain profile. IPR002889 Carbohydrate-binding WSC -<-----sep----->SMART SLG_2 IPR002889 Carbohydrate-binding WSC -
contig_1	g1359	3470	0.575918	2.57568									Yes	274.698	-1.64887	0.390731	-4.21995	2.44352e-05	7.38694e-05	CDD PolY_Rev1 - -<-----sep----->CDD BRCT_Rev1 - -<-----sep----->Gene3D - - -<-----sep----->Gene3D - IPR038401 Rev1, C-terminal domain superfamily -<-----sep----->Gene3D - IPR036775 DNA polymerase, Y-family, little finger domain superfamily GO:0003684|GO:0006281<-----sep----->Gene3D - IPR043128 Reverse transcriptase/Diguanylate cyclase domain -<-----sep----->Gene3D - - -<-----sep----->Gene3D BRCT …
contig_1	g136	371	0	3.63185			Cytoplasmic (0.698)						Yes	8.38237	-5.45105	1.766	-3.08666	0.00202421	0.00436401
contig_1	g1360	1684	3.91216	9.00203			Cytoplasmic (0.856)						Yes	507.186	-0.677923	0.165245	-4.10254	4.08644e-05	0.000118931	Coils Coil - -<-----sep----->Coils Coil - -<-----sep----->MobiDBLite consensus disorder prediction - -<-----sep----->MobiDBLite consensus disorder prediction - -<-----sep----->MobiDBLite consensus disorder prediction - -<-----sep----->MobiDBLite consensus disorder prediction - -<-----sep----->MobiDBLite consensus disorder prediction - -<-----sep----->MobiDBLite consensus disorder prediction - -<-…
contig_1	g1361	1397	8.77998	12.2489																CDD nuc_hydro_IU_UC_XIUA - -<-----sep----->Gene3D - IPR036452 Ribonucleoside hydrolase-like GO:0016799<-----sep----->PANTHER INOSINE-URIDINE PREFERRING NUCLEOSIDE HYDROLASE IPR023186 Inosine/uridine-preferring nucleoside hydrolase -<-----sep----->Pfam Inosine-uridine preferring nucleoside hydrolase IPR001910 Inosine/uridine-preferring nucleoside hydrolase domain GO:0016799<-----sep----->SUPERFAMI…
contig_1	g1362	1958	6.50676	1.76659									Yes	279.262	2.4178	0.237741	10.1699	2.70206e-24	4.56936e-23	Gene3D Mitochondrial carrier domain IPR023395 Mitochondrial carrier domain superfamily -<-----sep----->PANTHER MITOCHONDRIAL BASIC AMINO ACIDS TRANSPORTER-RELATED - -<-----sep----->Pfam Mitochondrial carrier protein IPR018108 Mitochondrial substrate/solute carrier -<-----sep----->Pfam Mitochondrial carrier protein IPR018108 Mitochondrial substrate/solute carrier -<-----sep----->Pfam Mitochondrial…
contig_1	g1363	1220	319.771	37.2345				Yes					Yes	9058.36	3.6169	0.358542	10.0878	6.25565e-24	1.03362e-22	MobiDBLite consensus disorder prediction - -<-----sep----->MobiDBLite consensus disorder prediction - -<-----sep----->MobiDBLite consensus disorder prediction - -<-----sep----->MobiDBLite consensus disorder prediction - -<-----sep----->MobiDBLite consensus disorder prediction - -
contig_1	g1364	1468	1.07594	8.53773									Yes	305.037	-2.49315	0.361872	-6.88957	5.59596e-12	3.88627e-11	CDD GAL4 IPR001138 Zn(2)Cys(6) fungal-type DNA-binding domain GO:0000981|GO:0006355|GO:0008270<-----sep----->Gene3D - IPR036864 Zn(2)-C6 fungal-type DNA-binding domain superfamily GO:0000981|GO:0006355|GO:0008270<-----sep----->MobiDBLite consensus disorder prediction - -<-----sep----->PANTHER GLUCOSE TRANSPORT TRANSCRIPTION REGULATOR RGT1-RELATED-RELATED - -<-----sep----->Pfam Fungal Zn(2)-Cys(6)…
contig_1	g1365	1680	2.64353	8.5935																PANTHER LONG-CHAIN-ALCOHOL O-FATTY-ACYLTRANSFERASE 3-RELATED IPR044851 Wax synthase GO:0006629|GO:0008374<-----sep----->Pfam Membrane bound O-acyl transferase family IPR032805 Wax synthase domain -
contig_1	g1366	3880	1.05514	2.16934									Yes	297.949	-0.522082	0.211224	-2.47169	0.0134475	0.0241462	CDD TERT - -<-----sep----->Gene3D - - -<-----sep----->Gene3D - - -<-----sep----->Gene3D - - -<-----sep----->PANTHER TELOMERASE REVERSE TRANSCRIPTASE IPR003545 Telomerase reverse transcriptase GO:0003677|GO:0003721<-----sep----->Pfam Reverse transcriptase (RNA-dependent DNA polymerase) IPR000477 Reverse transcriptase domain -<-----sep----->Pfam Telomerase ribonucleoprotein complex - RNA binding do…
contig_1	g1367	9743	2.92904	5.03849									Yes	1806.55	-0.237837	0.0979215	-2.42886	0.0151465	0.026875	CDD RhoGEF IPR000219 Dbl homology (DH) domain GO:0005085<-----sep----->CDD BAR_DNMBP - -<-----sep----->Coils Coil - -<-----sep----->Coils Coil - -<-----sep----->Coils Coil - -<-----sep----->Gene3D MFS general substrate transporter like domains IPR036259 MFS transporter superfamily -<-----sep----->Gene3D Arfaptin homology (AH) domain/BAR domain IPR027267 AH/BAR domain superfamily -<-----sep----->G…
contig_1	g1368	503	46.0647	85.6667									Yes	890.355	-0.336621	0.138486	-2.43073	0.0150685	0.0267392	Coils Coil - -<-----sep----->MobiDBLite consensus disorder prediction - -<-----sep----->MobiDBLite consensus disorder prediction - -<-----sep----->MobiDBLite consensus disorder prediction - -<-----sep----->MobiDBLite consensus disorder prediction - -<-----sep----->PANTHER V-TYPE ATPASE ASSEMBLY FACTOR PKR1 IPR013945 V-type ATPase assembly factor Pkr1 GO:0070072<-----sep----->Pfam ER protein Pkr1 …
contig_1	g1369	356	1.16158	4.41164
contig_1	g137	3045	0.0365129	0.626815				Yes					Yes	52.7185	-3.45092	1.13454	-3.0417	0.00235248	0.00500379	Coils Coil - -<-----sep----->Gene3D - IPR036770 Ankyrin repeat-containing domain superfamily -<-----sep----->SUPERFAMILY Ankyrin repeat IPR036770 Ankyrin repeat-containing domain superfamily -<-----sep----->Coils Coil - -<-----sep----->Gene3D - IPR036770 Ankyrin repeat-containing domain superfamily -<-----sep----->SUPERFAMILY Ankyrin repeat IPR036770 Ankyrin repeat-containing domain superfamily -
contig_1	g1370	2111	3.55006	7.61473																MobiDBLite consensus disorder prediction - -<-----sep----->MobiDBLite consensus disorder prediction - -<-----sep----->MobiDBLite consensus disorder prediction - -<-----sep----->MobiDBLite consensus disorder prediction - -<-----sep----->MobiDBLite consensus disorder prediction - -<-----sep----->MobiDBLite consensus disorder prediction - -
contig_1	g1371	1858	1.76256	3.9971								Yes	Yes	248.912	-0.61628	0.191005	-3.22652	0.00125307	0.00282333	MobiDBLite consensus disorder prediction - -<-----sep----->PANTHER ANAPHASE-PROMOTING COMPLEX SUBUNIT 2 IPR044554 Anaphase-promoting complex subunit 2 -<-----sep----->SUPERFAMILY Cullin homology domain IPR036317 Cullin homology domain superfamily -
contig_1	g1372	194	2.09448	7.35418																MobiDBLite consensus disorder prediction - -
contig_1	g1373	2074	11.6633	31.5308									Yes	1874.79	-0.883924	0.182254	-4.84996	1.23488e-06	4.52975e-06	CDD RING-H2 - -<-----sep----->Gene3D Zinc/RING finger domain, C3HC4 (zinc finger) IPR013083 Zinc finger, RING/FYVE/PHD-type -<-----sep----->MobiDBLite consensus disorder prediction - -<-----sep----->MobiDBLite consensus disorder prediction - -<-----sep----->MobiDBLite consensus disorder prediction - -<-----sep----->MobiDBLite consensus disorder prediction - -<-----sep----->MobiDBLite consensus di…
contig_1	g1374	1713	6.20057	9.73753				Yes												CDD CYP_FUM15-like - -<-----sep----->Gene3D Cytochrome P450 IPR036396 Cytochrome P450 superfamily GO:0004497|GO:0005506|GO:0016705|GO:0020037<-----sep----->PANTHER CYTOCHROME P450 - -<-----sep----->Pfam Cytochrome P450 IPR001128 Cytochrome P450 GO:0004497|GO:0005506|GO:0016705|GO:0020037<-----sep----->PRINTS P450 superfamily signature IPR001128 Cytochrome P450 GO:0004497|GO:0005506|GO:0016705|GO:…
contig_1	g1375	20122	2.08729	5.69912			Cytoplasmic (0.625)						Yes	4321.25	-0.902237	0.128712	-7.00974	2.38766e-12	1.7095e-11	Coils Coil - -<-----sep----->Coils Coil - -<-----sep----->Coils Coil - -<-----sep----->Coils Coil - -<-----sep----->Coils Coil - -<-----sep----->Coils Coil - -<-----sep----->Coils Coil - -<-----sep----->Coils Coil - -<-----sep----->Coils Coil - -<-----sep----->MobiDBLite consensus disorder prediction - -<-----sep----->MobiDBLite consensus disorder prediction - -<-----sep----->MobiDBLite consensus…
contig_1	g1376	2270	3.72074	4.04166																MobiDBLite consensus disorder prediction - -<-----sep----->MobiDBLite consensus disorder prediction - -
contig_1	g1377	2079	6.24383	9.14841																Coils Coil - -<-----sep----->MobiDBLite consensus disorder prediction - -<-----sep----->MobiDBLite consensus disorder prediction - -<-----sep----->PANTHER VEZATIN IPR026858 Vezatin GO:0098609<-----sep----->Pfam Mysoin-binding motif of peroxisomes IPR026859 Myosin-binding domain GO:0017022
contig_1	g1378	1713	39.5948	67.1972																CDD PCNA - -<-----sep----->Gene3D DNA Polymerase III, subunit A, domain 2 - -<-----sep----->Gene3D DNA Polymerase III, subunit A, domain 2 - -<-----sep----->Hamap DNA polymerase sliding clamp [pcn]. IPR000730 Proliferating cell nuclear antigen, PCNA GO:0003677|GO:0006275|GO:0030337<-----sep----->NCBIfam proliferating cell nuclear antigen (pcna) IPR000730 Proliferating cell nuclear antigen, PCNA G…
contig_1	g1379	1312	10.351	18.1297																CDD pyridoxal_pyridoxamine_kinase IPR004625 Pyridoxine kinase GO:0008478|GO:0009443<-----sep----->Gene3D - IPR029056 Ribokinase-like -<-----sep----->NCBIfam pyridoxal kinase IPR004625 Pyridoxine kinase GO:0008478|GO:0009443<-----sep----->PANTHER PYRIDOXAL KINASE IPR004625 Pyridoxine kinase GO:0008478|GO:0009443<-----sep----->Pfam Phosphomethylpyrimidine kinase IPR013749 Pyridoxamine kinase/Phosph…
contig_1	g138	7139	0.213231	2.48387									Yes	573.602	-2.92163	0.551572	-5.29692	1.17772e-07	5.01064e-07	Gene3D alpha/beta hydrolase IPR029058 Alpha/Beta hydrolase fold -<-----sep----->Gene3D - IPR027417 P-loop containing nucleoside triphosphate hydrolase -<-----sep----->MobiDBLite consensus disorder prediction - -<-----sep----->MobiDBLite consensus disorder prediction - -<-----sep----->PANTHER PROTEIN SERAC1 - -<-----sep----->Pfam Putative serine esterase (DUF676) IPR007751 Domain of unknown functi…
contig_1	g1380	581	76.1689	69.9523									Yes	1090.96	0.67153	0.212122	3.16578	0.0015467	0.00341494	CDD trimeric_dUTPase IPR033704 dUTPase, trimeric -<-----sep----->Gene3D - IPR036157 dUTPase-like superfamily -<-----sep----->MobiDBLite consensus disorder prediction - -<-----sep----->NCBIfam dUTP diphosphatase IPR008181 Deoxyuridine triphosphate nucleotidohydrolase GO:0000287|GO:0004170|GO:0006226|GO:0046081<-----sep----->PANTHER DEOXYURIDINE 5'-TRIPHOSPHATE NUCLEOTIDOHYDROLASE IPR008181 Deoxyur…
contig_1	g1381	1021	0.651291	5.23171			Cytoplasmic (0.725)						Yes	110.169	-2.43707	0.476599	-5.11347	3.16301e-07	1.26284e-06	Coils Coil - -<-----sep----->Coils Coil - -<-----sep----->Coils Coil - -<-----sep----->Coils Coil - -<-----sep----->MobiDBLite consensus disorder prediction - -<-----sep----->MobiDBLite consensus disorder prediction - -<-----sep----->MobiDBLite consensus disorder prediction - -<-----sep----->MobiDBLite consensus disorder prediction - -<-----sep----->PANTHER CENTROMERE PROTEIN K IPR020993 Centrome…
contig_1	g1382	1513	25.9153	24.3303									Yes	1792.24	0.643633	0.167141	3.85084	0.000117712	0.000318447	CDD KH-I_PCBP_rpt3 - -<-----sep----->CDD KH-I_Rnc1_rpt1 - -<-----sep----->CDD KH-I_Rnc1_rpt2 - -<-----sep----->Coils Coil - -<-----sep----->Gene3D K Homology domain, type 1 IPR036612 K Homology domain, type 1 superfamily GO:0003723<-----sep----->Gene3D K Homology domain, type 1 IPR036612 K Homology domain, type 1 superfamily GO:0003723<-----sep----->Gene3D K Homology domain, type 1 IPR036612 K Ho…
contig_1	g1383	1357	8.93466	23.8359			Cytoplasmic (0.508)
contig_1	g1384	1678	16.1526	15.8546									Yes	1355.56	0.585278	0.148754	3.93455	8.33528e-05	0.000231101	Gene3D Endonuclease/exonuclease/phosphatase IPR036691 Endonuclease/exonuclease/phosphatase superfamily -<-----sep----->PANTHER SPHINGOMYELINASE FAMILY MEMBER IPR038772 Sphingomyelinase C/Sphingomyelin phosphodiesterase 2-like GO:0004767<-----sep----->Pfam Endonuclease/Exonuclease/phosphatase family IPR005135 Endonuclease/exonuclease/phosphatase GO:0003824<-----sep----->SUPERFAMILY DNase I-like IP…
contig_1	g1385	2699	0.57909	0.881125																Gene3D Transferase(Phosphotransferase) domain 1 - -<-----sep----->Gene3D Transferase(Phosphotransferase) domain 1 - -<-----sep----->Gene3D Phosphorylase Kinase; domain 1 - -<-----sep----->PANTHER SERINE/THREONINE-PROTEIN KINASE - -<-----sep----->Pfam Protein kinase domain IPR000719 Protein kinase domain GO:0004672|GO:0005524|GO:0006468<-----sep----->ProSitePatterns Protein kinases ATP-binding reg…
contig_1	g1386	1639	217.055	29.5727			Cytoplasmic (0.626)						Yes	9922.78	3.45824	0.208146	16.6145	5.4716e-62	4.254e-60	Coils Coil - -<-----sep----->Gene3D Nucleoplasmin core domain - -<-----sep----->Gene3D - IPR046357 Peptidyl-prolyl cis-trans isomerase domain superfamily GO:0003755<-----sep----->MobiDBLite consensus disorder prediction - -<-----sep----->MobiDBLite consensus disorder prediction - -<-----sep----->MobiDBLite consensus disorder prediction - -<-----sep----->MobiDBLite consensus disorder prediction - …
contig_1	g1387	823	0.467878	0.389679																Gene3D - IPR029062 Class I glutamine amidotransferase-like -<-----sep----->PANTHER ARAC-FAMILY TRANSCRIPTIONAL REGULATOR - -<-----sep----->Pfam DJ-1/PfpI family IPR002818 DJ-1/PfpI -<-----sep----->SUPERFAMILY Class I glutamine amidotransferase-like IPR029062 Class I glutamine amidotransferase-like -
contig_1	g1388	2054	0	0.495714						Yes			Yes	18.2807	-6.57596	1.47025	-4.47268	7.7244e-06	2.5294e-05	PANTHER UNNAMED PRODUCT - -<-----sep----->Pfam Glycosyl transferase family group 2 IPR001173 Glycosyltransferase 2-like -<-----sep----->SUPERFAMILY Nucleotide-diphospho-sugar transferases IPR029044 Nucleotide-diphospho-sugar transferases -
contig_1	g1389	766	9.78757	15.2418			Cytoplasmic (0.816)													Coils Coil - -<-----sep----->PANTHER FMS INTERACTING PROTEIN IPR019163 THO complex, subunit 5 -<-----sep----->Pfam Fms-interacting protein/Thoc5 IPR019163 THO complex, subunit 5 -
contig_1	g139	585	0	0.153082			Cytoplasmic (0.821)													MobiDBLite consensus disorder prediction - -<-----sep----->Pfam Haem-containing dehydratase IPR025702 Aliphatic aldoxime/phenylacetaldoxime dehydratase -
contig_1	g1390	731	35.0388	32.4004			Cytoplasmic (0.553)						Yes	972.366	0.6858	0.213562	3.21124	0.00132164	0.0029618	Coils Coil - -<-----sep----->Coils Coil - -
contig_1	g1391	542	67.9809	62.746									Yes	1117.27	0.665766	0.220798	3.01527	0.00256753	0.0054139	PANTHER ADIPOR/PROGESTIN RECEPTOR-RELATED IPR004254 AdipoR/Haemolysin-III-related GO:0016020<-----sep----->Pfam Haemolysin-III related IPR004254 AdipoR/Haemolysin-III-related GO:0016020
contig_1	g1392	1554	2.84432	4.3317																Gene3D - - -<-----sep----->Gene3D putative rabgap domain of human tbc1 domain family member 14 like domains - -<-----sep----->Gene3D putative rabgap domain of human tbc1 domain family member 14 like domains - -<-----sep----->MobiDBLite consensus disorder prediction - -<-----sep----->MobiDBLite consensus disorder prediction - -<-----sep----->MobiDBLite consensus disorder prediction - -<-----sep---…
contig_1	g1393	2515	0.356178	2.91702									Yes	185.79	-2.44672	0.459074	-5.32968	9.83885e-08	4.23697e-07	CDD STAS_SulP_like_sulfate_transporter - -<-----sep----->Gene3D STAS domain IPR036513 STAS domain superfamily -<-----sep----->MobiDBLite consensus disorder prediction - -<-----sep----->NCBIfam sulfate permease IPR001902 SLC26A/SulP transporter GO:0016020|GO:0055085<-----sep----->PANTHER SULFATE TRANSPORTER IPR001902 SLC26A/SulP transporter GO:0016020|GO:0055085<-----sep----->Pfam Sulfate permease…
contig_1	g1394	3825	0.476363	0.974521																Gene3D Magnesium transport protein CorA, transmembrane region - -<-----sep----->MobiDBLite consensus disorder prediction - -<-----sep----->MobiDBLite consensus disorder prediction - -<-----sep----->MobiDBLite consensus disorder prediction - -<-----sep----->MobiDBLite consensus disorder prediction - -<-----sep----->PANTHER CORA FAMILY METAL ION TRANSPORTER (EUROFUNG) - -<-----sep----->Pfam CorA-li…
contig_1	g1395	681	12.6353	118.972									Yes	1171.19	-2.70364	0.2228	-12.1348	6.90403e-34	1.91646e-32	MobiDBLite consensus disorder prediction - -<-----sep----->MobiDBLite consensus disorder prediction - -<-----sep----->MobiDBLite consensus disorder prediction - -<-----sep----->PRINTS Proline rich extensin signature - -<-----sep----->PRINTS Proline rich extensin signature - -<-----sep----->PRINTS Proline rich extensin signature - -
contig_1	g1396	4920	3.42469	6.17719									Yes	1191.17	-0.294415	0.103074	-2.85634	0.00428552	0.00863881	CDD PX_domain - -<-----sep----->CDD PH_Bem3 - -<-----sep----->Coils Coil - -<-----sep----->Gene3D Rho GTPase activation protein IPR008936 Rho GTPase activation protein -<-----sep----->Gene3D - IPR011993 PH-like domain superfamily -<-----sep----->Gene3D - IPR036871 PX domain superfamily GO:0035091<-----sep----->MobiDBLite consensus disorder prediction - -<-----sep----->MobiDBLite consensus disorde…
contig_1	g1397	521	17.5298	47.8745			Cytoplasmic (0.659)						Yes	479.592	-1.00513	0.40801	-2.4635	0.0137589	0.0246533	Gene3D dinb family like domain IPR034660 DinB/YfiT-like putative metalloenzymes -<-----sep----->PANTHER BLL2446 PROTEIN IPR018531 Protein of unknown function DUF1993 -<-----sep----->Pfam Domain of unknown function (DUF1993) IPR018531 Protein of unknown function DUF1993 -<-----sep----->SUPERFAMILY DinB/YfiT-like putative metalloenzymes IPR034660 DinB/YfiT-like putative metalloenzymes -
contig_1	g1398	3052	4.42083	6.76317																CDD GAL4 IPR001138 Zn(2)Cys(6) fungal-type DNA-binding domain GO:0000981|GO:0006355|GO:0008270<-----sep----->CDD fungal_TF_MHR - -<-----sep----->Coils Coil - -<-----sep----->Gene3D - IPR036864 Zn(2)-C6 fungal-type DNA-binding domain superfamily GO:0000981|GO:0006355|GO:0008270<-----sep----->MobiDBLite consensus disorder prediction - -<-----sep----->MobiDBLite consensus disorder prediction - -<---…
contig_1	g1399	1072	91.1239	112.001			Cytoplasmic (0.843)													MobiDBLite consensus disorder prediction - -<-----sep----->MobiDBLite consensus disorder prediction - -<-----sep----->MobiDBLite consensus disorder prediction - -<-----sep----->MobiDBLite consensus disorder prediction - -<-----sep----->MobiDBLite consensus disorder prediction - -<-----sep----->MobiDBLite consensus disorder prediction - -
contig_1	g14	3839	0.00200091	0.00569068						Yes										Coils Coil - -<-----sep----->Gene3D - IPR029070 Chitinase insertion domain superfamily -<-----sep----->Gene3D Glycosidases - -<-----sep----->PANTHER CHITINASE - -<-----sep----->Pfam Glycosyl hydrolases family 18 IPR001223 Glycoside hydrolase family 18, catalytic domain GO:0005975<-----sep----->ProSitePatterns Glycosyl hydrolases family 18 (GH18) active site signature. IPR001579 Glycosyl hydrolase…
contig_1	g140	434	0	0.725228
contig_1	g1400	510	6689.78	2607.98									Yes	8993.47	2.01694	0.591737	3.4085	0.0006532	0.00155396
contig_1	g1401	1489	2.57992	6.51004			Cytoplasmic (0.583)						Yes	306.779	-0.834503	0.296749	-2.81215	0.00492116	0.00977605	Gene3D Metalloproteases ("zincins"), catalytic domain - -<-----sep----->MobiDBLite consensus disorder prediction - -<-----sep----->MobiDBLite consensus disorder prediction - -<-----sep----->MobiDBLite consensus disorder prediction - -<-----sep----->MobiDBLite consensus disorder prediction - -<-----sep----->MobiDBLite consensus disorder prediction - -<-----sep----->MobiDBLite consensus disorder pr…
contig_1	g1402	1384	0.0140303	0.0445514																CDD BTB_POZ_ZBTB_KLHL-like - -<-----sep----->Gene3D Potassium Channel Kv1.1; Chain A IPR011333 SKP1/BTB/POZ domain superfamily -<-----sep----->MobiDBLite consensus disorder prediction - -<-----sep----->MobiDBLite consensus disorder prediction - -<-----sep----->MobiDBLite consensus disorder prediction - -<-----sep----->MobiDBLite consensus disorder prediction - -<-----sep----->Pfam BTB/POZ domain …
contig_1	g1403	716	0	0.0122562																PANTHER - - -<-----sep----->Pfam 2EXR family IPR045518 2EXR domain -
contig_1	g1404	254	0	0.082405
contig_1	g1405	1298	3.94667	29.197									Yes	705.021	-2.37313	0.289244	-8.20459	2.31372e-16	2.33327e-15	CDD YXKO-related IPR000631 ATP/ADP-dependent (S)-NAD(P)H-hydrate dehydratase GO:0016836<-----sep----->Gene3D - IPR029056 Ribokinase-like -<-----sep----->Hamap ADP-dependent (S)-NAD(P)H-hydrate dehydratase [nnrD]. IPR000631 ATP/ADP-dependent (S)-NAD(P)H-hydrate dehydratase GO:0016836<-----sep----->NCBIfam NAD(P)H-hydrate dehydratase IPR000631 ATP/ADP-dependent (S)-NAD(P)H-hydrate dehydratase GO:00…
contig_1	g1406	3071	0.0386062	0.455461									Yes	35.0037	-2.97427	0.592066	-5.02354	5.07275e-07	1.97236e-06	CDD SF2_C_SNF - -<-----sep----->Coils Coil - -<-----sep----->Gene3D - IPR038718 SNF2-like, N-terminal domain superfamily -<-----sep----->Gene3D - IPR027417 P-loop containing nucleoside triphosphate hydrolase -<-----sep----->MobiDBLite consensus disorder prediction - -<-----sep----->MobiDBLite consensus disorder prediction - -<-----sep----->MobiDBLite consensus disorder prediction - -<-----sep----…
contig_1	g1407	296	1.88671	11.4879			Apoplastic (0.563)
contig_1	g1408	705	861.939	652.673									Yes	16179.9	0.900442	0.32377	2.78111	0.00541725	0.0106632	CDD ATP-synt_F1_alpha_C IPR000793 ATP synthase, alpha subunit, C-terminal GO:0015986<-----sep----->Gene3D - IPR038376 ATP synthase, alpha subunit, C-terminal domain superfamily -<-----sep----->Gene3D - IPR027417 P-loop containing nucleoside triphosphate hydrolase -<-----sep----->PANTHER ATP SYNTHASE SUBUNIT ALPHA, MITOCHONDRIAL IPR005294 ATP synthase, F1 complex, alpha subunit GO:0015986|GO:00452…
contig_1	g1409	1664	517.907	302.627				Yes					Yes	19723.4	1.29173	0.245292	5.26607	1.39377e-07	5.87911e-07	CDD ATP-synt_F1_alpha_N - -<-----sep----->Gene3D - IPR023366 ATP synthase subunit alpha, N-terminal domain-like superfamily -<-----sep----->Gene3D - IPR027417 P-loop containing nucleoside triphosphate hydrolase -<-----sep----->PANTHER ATP SYNTHASE SUBUNIT ALPHA, MITOCHONDRIAL IPR005294 ATP synthase, F1 complex, alpha subunit GO:0015986|GO:0045261|GO:0046933<-----sep----->Pfam ATP synthase alpha/b…
contig_1	g141	425	0	0.0545471																Gene3D - IPR036526 Carbon-nitrogen hydrolase superfamily -<-----sep----->PANTHER NITRILASE IPR044149 Nitrilase/Cyanide hydratase GO:0003824<-----sep----->Pfam Carbon-nitrogen hydrolase IPR003010 Carbon-nitrogen hydrolase GO:0006807<-----sep----->ProSitePatterns Nitrilases / cyanide hydratase active site signature. IPR000132 Nitrilase/cyanide hydratase, conserved site GO:0003824<-----sep----->ProS…
contig_1	g1410	637	951.926	433.305			Cytoplasmic (0.866)						Yes	11501.7	1.69684	0.148883	11.3972	4.31835e-30	9.80762e-29	Gene3D - IPR022803 Ribosomal protein L5 domain superfamily -<-----sep----->PANTHER 60S RIBOSOMAL PROTEIN L11-RELATED IPR002132 Ribosomal protein L5 GO:0003735|GO:0005840|GO:0006412<-----sep----->Pfam Ribosomal protein L5 IPR031310 Ribosomal protein L5, N-terminal -<-----sep----->Pfam ribosomal L5P family C-terminus IPR031309 Ribosomal protein L5, C-terminal -<-----sep----->PIRSF RPL5p_RPL5a_RPL11…
contig_1	g1411	931	98.6527	77.7574									Yes	1967.23	0.912898	0.147709	6.18039	6.39423e-10	3.60761e-09	CDD Sm_B - -<-----sep----->Gene3D - - -<-----sep----->MobiDBLite consensus disorder prediction - -<-----sep----->MobiDBLite consensus disorder prediction - -<-----sep----->MobiDBLite consensus disorder prediction - -<-----sep----->MobiDBLite consensus disorder prediction - -<-----sep----->PANTHER SMALL NUCLEAR RIBONUCLEOPROTEIN-ASSOCIATED PROTEIN B AND N - -<-----sep----->Pfam LSM domain IPR00116…
contig_1	g1412	824	8.6845	46.1811									Yes	630.592	-1.83065	0.439172	-4.16843	3.06708e-05	9.11031e-05	CDD DnaJ IPR001623 DnaJ domain -<-----sep----->Gene3D DnaJ domain IPR036869 Chaperone J-domain superfamily -<-----sep----->MobiDBLite consensus disorder prediction - -<-----sep----->PANTHER CO-CHAPERONE PROTEIN DJLA - -<-----sep----->Pfam DnaJ domain IPR001623 DnaJ domain -<-----sep----->PRINTS DnaJ domain signature IPR001623 DnaJ domain -<-----sep----->PRINTS DnaJ domain signature IPR001623 DnaJ…
contig_1	g1413	1550	8.79886	7.96208									Yes	638.957	0.667857	0.18888	3.53587	0.000406434	0.00100176	Coils Coil - -<-----sep----->Gene3D Tetratricopeptide repeat domain IPR011990 Tetratricopeptide-like helical domain superfamily GO:0005515<-----sep----->MobiDBLite consensus disorder prediction - -<-----sep----->MobiDBLite consensus disorder prediction - -<-----sep----->PANTHER CLR5 DOMAIN-CONTAINING PROTEIN - -<-----sep----->Pfam Clr5 domain IPR025676 Clr5 domain -
contig_1	g1414	908	0.52121	1.54428																PANTHER - - -<-----sep----->Pfam 2EXR family IPR045518 2EXR domain -
contig_1	g1415	1179	19.1557	37.6382									Yes	1177.13	-0.450094	0.158424	-2.84108	0.00449616	0.00901108	CDD TRX_family - -<-----sep----->Gene3D PITH domain IPR037047 PITH domain superfamily -<-----sep----->Gene3D Glutaredoxin - -<-----sep----->PANTHER THIOREDOXIN-LIKE PROTEIN 1 - -<-----sep----->Pfam Thioredoxin IPR013766 Thioredoxin domain -<-----sep----->Pfam PITH domain IPR010400 PITH domain -<-----sep----->ProSiteProfiles Thioredoxin domain profile. IPR013766 Thioredoxin domain -<-----sep----->…
contig_1	g1416	1973	1.42159	4.828									Yes	260.49	-1.26697	0.339651	-3.7302	0.000191327	0.000498664	MobiDBLite consensus disorder prediction - -<-----sep----->MobiDBLite consensus disorder prediction - -<-----sep----->MobiDBLite consensus disorder prediction - -<-----sep----->MobiDBLite consensus disorder prediction - -<-----sep----->MobiDBLite consensus disorder prediction - -<-----sep----->MobiDBLite consensus disorder prediction - -<-----sep----->MobiDBLite consensus disorder prediction - -
contig_1	g1417	206	0	1.68989			Cytoplasmic (0.864)													Coils Coil - -<-----sep----->MobiDBLite consensus disorder prediction - -<-----sep----->MobiDBLite consensus disorder prediction - -
contig_1	g1418	1283	7.18743	19.2111									Yes	777.102	-0.911564	0.277759	-3.28186	0.00103126	0.00236741	CDD PTPA IPR004327 Phosphotyrosyl phosphatase activator, PTPA GO:0019211<-----sep----->Gene3D - IPR043170 Phosphotyrosyl phosphatase activator, C-terminal lid domain -<-----sep----->MobiDBLite consensus disorder prediction - -<-----sep----->MobiDBLite consensus disorder prediction - -<-----sep----->MobiDBLite consensus disorder prediction - -<-----sep----->MobiDBLite consensus disorder prediction…
contig_1	g1419	864	14.0337	11.1974									Yes	387.352	0.865361	0.197879	4.37318	1.22447e-05	3.87944e-05	CDD RNase_PH_RRP46 - -<-----sep----->Gene3D - IPR027408 PNPase/RNase PH domain superfamily -<-----sep----->PANTHER EXOSOME COMPLEX COMPONENT - -<-----sep----->Pfam 3' exoribonuclease family, domain 1 IPR001247 Exoribonuclease, phosphorolytic domain 1 -<-----sep----->SUPERFAMILY Ribosomal protein S5 domain 2-like IPR020568 Ribosomal protein S5 domain 2-type fold -<-----sep----->SUPERFAMILY Ribonuc…
contig_1	g142	383	0	0				Yes												PANTHER AMINO-ACID PERMEASE BAT1 - -
contig_1	g1420	1565	14.2023	19.5537																Gene3D - IPR017437 ATP-NAD kinase, PpnK-type, C-terminal GO:0003951|GO:0019674<-----sep----->Gene3D - IPR017438 Inorganic polyphosphate/ATP-NAD kinase, N-terminal -<-----sep----->Hamap NAD kinase [nadK]. IPR002504 NAD kinase GO:0003951|GO:0006741<-----sep----->MobiDBLite consensus disorder prediction - -<-----sep----->MobiDBLite consensus disorder prediction - -<-----sep----->PANTHER NAD KINASE -…
contig_1	g1421	2001	11.0605	16.4083																CDD homeodomain IPR001356 Homeobox domain GO:0003677<-----sep----->Gene3D - - -<-----sep----->MobiDBLite consensus disorder prediction - -<-----sep----->MobiDBLite consensus disorder prediction - -<-----sep----->MobiDBLite consensus disorder prediction - -<-----sep----->MobiDBLite consensus disorder prediction - -<-----sep----->MobiDBLite consensus disorder prediction - -<-----sep----->MobiDBLite…
contig_1	g1422	1500	219.731	198.853									Yes	9036.02	0.694216	0.137174	5.06083	4.17435e-07	1.64455e-06	CDD Ran IPR002041 Ran GTPase GO:0003924|GO:0005525|GO:0006913<-----sep----->Coils Coil - -<-----sep----->Gene3D - IPR027417 P-loop containing nucleoside triphosphate hydrolase -<-----sep----->MobiDBLite consensus disorder prediction - -<-----sep----->NCBIfam small GTP-binding protein domain IPR005225 Small GTP-binding protein domain GO:0005525<-----sep----->PANTHER RAN GTPASE IPR002041 Ran GTPase…
contig_1	g1423	844	3.67283	18.4462									Yes	250.934	-1.79184	0.321681	-5.57023	2.54404e-08	1.18341e-07	Coils Coil - -<-----sep----->Gene3D - IPR036034 PDZ superfamily GO:0005515<-----sep----->Gene3D - - -<-----sep----->MobiDBLite consensus disorder prediction - -<-----sep----->PANTHER 26S PROTEASOME NON-ATPASE REGULATORY SUBUNIT 9 IPR035269 26S Proteasome non-ATPase regulatory subunit 9 GO:0070682<-----sep----->Pfam Peptidase family M50 IPR008915 Peptidase M50 GO:0006508<-----sep----->Pfam PDZ dom…
contig_1	g1424	1627	8.59753	13.0031			Cytoplasmic (0.598)	Yes												Coils Coil - -<-----sep----->Gene3D PWI domain - -<-----sep----->MobiDBLite consensus disorder prediction - -<-----sep----->MobiDBLite consensus disorder prediction - -<-----sep----->MobiDBLite consensus disorder prediction - -<-----sep----->MobiDBLite consensus disorder prediction - -<-----sep----->MobiDBLite consensus disorder prediction - -<-----sep----->MobiDBLite consensus disorder predictio…
contig_1	g1425	656	26.926	37.5633			Cytoplasmic (0.888)													Coils Coil - -<-----sep----->MobiDBLite consensus disorder prediction - -<-----sep----->MobiDBLite consensus disorder prediction - -<-----sep----->MobiDBLite consensus disorder prediction - -<-----sep----->MobiDBLite consensus disorder prediction - -<-----sep----->PANTHER UNCHARACTERIZED IPR015418 Chromatin modification-related protein Eaf6 GO:0000123|GO:0016573<-----sep----->Pfam Histone acetylt…
contig_1	g1426	2382	23.7818	39.5401						Yes										Gene3D alpha/beta hydrolase IPR029058 Alpha/Beta hydrolase fold -<-----sep----->PANTHER SERINE PEPTIDASE S9 FAMILY MEMBER - -<-----sep----->Pfam Prolyl oligopeptidase family IPR001375 Peptidase S9, prolyl oligopeptidase, catalytic domain GO:0006508|GO:0008236<-----sep----->Pfam WD40-like Beta Propeller Repeat IPR011659 WD40-like beta propeller -<-----sep----->SUPERFAMILY alpha/beta-Hydrolases IPR…
contig_1	g1427	750	12.9568	13.5266			Cytoplasmic (0.705)						Yes	349.856	0.49413	0.162953	3.03235	0.00242657	0.00514387	Gene3D Histone, subunit A IPR009072 Histone-fold GO:0046982<-----sep----->MobiDBLite consensus disorder prediction - -<-----sep----->MobiDBLite consensus disorder prediction - -<-----sep----->Pfam Bromodomain associated IPR006565 Bromodomain associated domain -<-----sep----->SMART 17neu3 IPR006565 Bromodomain associated domain -
contig_1	g1428	2425	4.4676	2.4299									Yes	469.506	1.42211	0.224172	6.34382	2.24142e-10	1.32861e-09	Coils Coil - -<-----sep----->Gene3D Tetratricopeptide repeat domain IPR011990 Tetratricopeptide-like helical domain superfamily GO:0005515<-----sep----->Gene3D Tetratricopeptide repeat domain IPR011990 Tetratricopeptide-like helical domain superfamily GO:0005515<-----sep----->PANTHER MITOCHONDRIAL GROUP I INTRON SPLICING FACTOR CCM1 - -<-----sep----->ProSiteProfiles Pentatricopeptide (PPR) repeat…
contig_1	g1429	1214	27.5035	3.74357									Yes	1051.92	3.44943	0.187208	18.4257	8.17477e-76	9.51371e-74	CDD RNA_Cyclase_Class_I IPR016443 RNA 3'-terminal phosphate cyclase type 2 GO:0005730|GO:0042254<-----sep----->Gene3D - IPR036553 RNA 3'-terminal phosphate cyclase, insert domain superfamily -<-----sep----->Gene3D - IPR037136 RNA 3'-terminal phosphate cyclase domain superfamily -<-----sep----->NCBIfam 18S rRNA biogenesis protein RCL1 IPR016443 RNA 3'-terminal phosphate cyclase type 2 GO:0005730|G…
contig_1	g143	3334	0.00728472	0				Yes		Yes										Gene3D - - -<-----sep----->PANTHER DNA-BINDING PROTEIN (PUTATIVE SECRETED PROTEIN)-RELATED - -<-----sep----->Pfam alpha-L-rhamnosidase - -<-----sep----->SUPERFAMILY Galactose-binding domain-like IPR008979 Galactose-binding-like domain superfamily -
contig_1	g1430	1126	8.10775	20.1554									Yes	642.382	-0.768849	0.118981	-6.46196	1.03353e-10	6.36596e-10	MobiDBLite consensus disorder prediction - -<-----sep----->MobiDBLite consensus disorder prediction - -<-----sep----->MobiDBLite consensus disorder prediction - -<-----sep----->MobiDBLite consensus disorder prediction - -<-----sep----->MobiDBLite consensus disorder prediction - -<-----sep----->PANTHER DSC E3 UBIQUITIN LIGASE COMPLEX SUBUNIT 4 IPR038967 DSC E3 ubiquitin ligase complex subunit 4-li…
contig_1	g1431	1601	13.9346	24.2401			Cytoplasmic (0.546)													CDD PheRS_alpha_core - -<-----sep----->Gene3D - - -<-----sep----->Gene3D - - -<-----sep----->Gene3D - - -<-----sep----->Gene3D Bira Bifunctional Protein; Domain 2 IPR045864 Class II Aminoacyl-tRNA synthetase/Biotinyl protein ligase (BPL) and lipoyl protein ligase (LPL) -<-----sep----->NCBIfam phenylalanine--tRNA ligase subunit alpha IPR004529 Phenylalanyl-tRNA synthetase, class IIc, alpha subunit…
contig_1	g1432	329	954.514	6954.03			Cytoplasmic (0.833)						Yes	6286.74	-2.31458	0.197595	-11.7137	1.08389e-31	2.69706e-30	MobiDBLite consensus disorder prediction - -<-----sep----->MobiDBLite consensus disorder prediction - -<-----sep----->MobiDBLite consensus disorder prediction - -
contig_1	g1433	1196	8.06443	13.7833			Cytoplasmic (0.697)													Coils Coil - -<-----sep----->Coils Coil - -<-----sep----->MobiDBLite consensus disorder prediction - -<-----sep----->MobiDBLite consensus disorder prediction - -<-----sep----->MobiDBLite consensus disorder prediction - -<-----sep----->MobiDBLite consensus disorder prediction - -<-----sep----->PANTHER G PATCH DOMAIN CONTAINING PROTEIN - -<-----sep----->Pfam G-patch domain IPR000467 G-patch domain …
contig_1	g1434	2749	18.8618	21.3964									Yes	2879.72	0.378834	0.116325	3.25667	0.00112727	0.00256829	Coils Coil - -<-----sep----->Coils Coil - -<-----sep----->MobiDBLite consensus disorder prediction - -<-----sep----->MobiDBLite consensus disorder prediction - -<-----sep----->MobiDBLite consensus disorder prediction - -<-----sep----->MobiDBLite consensus disorder prediction - -<-----sep----->MobiDBLite consensus disorder prediction - -<-----sep----->MobiDBLite consensus disorder prediction - -<-…
contig_1	g1435	2533	0.970277	6.18049									Yes	411.693	-2.04682	0.388064	-5.27444	1.3316e-07	5.62574e-07	Gene3D - IPR015421 Pyridoxal phosphate-dependent transferase, major domain GO:0003824<-----sep----->Gene3D Aspartate Aminotransferase, domain 1 IPR015422 Pyridoxal phosphate-dependent transferase, small domain GO:0003824<-----sep----->Hamap Molybdenum cofactor sulfurase [MOCOS]. IPR028886 Molybdenum cofactor sulfurase GO:0006777|GO:0008265<-----sep----->MobiDBLite consensus disorder prediction - …
contig_1	g1436	2392	7.63227	12.8005						Yes										Gene3D - IPR012341 Six-hairpin glycosidase-like superfamily GO:0005975<-----sep----->PANTHER TREHALASE - -<-----sep----->Pfam Glycosyl hydrolases family 15 IPR011613 GH15-like domain -<-----sep----->Pfam Trehalase-like, N-terminal IPR045582 Trehalase-like, N-terminal domain -<-----sep----->SUPERFAMILY Six-hairpin glycosidases IPR008928 Six-hairpin glycosidase superfamily GO:0005975
contig_1	g1437	137	1.66352	4.38608			Cytoplasmic (0.507)
contig_1	g1438	1979	9.62682	11.1677																MobiDBLite consensus disorder prediction - -<-----sep----->MobiDBLite consensus disorder prediction - -<-----sep----->MobiDBLite consensus disorder prediction - -<-----sep----->MobiDBLite consensus disorder prediction - -<-----sep----->MobiDBLite consensus disorder prediction - -<-----sep----->MobiDBLite consensus disorder prediction - -<-----sep----->PANTHER SOLUTE CARRIER FAMILY 35 - -<-----sep…
contig_1	g1439	1522	19.8359	14.7271			Cytoplasmic (0.759)						Yes	1091.47	0.988516	0.26945	3.66864	0.000243845	0.00062383	CDD RRM_RBM42 IPR034215 RBM42, RNA recognition motif -<-----sep----->Gene3D - IPR012677 Nucleotide-binding alpha-beta plait domain superfamily -<-----sep----->MobiDBLite consensus disorder prediction - -<-----sep----->MobiDBLite consensus disorder prediction - -<-----sep----->MobiDBLite consensus disorder prediction - -<-----sep----->MobiDBLite consensus disorder prediction - -<-----sep----->Mobi…
contig_1	g144	584	2.24469	6.09854			Apoplastic (0.542)	Yes
contig_1	g1440	1928	66.0986	139.696									Yes	7154.72	-0.53366	0.127146	-4.19722	2.70212e-05	8.08909e-05	Gene3D - IPR013328 6-phosphogluconate dehydrogenase, domain 2 GO:0016491<-----sep----->Gene3D - - -<-----sep----->Gene3D - - -<-----sep----->NCBIfam decarboxylating NADP(+)-dependent phosphogluconate dehydrogenase IPR006113 6-phosphogluconate dehydrogenase, decarboxylating GO:0004616|GO:0006098<-----sep----->PANTHER 6-PHOSPHOGLUCONATE DEHYDROGENASE IPR006183 6-phosphogluconate dehydrogenase GO:00…
contig_1	g1441	2226	12.2108	9.48818									Yes	1256.92	0.941768	0.191522	4.91729	8.77525e-07	3.29701e-06	Coils Coil - -<-----sep----->MobiDBLite consensus disorder prediction - -<-----sep----->MobiDBLite consensus disorder prediction - -<-----sep----->MobiDBLite consensus disorder prediction - -<-----sep----->MobiDBLite consensus disorder prediction - -<-----sep----->MobiDBLite consensus disorder prediction - -<-----sep----->Pfam SWI/SNF and RSC complexes subunit Ssr4 N-terminal IPR013859 SWI/SNF an…
contig_1	g1442	2162	2.15462	8.53524						Yes			Yes	484.621	-1.34107	0.446494	-3.00354	0.00266855	0.00560481	CDD GH18_chitinase - -<-----sep----->Gene3D - IPR029070 Chitinase insertion domain superfamily -<-----sep----->Gene3D Glycosidases - -<-----sep----->MobiDBLite consensus disorder prediction - -<-----sep----->MobiDBLite consensus disorder prediction - -<-----sep----->MobiDBLite consensus disorder prediction - -<-----sep----->MobiDBLite consensus disorder prediction - -<-----sep----->MobiDBLite con…
contig_1	g1443	2091	0.451983	9.80434									Yes	406.931	-3.86787	0.559394	-6.91439	4.69872e-12	3.28753e-11	Gene3D Magnesium transport protein CorA, transmembrane region - -
contig_1	g1444	470	0.179021	6.52193			Cytoplasmic (0.887)						Yes	33.1871	-4.41204	0.95955	-4.59803	4.26499e-06	1.45165e-05	Coils Coil - -<-----sep----->MobiDBLite consensus disorder prediction - -<-----sep----->MobiDBLite consensus disorder prediction - -
contig_1	g1445	806	0.914322	3.47491									Yes	66.3891	-1.45113	0.621662	-2.33427	0.0195817	0.0337257	CDD HAD_like - -<-----sep----->Gene3D - IPR023214 HAD superfamily -<-----sep----->PANTHER UPF0655 PROTEIN YCR015C - -<-----sep----->Pfam haloacid dehalogenase-like hydrolase - -<-----sep----->SUPERFAMILY HAD-like IPR036412 HAD-like superfamily -
contig_1	g1446	1267	13.6534	22.3826			Cytoplasmic (0.572)													CDD TFIIF_beta - -<-----sep----->Gene3D - IPR036388 Winged helix-like DNA-binding domain superfamily -<-----sep----->MobiDBLite consensus disorder prediction - -<-----sep----->MobiDBLite consensus disorder prediction - -<-----sep----->MobiDBLite consensus disorder prediction - -<-----sep----->MobiDBLite consensus disorder prediction - -<-----sep----->PANTHER GENERAL TRANSCRIPTION FACTOR IIF SUBUN…
contig_1	g1447	1148	2.903	9.2857			Cytoplasmic (0.789)					Yes	Yes	298.075	-1.14358	0.327766	-3.48903	0.000484786	0.00117753	Gene3D - - -<-----sep----->MobiDBLite consensus disorder prediction - -<-----sep----->MobiDBLite consensus disorder prediction - -<-----sep----->MobiDBLite consensus disorder prediction - -<-----sep----->PANTHER TRANSCRIPTION ELONGATION FACTOR B POLYPEPTIDE 3 - -<-----sep----->Pfam RNA polymerase II transcription factor SIII (Elongin) subunit A IPR010684 RNA polymerase II transcription factor SII…
contig_1	g1448	427	335.058	914.873			Cytoplasmic (0.762)						Yes	1175.94	-0.921524	0.13474	-6.83926	7.96033e-12	5.44552e-11	CDD Ubl_NEDD8 IPR038738 Nedd8-like ubiquitin -<-----sep----->Gene3D - - -<-----sep----->PANTHER UBIQUITIN - -<-----sep----->Pfam Ubiquitin family IPR000626 Ubiquitin-like domain GO:0005515<-----sep----->PRINTS Ubiquitin signature IPR019956 Ubiquitin domain -<-----sep----->PRINTS Ubiquitin signature IPR019956 Ubiquitin domain -<-----sep----->PRINTS Ubiquitin signature IPR019956 Ubiquitin domain -<…
contig_1	g1449	1027	73.526	93.0487																CDD SPFH_prohibitin IPR000163 Prohibitin GO:0016020<-----sep----->Gene3D Band 7 domain IPR036013 Band 7/SPFH domain superfamily -<-----sep----->MobiDBLite consensus disorder prediction - -<-----sep----->PANTHER PROHIBITIN IPR000163 Prohibitin GO:0016020<-----sep----->Pfam SPFH domain / Band 7 family IPR001107 Band 7 domain -<-----sep----->PRINTS Prohibitin signature IPR000163 Prohibitin GO:001602…
contig_1	g145	598	0.314668	0.110403
contig_1	g1450	2963	14.6368	16.3761																CDD AdoMet_MTases - -<-----sep----->Gene3D Vaccinia Virus protein VP39 IPR029063 S-adenosyl-L-methionine-dependent methyltransferase superfamily -<-----sep----->MobiDBLite consensus disorder prediction - -<-----sep----->MobiDBLite consensus disorder prediction - -<-----sep----->MobiDBLite consensus disorder prediction - -<-----sep----->MobiDBLite consensus disorder prediction - -<-----sep----->PA…
contig_1	g1451	833	25.3807	60.7931			Cytoplasmic (0.772)						Yes	772.506	-0.758556	0.22419	-3.38354	0.000715566	0.00169052	CDD DENR_C IPR046447 DENR, C-terminal domain -<-----sep----->Coils Coil - -<-----sep----->Gene3D - - -<-----sep----->NCBIfam density-regulated protein DRP1 IPR005873 DENR family, eukaryotes GO:0003743<-----sep----->PANTHER DENSITY-REGULATED PROTEIN HOMOLOG - -<-----sep----->Pfam Translation initiation factor SUI1 IPR001950 SUI1 domain GO:0003743|GO:0006413<-----sep----->ProSiteProfiles Translatio…
contig_1	g1452	1175	3.79442	10.5462			Cytoplasmic (0.853)						Yes	325.485	-0.926762	0.362824	-2.5543	0.01064	0.0195549	MobiDBLite consensus disorder prediction - -<-----sep----->MobiDBLite consensus disorder prediction - -<-----sep----->MobiDBLite consensus disorder prediction - -<-----sep----->MobiDBLite consensus disorder prediction - -<-----sep----->MobiDBLite consensus disorder prediction - -<-----sep----->MobiDBLite consensus disorder prediction - -<-----sep----->MobiDBLite consensus disorder prediction - -<…
contig_1	g1453	923	13.633	61.6335			Cytoplasmic (0.654)						Yes	1236.88	-1.65658	0.179822	-9.21233	3.19111e-20	4.21961e-19	CDD VWA_26S_proteasome_subunit - -<-----sep----->Coils Coil - -<-----sep----->Coils Coil - -<-----sep----->Gene3D - - -<-----sep----->Gene3D von Willebrand factor, type A domain IPR036465 von Willebrand factor A-like domain superfamily -<-----sep----->MobiDBLite consensus disorder prediction - -<-----sep----->MobiDBLite consensus disorder prediction - -<-----sep----->PANTHER 26S PROTEASOME NON-AT…
contig_1	g1454	779	10.8233	31.5145			Cytoplasmic (0.581)						Yes	353.237	-0.991409	0.32823	-3.02047	0.00252385	0.00532598	CDD TRAPPC4_synbindin - -<-----sep----->Gene3D - - -<-----sep----->PANTHER TRAFFICKING PROTEIN PARTICLE COMPLEX SUBUNIT IPR007233 Trafficking protein particle complex subunit GO:0016192|GO:0030008<-----sep----->Pfam Sybindin-like family IPR007233 Trafficking protein particle complex subunit GO:0016192|GO:0030008<-----sep----->SMART Sybindin_2 IPR007233 Trafficking protein particle complex subunit…
contig_1	g1455	594	49.328	34.4332			Cytoplasmic (0.863)						Yes	548.738	1.10133	0.199588	5.518	3.42885e-08	1.57197e-07	Gene3D - IPR038324 Rpb4/RPC9 superfamily -<-----sep----->MobiDBLite consensus disorder prediction - -<-----sep----->PANTHER DNA-DIRECTED RNA POLYMERASE II IPR045222 DNA-directed RNA polymerase II subunit Rpb4-like -<-----sep----->Pfam RNA polymerase Rpb4 IPR005574 RNA polymerase subunit Rpb4/RPC9 GO:0006352|GO:0030880<-----sep----->SMART rpol4neu2 IPR006590 RNA polymerase Rpb4/RPC9, core -<-----s…
contig_1	g1456	1858	6.55249	30.8439									Yes	1401.27	-1.58308	0.648734	-2.44026	0.0146768	0.0261193	PANTHER - - -<-----sep----->Pfam Uncharacterized alpha/beta hydrolase domain (DUF2235) IPR018712 Tle1 phospholipase -<-----sep----->SUPERFAMILY alpha/beta-Hydrolases IPR029058 Alpha/Beta hydrolase fold -
contig_1	g1457	1820	1.9748	4.36717																MobiDBLite consensus disorder prediction - -<-----sep----->MobiDBLite consensus disorder prediction - -<-----sep----->MobiDBLite consensus disorder prediction - -<-----sep----->MobiDBLite consensus disorder prediction - -<-----sep----->PANTHER PAIRED IMMUNOGLOBULIN-LIKE TYPE 2 RECEPTOR - -
contig_1	g1458	2108	31.7666	5.8494									Yes	2349.02	3.00196	0.142286	21.0981	8.27201e-99	1.66659e-96	Coils Coil - -<-----sep----->Gene3D - IPR011989 Armadillo-like helical -<-----sep----->MobiDBLite consensus disorder prediction - -<-----sep----->MobiDBLite consensus disorder prediction - -<-----sep----->MobiDBLite consensus disorder prediction - -<-----sep----->MobiDBLite consensus disorder prediction - -<-----sep----->MobiDBLite consensus disorder prediction - -<-----sep----->MobiDBLite consen…
contig_1	g1459	686	2.64414	8.73109									Yes	136.233	-1.21383	0.469424	-2.58578	0.00971588	0.0180191	CDD DSP - -<-----sep----->Gene3D Protein tyrosine phosphatase superfamily IPR029021 Protein-tyrosine phosphatase-like -<-----sep----->PANTHER DUAL SPECIFICITY PROTEIN PHOSPHATASE 12 FAMILY MEMBER - -<-----sep----->Pfam Dual specificity phosphatase, catalytic domain IPR000340 Dual specificity phosphatase, catalytic domain GO:0008138|GO:0016311<-----sep----->ProSitePatterns Tyrosine specific protei…
contig_1	g146	3979	1.44569	2.19221						Yes										CDD GT1_Gtf-like IPR002213 UDP-glucuronosyl/UDP-glucosyltransferase GO:0008194<-----sep----->Gene3D - - -<-----sep----->Gene3D Glycogen Phosphorylase B; - -<-----sep----->Gene3D Glycogen Phosphorylase B; - -<-----sep----->MobiDBLite consensus disorder prediction - -<-----sep----->MobiDBLite consensus disorder prediction - -<-----sep----->MobiDBLite consensus disorder prediction - -<-----sep----->…
contig_1	g1460	739	29.5511	46.1208			Cytoplasmic (0.698)													Coils Coil - -<-----sep----->Coils Coil - -<-----sep----->Gene3D Ubiquitin Conjugating Enzyme IPR016135 Ubiquitin-conjugating enzyme/RWD-like -<-----sep----->MobiDBLite consensus disorder prediction - -<-----sep----->MobiDBLite consensus disorder prediction - -<-----sep----->PANTHER RWD DOMAIN-CONTAINING PROTEIN IPR040213 GIR2-like -<-----sep----->Pfam RWD domain IPR006575 RWD domain GO:0005515<-…
contig_1	g1461	1121	11.8727	9.24005									Yes	570.087	0.889103	0.167379	5.31192	1.08479e-07	4.64055e-07	Gene3D Tetratricopeptide repeat domain IPR011990 Tetratricopeptide-like helical domain superfamily GO:0005515<-----sep----->Gene3D Tetratricopeptide repeat domain IPR011990 Tetratricopeptide-like helical domain superfamily GO:0005515<-----sep----->MobiDBLite consensus disorder prediction - -<-----sep----->MobiDBLite consensus disorder prediction - -<-----sep----->MobiDBLite consensus disorder pre…
contig_1	g1462	756	22.5467	65.4638									Yes	1094.72	-1.05295	0.256004	-4.11305	3.90473e-05	0.00011405	CDD Riboflavin_synthase_like IPR001783 Lumazine-binding protein -<-----sep----->Gene3D - IPR023366 ATP synthase subunit alpha, N-terminal domain-like superfamily -<-----sep----->Gene3D - IPR023366 ATP synthase subunit alpha, N-terminal domain-like superfamily -<-----sep----->NCBIfam riboflavin synthase IPR001783 Lumazine-binding protein -<-----sep----->PANTHER RIBOFLAVIN SYNTHASE ALPHA CHAIN IPR0…
contig_1	g1463	1745	1.28616	2.77233																CDD XPF_nuclease_Mus81 IPR047416 MUS81, XPF-like nuclease domain -<-----sep----->CDD WH_MUS81 IPR047417 MUS81, winged helix domain -<-----sep----->Gene3D - IPR036388 Winged helix-like DNA-binding domain superfamily -<-----sep----->Gene3D - IPR027421 DNA polymerase lambda lyase domain superfamily -<-----sep----->Gene3D - IPR042530 EME1/EME2, C-terminal domain -<-----sep----->Gene3D - - -<-----sep-…
contig_1	g1464	1671	13.9764	34.9274									Yes	1872.62	-0.79252	0.262942	-3.01404	0.0025779	0.00543507	CDD PGM3 IPR016657 Phosphoacetylglucosamine mutase GO:0004610<-----sep----->Gene3D - - -<-----sep----->Gene3D - - -<-----sep----->Gene3D - - -<-----sep----->PANTHER PHOSPHOACETYLGLUCOSAMINE MUTASE - -<-----sep----->Pfam Phosphoglucomutase/phosphomannomutase, C-terminal domain IPR005843 Alpha-D-phosphohexomutase, C-terminal GO:0016868|GO:0071704<-----sep----->Pfam Phosphoglucomutase/phosphomannomu…
contig_1	g1465	1443	103.977	26.355									Yes	3444.9	2.5431	0.160152	15.8793	8.82044e-57	5.67934e-55	CDD AdoMet_MTases - -<-----sep----->Gene3D - - -<-----sep----->Gene3D Vaccinia Virus protein VP39 IPR029063 S-adenosyl-L-methionine-dependent methyltransferase superfamily -<-----sep----->PANTHER PROTEIN ARGININE N-METHYLTRANSFERASE IPR025799 Protein arginine N-methyltransferase GO:0016274|GO:0018216<-----sep----->Pfam Ribosomal protein L11 methyltransferase (PrmA) - -<-----sep----->ProSiteProfil…
contig_1	g1466	835	104.716	33.7601			Cytoplasmic (0.729)						Yes	2410.36	2.1777	0.123134	17.6856	5.41587e-70	5.51506e-68	CDD NSA2 IPR039411 Ribosomal biogenesis NSA2 family -<-----sep----->Gene3D - - -<-----sep----->MobiDBLite consensus disorder prediction - -<-----sep----->MobiDBLite consensus disorder prediction - -<-----sep----->PANTHER RIBOSOME BIOGENESIS PROTEIN NSA2 HOMOLOG IPR039411 Ribosomal biogenesis NSA2 family -<-----sep----->Pfam Ribosomal protein S8e IPR022309 Ribosomal protein S8e/ribosomal biogenesi…
contig_1	g1467	620	40.1874	24.3512			Cytoplasmic (0.603)	Yes				Yes	Yes	737.572	1.24473	0.221131	5.62893	1.81331e-08	8.58629e-08	PANTHER 50S RIBOSOMAL PROTEIN L21 - -<-----sep----->Pfam Ribosomal prokaryotic L21 protein IPR028909 Ribosomal protein L21-like GO:0005840<-----sep----->SUPERFAMILY L21p-like IPR036164 L21-like superfamily -
contig_1	g1468	2706	3.1132	3.81622																CDD PKc_Mps1 IPR027084 Protein kinase Mps1 family, catalytic domain -<-----sep----->Gene3D Transferase(Phosphotransferase) domain 1 - -<-----sep----->Gene3D Phosphorylase Kinase; domain 1 - -<-----sep----->MobiDBLite consensus disorder prediction - -<-----sep----->MobiDBLite consensus disorder prediction - -<-----sep----->MobiDBLite consensus disorder prediction - -<-----sep----->MobiDBLite conse…
contig_1	g1469	1150	11.6525	12.1444				Yes					Yes	531.171	0.479571	0.126879	3.77974	0.000156994	0.00041601	PANTHER PER1-RELATED IPR007217 Per1-like GO:0006506<-----sep----->Pfam Per1-like family IPR007217 Per1-like GO:0006506
contig_1	g147	1520	0.113536	20.27									Yes	712.722	-7.09253	0.872974	-8.12455	4.49014e-16	4.39789e-15	Gene3D - IPR023213 Chloramphenicol acetyltransferase-like domain superfamily -<-----sep----->Gene3D - IPR023213 Chloramphenicol acetyltransferase-like domain superfamily -<-----sep----->MobiDBLite consensus disorder prediction - -<-----sep----->MobiDBLite consensus disorder prediction - -<-----sep----->PANTHER FAMILY REGULATORY PROTEIN, PUTATIVE (AFU_ORTHOLOGUE AFUA_3G14730)-RELATED - -<-----sep-…
contig_1	g1470	1284	2.05245	21.9531			Cytoplasmic (0.791)						Yes	597.764	-2.83951	0.374645	-7.5792	3.47685e-14	2.90959e-13	CDD bHLH_SF - -<-----sep----->Gene3D - IPR036638 Helix-loop-helix DNA-binding domain superfamily GO:0046983<-----sep----->MobiDBLite consensus disorder prediction - -<-----sep----->MobiDBLite consensus disorder prediction - -<-----sep----->MobiDBLite consensus disorder prediction - -<-----sep----->MobiDBLite consensus disorder prediction - -<-----sep----->MobiDBLite consensus disorder prediction …
contig_1	g1471	1952	6.58423	17.77																CDD ALDH_F4-17_P5CDH IPR005931 Delta-1-pyrroline-5-carboxylate dehydrogenase GO:0003842|GO:0010133<-----sep----->Gene3D Aldehyde Dehydrogenase; Chain A, domain 2 IPR016163 Aldehyde dehydrogenase, C-terminal GO:0016620<-----sep----->Gene3D Aldehyde Dehydrogenase; Chain A, domain 1 IPR016162 Aldehyde dehydrogenase, N-terminal GO:0016491<-----sep----->NCBIfam L-glutamate gamma-semialdehyde dehydroge…
contig_1	g1472	2374	4.71154	8.39681																CDD MPP_PhoD IPR018946 PhoD-like phosphatase, metallophosphatase domain -<-----sep----->Coils Coil - -<-----sep----->Gene3D - IPR038607 PhoD-like superfamily -<-----sep----->MobiDBLite consensus disorder prediction - -<-----sep----->MobiDBLite consensus disorder prediction - -<-----sep----->MobiDBLite consensus disorder prediction - -<-----sep----->PANTHER MEMBRANE PROTEIN, PUTATIVE-RELATED - -<-…
contig_1	g1473	3677	7.17039	10.8644																MobiDBLite consensus disorder prediction - -<-----sep----->MobiDBLite consensus disorder prediction - -<-----sep----->MobiDBLite consensus disorder prediction - -<-----sep----->MobiDBLite consensus disorder prediction - -<-----sep----->MobiDBLite consensus disorder prediction - -<-----sep----->MobiDBLite consensus disorder prediction - -<-----sep----->MobiDBLite consensus disorder prediction - -<…
contig_1	g1474	659	0.762651	1.23908			Apoplastic (0.515)													Gene3D - - -<-----sep----->PANTHER GFA DOMAIN-CONTAINING PROTEIN - -<-----sep----->Pfam Glutathione-dependent formaldehyde-activating enzyme IPR006913 CENP-V/GFA domain GO:0016846<-----sep----->Pfam Glutathione-dependent formaldehyde-activating enzyme IPR006913 CENP-V/GFA domain GO:0016846<-----sep----->ProSiteProfiles CENP-V/GFA domain profile. IPR006913 CENP-V/GFA domain GO:0016846<-----sep----…
contig_1	g1475	1179	0	0																Gene3D Potassium Channel Kv1.1; Chain A IPR011333 SKP1/BTB/POZ domain superfamily -
contig_1	g1476	1776	0	0.0440188																MobiDBLite consensus disorder prediction - -
contig_1	g1477	1824	1.33345	6.6914									Yes	292.476	-1.77938	0.356141	-4.99628	5.84472e-07	2.24549e-06	CDD GAL4 IPR001138 Zn(2)Cys(6) fungal-type DNA-binding domain GO:0000981|GO:0006355|GO:0008270<-----sep----->Gene3D - IPR036864 Zn(2)-C6 fungal-type DNA-binding domain superfamily GO:0000981|GO:0006355|GO:0008270<-----sep----->MobiDBLite consensus disorder prediction - -<-----sep----->MobiDBLite consensus disorder prediction - -<-----sep----->MobiDBLite consensus disorder prediction - -<-----sep-…
contig_1	g1478	5662	2.28113e-07	1.32459e-09							helitronORF									CDD SF1_C_RecD - -<-----sep----->Gene3D - IPR027417 P-loop containing nucleoside triphosphate hydrolase -<-----sep----->MobiDBLite consensus disorder prediction - -<-----sep----->MobiDBLite consensus disorder prediction - -<-----sep----->MobiDBLite consensus disorder prediction - -<-----sep----->MobiDBLite consensus disorder prediction - -<-----sep----->MobiDBLite consensus disorder prediction - …
contig_1	g1479	2437	2.40874	4.36264																Gene3D - IPR015915 Kelch-type beta propeller GO:0005515<-----sep----->Gene3D - IPR015915 Kelch-type beta propeller GO:0005515<-----sep----->MobiDBLite consensus disorder prediction - -<-----sep----->MobiDBLite consensus disorder prediction - -<-----sep----->MobiDBLite consensus disorder prediction - -<-----sep----->PANTHER KELCH REPEAT PROTEIN (AFU_ORTHOLOGUE AFUA_5G12780) - -<-----sep----->Pfam …
contig_1	g148	2309	0.00950837	2.23605									Yes	76.7141	-7.91616	1.43855	-5.50287	3.73653e-08	1.70469e-07	MobiDBLite consensus disorder prediction - -<-----sep----->MobiDBLite consensus disorder prediction - -<-----sep----->PANTHER PTH11-LIKE INTEGRAL MEMBRANE PROTEIN (AFU_ORTHOLOGUE AFUA_5G11245) - -
contig_1	g1480	2246	3.48909	23.5056				Yes					Yes	1292.74	-2.17322	0.342795	-6.33972	2.30178e-10	1.36138e-09	Coils Coil - -<-----sep----->Gene3D - IPR029052 Metallo-dependent phosphatase-like -<-----sep----->MobiDBLite consensus disorder prediction - -<-----sep----->MobiDBLite consensus disorder prediction - -<-----sep----->MobiDBLite consensus disorder prediction - -<-----sep----->MobiDBLite consensus disorder prediction - -<-----sep----->MobiDBLite consensus disorder prediction - -<-----sep----->MobiD…
contig_1	g1481	344	3.26051	2.87649				Yes
contig_1	g1482	1319	39.2364	31.9678																Gene3D - - -<-----sep----->Gene3D Probable tRNA modification gtpase trme; domain 1 IPR027266 GTP-binding protein TrmE/Aminomethyltransferase GcvT, domain 1 GO:0005515<-----sep----->Gene3D - - -<-----sep----->Gene3D Aminomethyltransferase fragment - -<-----sep----->NCBIfam glycine cleavage system aminomethyltransferase GcvT IPR006223 Glycine cleavage system T protein GO:0004047|GO:0006546<-----sep…
contig_1	g1483	257	0	0.255992				Yes
contig_1	g1484	1622	22.2997	42.4217									Yes	2201.38	-0.362597	0.109822	-3.30168	0.000961089	0.00222097	Gene3D - IPR011989 Armadillo-like helical -<-----sep----->Gene3D - IPR038497 ATPase, V1 complex, subunit H, C-terminal domain superfamily -<-----sep----->PANTHER V-TYPE PROTON ATPASE SUBUNIT H IPR004908 ATPase, V1 complex, subunit H GO:0000221|GO:0046961|GO:1902600<-----sep----->Pfam V-ATPase subunit H IPR004908 ATPase, V1 complex, subunit H GO:0000221|GO:0046961|GO:1902600<-----sep----->Pfam V-A…
contig_1	g1485	789	22.7078	25.7327																MobiDBLite consensus disorder prediction - -
contig_1	g1486	1245	9.29663	11.0634				Yes												MobiDBLite consensus disorder prediction - -<-----sep----->MobiDBLite consensus disorder prediction - -<-----sep----->MobiDBLite consensus disorder prediction - -<-----sep----->MobiDBLite consensus disorder prediction - -<-----sep----->MobiDBLite consensus disorder prediction - -<-----sep----->MobiDBLite consensus disorder prediction - -<-----sep----->MobiDBLite consensus disorder prediction - -<…
contig_1	g1487	872	873.473	423.505			Cytoplasmic (0.801)						Yes	13304.5	1.60084	0.166954	9.58853	8.93498e-22	1.29378e-20	Gene3D - IPR036789 Ribosomal protein L6, alpha-beta domain superfamily GO:0003735|GO:0005840|GO:0006412|GO:0019843<-----sep----->Gene3D - IPR036789 Ribosomal protein L6, alpha-beta domain superfamily GO:0003735|GO:0005840|GO:0006412|GO:0019843<-----sep----->PANTHER 60S/50S RIBOSOMAL PROTEIN L6/L9 IPR000702 Ribosomal protein L6 GO:0003735|GO:0005840|GO:0006412|GO:0019843<-----sep----->Pfam Ribosom…
contig_1	g1488	1107	14.7739	32.0318									Yes	940.542	-0.578306	0.114065	-5.06996	3.97889e-07	1.57184e-06	Gene3D - IPR014752 Arrestin-like, C-terminal -<-----sep----->Gene3D - IPR014752 Arrestin-like, C-terminal -<-----sep----->MobiDBLite consensus disorder prediction - -<-----sep----->PANTHER VACUOLAR PROTEIN SORTING 26 RELATED IPR028934 Vacuolar protein sorting protein 26 related GO:0006886<-----sep----->Pfam Vacuolar protein sorting-associated protein 26 IPR028934 Vacuolar protein sorting protein …
contig_1	g1489	3590	5.8942	5.26347									Yes	1117.25	0.731408	0.178863	4.08921	4.32849e-05	0.000125507	PANTHER NUCLEAR PORE COMPLEX PROTEIN NUP160 IPR021717 Nucleoporin Nup120/160 -<-----sep----->Pfam Nucleoporin Nup120/160 - -
contig_1	g149	8191	0.00621865	0.283444									Yes	62.0714	-5.28255	1.70638	-3.09577	0.00196303	0.00424333	CDD PKS - -<-----sep----->CDD AdoMet_MTases - -<-----sep----->CDD enoyl_red - -<-----sep----->Gene3D - IPR036736 ACP-like superfamily -<-----sep----->Gene3D Polyketide synthase dehydratase IPR042104 Polyketide synthase, dehydratase domain superfamily -<-----sep----->Gene3D - IPR001227 Acyl transferase domain superfamily GO:0016740<-----sep----->Gene3D - IPR016039 Thiolase-like GO:0016746<-----sep…
contig_1	g1490	1151	12.0402	16.7657																CDD Rad51 - -<-----sep----->Gene3D - - -<-----sep----->Gene3D - IPR027417 P-loop containing nucleoside triphosphate hydrolase -<-----sep----->MobiDBLite consensus disorder prediction - -<-----sep----->NCBIfam DNA repair protein RAD51 IPR011941 DNA recombination/repair protein Rad51 GO:0000150|GO:0000724|GO:0003690|GO:0003697|GO:0008094|GO:1990426<-----sep----->PANTHER RECA/RAD51/RADA DNA STRAND-P…
contig_1	g1491	644	7.68986	610.706			Cytoplasmic (0.666)						Yes	6274.75	-5.83003	0.47804	-12.1957	3.27686e-34	9.23286e-33	CDD ACD_sHsps-like - -<-----sep----->Gene3D - IPR008978 HSP20-like chaperone -<-----sep----->MobiDBLite consensus disorder prediction - -<-----sep----->MobiDBLite consensus disorder prediction - -<-----sep----->MobiDBLite consensus disorder prediction - -<-----sep----->PANTHER HEAT-SHOCK PROTEIN 20 FAMILY MEMBER IPR031107 Small heat shock protein -<-----sep----->Pfam Hsp20/alpha crystallin family…
contig_1	g1492	810	0.638765	7.2884									Yes	16.3689	-2.7298	1.08771	-2.50967	0.0120843	0.0219339
contig_1	g1493	3728	0.847439	1.86731																CDD YTH IPR007275 YTH domain GO:0003723<-----sep----->Gene3D ph1033 like domains - -<-----sep----->Gene3D - IPR012677 Nucleotide-binding alpha-beta plait domain superfamily -<-----sep----->MobiDBLite consensus disorder prediction - -<-----sep----->MobiDBLite consensus disorder prediction - -<-----sep----->MobiDBLite consensus disorder prediction - -<-----sep----->MobiDBLite consensus disorder pre…
contig_1	g1494	110	0.77817	0.136194				Yes
contig_1	g1495	845	42.9555	87.4682									Yes	1996.74	-0.516485	0.176782	-2.9216	0.00348243	0.00715907	CDD proteasome_beta_type_1 - -<-----sep----->Gene3D Glutamine Phosphoribosylpyrophosphate, subunit 1, domain 1 IPR029055 Nucleophile aminohydrolases, N-terminal -<-----sep----->PANTHER METALLOPROTEASE TLDD IPR023333 Proteasome B-type subunit -<-----sep----->Pfam Proteasome subunit IPR001353 Proteasome, subunit alpha/beta GO:0005839|GO:0051603<-----sep----->ProSiteProfiles Proteasome beta-type sub…
contig_1	g1496	5954	2.12522	3.57905																CDD PI4Kc_III_alpha - -<-----sep----->Gene3D - IPR036940 Phosphatidylinositol 3-/4-kinase, catalytic domain superfamily -<-----sep----->Gene3D - IPR042236 Phosphoinositide 3-kinase, accessory (PIK) domain superfamily -<-----sep----->Gene3D - - -<-----sep----->PANTHER PHOSPHATIDYLINOSITOL KINASE IPR015433 Phosphatidylinositol kinase GO:0046854|GO:0048015<-----sep----->Pfam Phosphatidylinositol 3- …
contig_1	g1497	2003	5.82213	8.14541																Gene3D Cation efflux protein transmembrane domain IPR027469 Cation efflux transmembrane domain superfamily -<-----sep----->Gene3D Cation efflux protein, cytoplasmic domain IPR036837 Cation efflux protein, cytoplasmic domain superfamily -<-----sep----->MobiDBLite consensus disorder prediction - -<-----sep----->MobiDBLite consensus disorder prediction - -<-----sep----->MobiDBLite consensus disorder…
contig_1	g1498	2094	5.06883	10.5301
contig_1	g1499	4543	29.4821	33.0877				Yes					Yes	5328.11	0.375638	0.0823605	4.5609	5.09356e-06	1.71497e-05	Coils Coil - -<-----sep----->MobiDBLite consensus disorder prediction - -<-----sep----->MobiDBLite consensus disorder prediction - -<-----sep----->MobiDBLite consensus disorder prediction - -<-----sep----->MobiDBLite consensus disorder prediction - -<-----sep----->MobiDBLite consensus disorder prediction - -<-----sep----->MobiDBLite consensus disorder prediction - -<-----sep----->MobiDBLite conse…
contig_1	g15	293	0	0			Apoplastic (0.832)	Yes		Yes										Gene3D - IPR036861 Endochitinase-like superfamily GO:0008061<-----sep----->ProSiteProfiles Chitin-binding type-1 domain profile. IPR001002 Chitin-binding, type 1 GO:0008061<-----sep----->SMART ChitinBD_3 IPR001002 Chitin-binding, type 1 GO:0008061<-----sep----->SMART ChitinBD_3 IPR001002 Chitin-binding, type 1 GO:0008061<-----sep----->SUPERFAMILY Plant lectins/antimicrobial peptides IPR036861 End…
contig_1	g150	751	0	0.193313			Apoplastic (0.941)
contig_1	g1500	651	27.8611	92.0047									Yes	1079.25	-1.22364	0.206185	-5.93467	2.94434e-09	1.54144e-08	CDD Lumazine_synthase-I IPR034964 Lumazine synthase GO:0000906|GO:0009231<-----sep----->Gene3D Lumazine/riboflavin synthase IPR036467 Lumazine/riboflavin synthase superfamily GO:0009231|GO:0009349<-----sep----->Hamap 6,7-dimethyl-8-ribityllumazine synthase [ribH]. IPR034964 Lumazine synthase GO:0000906|GO:0009231<-----sep----->NCBIfam 6,7-dimethyl-8-ribityllumazine synthase IPR034964 Lumazine syn…
contig_1	g1501	2321	0.166254	0.720162				Yes					Yes	47.9165	-1.54205	0.527815	-2.92157	0.00348268	0.00715907	CDD MutL_Trans_hPMS_1_like - -<-----sep----->Gene3D - IPR014721 Ribosomal protein S5 domain 2-type fold, subgroup -<-----sep----->Gene3D - IPR036890 Histidine kinase/HSP90-like ATPase superfamily -<-----sep----->MobiDBLite consensus disorder prediction - -<-----sep----->MobiDBLite consensus disorder prediction - -<-----sep----->MobiDBLite consensus disorder prediction - -<-----sep----->MobiDBLite…
contig_1	g1502	596	1.09522	3.07041			Cytoplasmic (0.823)													MobiDBLite consensus disorder prediction - -<-----sep----->MobiDBLite consensus disorder prediction - -
contig_1	g1503	3400	9.97581	13.1445																MobiDBLite consensus disorder prediction - -<-----sep----->MobiDBLite consensus disorder prediction - -<-----sep----->MobiDBLite consensus disorder prediction - -<-----sep----->MobiDBLite consensus disorder prediction - -<-----sep----->MobiDBLite consensus disorder prediction - -<-----sep----->MobiDBLite consensus disorder prediction - -<-----sep----->MobiDBLite consensus disorder prediction - -<…
contig_1	g1504	2153	8.81367	5.41686								Yes	Yes	845.692	1.23935	0.141847	8.73723	2.38886e-18	2.8098e-17	CDD REX1_like IPR034922 RNA exonuclease 1-like, exonuclease domain -<-----sep----->Coils Coil - -<-----sep----->Gene3D - IPR036397 Ribonuclease H superfamily GO:0003676<-----sep----->MobiDBLite consensus disorder prediction - -<-----sep----->MobiDBLite consensus disorder prediction - -<-----sep----->MobiDBLite consensus disorder prediction - -<-----sep----->PANTHER RNA EXONUCLEASE REXO1 / RECO3 F…
contig_1	g1505	1691	3.03273	15.1832									Yes	633.033	-1.72976	0.36151	-4.78483	1.71131e-06	6.18175e-06	CDD SET_SMYD - -<-----sep----->Gene3D - - -<-----sep----->Gene3D SET domain IPR046341 SET domain superfamily -<-----sep----->Gene3D - - -<-----sep----->PANTHER HISTONE-LYSINE N-METHYLTRANSFERASE SMYD - -<-----sep----->Pfam SET domain IPR001214 SET domain GO:0005515<-----sep----->Pfam MYND finger IPR002893 Zinc finger, MYND-type -<-----sep----->ProSiteProfiles SET domain profile. IPR001214 SET dom…
contig_1	g1506	1250	14.1185	9.06685				Yes					Yes	734.905	1.18103	0.252697	4.6737	2.95816e-06	1.03583e-05	Gene3D - IPR011989 Armadillo-like helical -<-----sep----->Pfam Nucleotide exchange factor SIL1 IPR031884 Nucleotide exchange factor Sil1, fungi GO:0000774|GO:0005783
contig_1	g1507	275	10.8935	53.6757				Yes												MobiDBLite consensus disorder prediction - -
contig_1	g1508	902	20.1978	28.0016			Cytoplasmic (0.595)													CDD GRX_GRXh_1_2_like - -<-----sep----->Coils Coil - -<-----sep----->Gene3D Glutaredoxin - -<-----sep----->MobiDBLite consensus disorder prediction - -<-----sep----->MobiDBLite consensus disorder prediction - -<-----sep----->NCBIfam glutaredoxin IPR011899 Glutaredoxin, eukaryotic/virial -<-----sep----->PANTHER GLUTAREDOXIN 2 - -<-----sep----->Pfam Glutaredoxin IPR002109 Glutaredoxin -<-----sep---…
contig_1	g1509	935	2.74066	6.00488																Gene3D - - -<-----sep----->Pfam F-box domain IPR001810 F-box domain GO:0005515<-----sep----->SUPERFAMILY F-box domain IPR036047 F-box-like domain superfamily GO:0005515
contig_1	g151	3070	1.27122	7.47296									Yes	1152.88	-2.05438	0.336081	-6.11275	9.79317e-10	5.41442e-09	Gene3D - IPR038305 HeLo domain superfamily -<-----sep----->Gene3D - IPR036770 Ankyrin repeat-containing domain superfamily -<-----sep----->Gene3D - IPR027417 P-loop containing nucleoside triphosphate hydrolase -<-----sep----->MobiDBLite consensus disorder prediction - -<-----sep----->MobiDBLite consensus disorder prediction - -<-----sep----->MobiDBLite consensus disorder prediction - -<-----sep--…
contig_1	g1510	281	587.594	333.307			Cytoplasmic (0.779)						Yes	1284.05	1.44625	0.424009	3.41088	0.000647536	0.00154127	MobiDBLite consensus disorder prediction - -<-----sep----->MobiDBLite consensus disorder prediction - -
contig_1	g1511	1176	3.73378	12.5174																CDD enoyl_reductase_like IPR047122 Trans-enoyl reductase-like GO:0016651<-----sep----->Gene3D - - -<-----sep----->Gene3D - - -<-----sep----->PANTHER HYPOTHETICAL OXIDOREDUCTASE (EUROFUNG) IPR047122 Trans-enoyl reductase-like GO:0016651<-----sep----->Pfam Zinc-binding dehydrogenase IPR013149 Alcohol dehydrogenase-like, C-terminal -<-----sep----->Pfam Alcohol dehydrogenase GroES-like domain IPR0131…
contig_1	g1512	1504	11.3661	9.88816									Yes	734.613	0.68817	0.291135	2.36375	0.0180909	0.0314064	CDD GAL4 IPR001138 Zn(2)Cys(6) fungal-type DNA-binding domain GO:0000981|GO:0006355|GO:0008270<-----sep----->Gene3D - IPR036864 Zn(2)-C6 fungal-type DNA-binding domain superfamily GO:0000981|GO:0006355|GO:0008270<-----sep----->PANTHER TRANSCRIPTION FACTOR WITH C2H2 AND ZN(2)-CYS(6) DNA BINDING DOMAIN (EUROFUNG)-RELATED-RELATED - -<-----sep----->Pfam Fungal Zn(2)-Cys(6) binuclear cluster domain IP…
contig_1	g1513	1593	9.63764	11.2939			Cytoplasmic (0.667) Cytoplasmic (0.678)													Coils Coil - -<-----sep----->Gene3D - IPR036638 Helix-loop-helix DNA-binding domain superfamily GO:0046983<-----sep----->MobiDBLite consensus disorder prediction - -<-----sep----->MobiDBLite consensus disorder prediction - -<-----sep----->MobiDBLite consensus disorder prediction - -<-----sep----->MobiDBLite consensus disorder prediction - -<-----sep----->MobiDBLite consensus disorder prediction -…
contig_1	g1514	1975	10.3555	29.7941									Yes	1812.2	-0.997994	0.156972	-6.3578	2.04669e-10	1.22005e-09	Coils Coil - -<-----sep----->Coils Coil - -<-----sep----->Gene3D Tetratricopeptide repeat domain IPR011990 Tetratricopeptide-like helical domain superfamily GO:0005515<-----sep----->MobiDBLite consensus disorder prediction - -<-----sep----->MobiDBLite consensus disorder prediction - -<-----sep----->MobiDBLite consensus disorder prediction - -<-----sep----->PANTHER PEROXISOMAL TARGETING SIGNAL 1 R…
contig_1	g1515	1010	57.1574	5.78834			Cytoplasmic (0.736)						Yes	1536.24	3.82538	0.183932	20.7977	4.53641e-96	8.76275e-94	Coils Coil - -<-----sep----->MobiDBLite consensus disorder prediction - -<-----sep----->MobiDBLite consensus disorder prediction - -<-----sep----->MobiDBLite consensus disorder prediction - -<-----sep----->PANTHER BRIX DOMAIN CONTAINING PROTEIN IPR039770 Ribosome biogenesis protein Rpf2 GO:0000027|GO:0000470|GO:0019843<-----sep----->Pfam Brix domain IPR007109 Brix domain GO:0006364|GO:0019843<---…
contig_1	g1516	1641	14.062	16.9822									Yes	1141.95	0.272496	0.121467	2.24337	0.024873	0.0417969	CDD GAL4 IPR001138 Zn(2)Cys(6) fungal-type DNA-binding domain GO:0000981|GO:0006355|GO:0008270<-----sep----->Gene3D - IPR036864 Zn(2)-C6 fungal-type DNA-binding domain superfamily GO:0000981|GO:0006355|GO:0008270<-----sep----->MobiDBLite consensus disorder prediction - -<-----sep----->MobiDBLite consensus disorder prediction - -<-----sep----->MobiDBLite consensus disorder prediction - -<-----sep-…
contig_1	g1517	1268	62.4451	38.6535									Yes	3337.47	1.18007	0.31645	3.72909	0.000192175	0.000500803	CDD CGS_like IPR000277 Cys/Met metabolism, pyridoxal phosphate-dependent enzyme GO:0019346|GO:0030170<-----sep----->Gene3D - IPR015421 Pyridoxal phosphate-dependent transferase, major domain GO:0003824<-----sep----->Gene3D Aspartate Aminotransferase, domain 1 IPR015422 Pyridoxal phosphate-dependent transferase, small domain GO:0003824<-----sep----->MobiDBLite consensus disorder prediction - -<---…
contig_1	g1518	1680	2.18369	5.11541									Yes	279.608	-0.665103	0.204596	-3.25081	0.00115078	0.00261518
contig_1	g1519	574	1.35456	10.6625									Yes	17.6917	-2.61132	1.01521	-2.57218	0.010106	0.0186704
contig_1	g152	182	0	0.509244				Yes				Yes								MobiDBLite consensus disorder prediction - -
contig_1	g1520	816	112.197	200.265			Apoplastic/cytoplasmic (0.534) (0.591)	Yes												MobiDBLite consensus disorder prediction - -<-----sep----->MobiDBLite consensus disorder prediction - -<-----sep----->PANTHER ANCHORED CELL WALL PROTEIN 11-RELATED - -
contig_1	g1521	515	0.0485367	0.236032																PANTHER - - -<-----sep----->Pfam Putative amidoligase enzyme IPR022025 Putative amidoligase enzyme -
contig_1	g1522	916	0.317601	0.0542417			Cytoplasmic (0.508)													MobiDBLite consensus disorder prediction - -<-----sep----->MobiDBLite consensus disorder prediction - -
contig_1	g1523	1323	4.01065	7.01221				Yes
contig_1	g1524	1130	5.97342	16.3747			Cytoplasmic (0.585)						Yes	404.52	-0.976004	0.339897	-2.87147	0.00408566	0.00828137	Coils Coil - -<-----sep----->MobiDBLite consensus disorder prediction - -<-----sep----->MobiDBLite consensus disorder prediction - -<-----sep----->MobiDBLite consensus disorder prediction - -
contig_1	g1525	1146	3.5287	9.3096			Cytoplasmic (0.828)						Yes	234.063	-0.876022	0.237462	-3.6891	0.000225048	0.000580417	Gene3D Histone, subunit A IPR009072 Histone-fold GO:0046982<-----sep----->MobiDBLite consensus disorder prediction - -<-----sep----->MobiDBLite consensus disorder prediction - -<-----sep----->MobiDBLite consensus disorder prediction - -<-----sep----->MobiDBLite consensus disorder prediction - -<-----sep----->MobiDBLite consensus disorder prediction - -<-----sep----->MobiDBLite consensus disorder …
contig_1	g1526	2359	34.0826	81.1375									Yes	5157.21	-0.727225	0.204866	-3.54977	0.000385575	0.000954362	MobiDBLite consensus disorder prediction - -<-----sep----->MobiDBLite consensus disorder prediction - -<-----sep----->MobiDBLite consensus disorder prediction - -<-----sep----->MobiDBLite consensus disorder prediction - -<-----sep----->MobiDBLite consensus disorder prediction - -<-----sep----->MobiDBLite consensus disorder prediction - -<-----sep----->MobiDBLite consensus disorder prediction - -<…
contig_1	g1527	221	6.22941	17.1535			Cytoplasmic (0.731)													MobiDBLite consensus disorder prediction - -
contig_1	g1528	3003	5.46872	6.0382									Yes	948.054	0.392806	0.165331	2.37587	0.0175076	0.0304927	CDD PIN_Rrp44-like - -<-----sep----->Gene3D - IPR012340 Nucleic acid-binding, OB-fold -<-----sep----->Gene3D - - -<-----sep----->Gene3D - - -<-----sep----->Gene3D - - -<-----sep----->PANTHER RIBONUCLEASE - -<-----sep----->Pfam RNB domain IPR001900 Ribonuclease II/R GO:0003723|GO:0004540<-----sep----->Pfam PIN domain IPR002716 PIN domain -<-----sep----->Pfam S1 domain IPR033770 Exosome complex exo…
contig_1	g1529	1697	53.9476	7.79904									Yes	2983.65	3.33175	0.168681	19.7518	7.73594e-87	1.16894e-84	CDD Nucleostemin_like - -<-----sep----->Coils Coil - -<-----sep----->Gene3D - IPR023179 GTP-binding protein, orthogonal bundle domain superfamily -<-----sep----->Gene3D - IPR027417 P-loop containing nucleoside triphosphate hydrolase -<-----sep----->MobiDBLite consensus disorder prediction - -<-----sep----->MobiDBLite consensus disorder prediction - -<-----sep----->MobiDBLite consensus disorder pr…
contig_1	g153	1305	0.235966	0.457704																CDD GAL4 IPR001138 Zn(2)Cys(6) fungal-type DNA-binding domain GO:0000981|GO:0006355|GO:0008270<-----sep----->Gene3D - IPR036864 Zn(2)-C6 fungal-type DNA-binding domain superfamily GO:0000981|GO:0006355|GO:0008270<-----sep----->PANTHER ASPERCRYPTIN BIOSYNTHESIS CLUSTER-SPECIFIC TRANSCRIPTION REGULATOR ATNN-RELATED - -<-----sep----->Pfam Fungal Zn(2)-Cys(6) binuclear cluster domain IPR001138 Zn(2)C…
contig_1	g1530	1410	2.03898	2.86718																Gene3D - IPR015421 Pyridoxal phosphate-dependent transferase, major domain GO:0003824<-----sep----->Gene3D Aspartate Aminotransferase, domain 1 IPR015422 Pyridoxal phosphate-dependent transferase, small domain GO:0003824<-----sep----->PANTHER GLUTAMATE-1-SEMIALDEHYDE 2,1-AMINOMUTASE - -<-----sep----->Pfam Aminotransferase class-III IPR005814 Aminotransferase class-III GO:0008483|GO:0030170<-----s…
contig_1	g1531	722	19.458	17.1705			Cytoplasmic (0.549)					Yes	Yes	520.765	0.725693	0.138119	5.25412	1.48736e-07	6.2416e-07	Gene3D - - -<-----sep----->MobiDBLite consensus disorder prediction - -<-----sep----->PANTHER SPLICING FACTOR 3A SUBUNIT 2 - -<-----sep----->Pfam Zinc-finger of C2H2 type - -<-----sep----->Pfam Pre-mRNA-splicing factor SF3a complex subunit 2 (Prp11) IPR031781 SF3A2 domain -<-----sep----->ProSiteProfiles Zinc finger matrin-type profile. IPR000690 Matrin/U1-C, C2H2-type zinc finger GO:0003676|GO:00…
contig_1	g1532	2110	15.1695	20.4431																Gene3D Transferase(Phosphotransferase) domain 1 - -<-----sep----->Gene3D Phosphorylase Kinase; domain 1 - -<-----sep----->MobiDBLite consensus disorder prediction - -<-----sep----->MobiDBLite consensus disorder prediction - -<-----sep----->MobiDBLite consensus disorder prediction - -<-----sep----->MobiDBLite consensus disorder prediction - -<-----sep----->MobiDBLite consensus disorder prediction …
contig_1	g1533	128	0.18962	3.51392				Yes				Yes	Yes	3.3042	-3.22137	1.39923	-2.30225	0.021321	0.0364035
contig_1	g1534	1379	31.3476	4.72106			Cytoplasmic (0.577)						Yes	1418.46	3.31316	0.203771	16.2592	1.92172e-59	1.37432e-57	MobiDBLite consensus disorder prediction - -<-----sep----->MobiDBLite consensus disorder prediction - -<-----sep----->MobiDBLite consensus disorder prediction - -<-----sep----->MobiDBLite consensus disorder prediction - -<-----sep----->MobiDBLite consensus disorder prediction - -<-----sep----->Pfam Inner membrane protein import complex subunit Tim54 IPR021056 Mitochondrial import inner membrane t…
contig_1	g1535	749	2.56712	10.0213			Cytoplasmic (0.843)						Yes	150.246	-1.43598	0.218079	-6.58467	4.55899e-11	2.90946e-10	Coils Coil - -<-----sep----->Coils Coil - -<-----sep----->Coils Coil - -<-----sep----->MobiDBLite consensus disorder prediction - -<-----sep----->MobiDBLite consensus disorder prediction - -<-----sep----->MobiDBLite consensus disorder prediction - -<-----sep----->MobiDBLite consensus disorder prediction - -<-----sep----->MobiDBLite consensus disorder prediction - -<-----sep----->MobiDBLite consen…
contig_1	g1536	1001	93.0375	124.872																CDD CYCLIN_ScPCL1-like - -<-----sep----->Gene3D - - -<-----sep----->PANTHER UNCHARACTERIZED IPR013922 Cyclin PHO80-like GO:0000079|GO:0019901<-----sep----->Pfam Cyclin IPR013922 Cyclin PHO80-like GO:0000079|GO:0019901
contig_1	g1537	1658	42.5817	56.6833
contig_1	g1538	149	9.5559	10.8623				Yes												MobiDBLite consensus disorder prediction - -
contig_1	g1539	1906	18.8572	21.6751									Yes	1551.87	0.366787	0.141438	2.59327	0.00950674	0.0176732	MobiDBLite consensus disorder prediction - -<-----sep----->MobiDBLite consensus disorder prediction - -<-----sep----->PANTHER POLYCOMB GROUP PROTEIN - -<-----sep----->Pfam Chromatin remodelling complex Rsc7/Swp82 subunit IPR013933 Chromatin-remodelling complex, RSC SWI/SNF subunit Rsc7/Swp82 -
contig_1	g154	2202	1.09057	3.17645									Yes	196.405	-1.0575	0.441434	-2.3956	0.016593	0.0290862	CDD GAL4 IPR001138 Zn(2)Cys(6) fungal-type DNA-binding domain GO:0000981|GO:0006355|GO:0008270<-----sep----->CDD fungal_TF_MHR - -<-----sep----->Gene3D - IPR036864 Zn(2)-C6 fungal-type DNA-binding domain superfamily GO:0000981|GO:0006355|GO:0008270<-----sep----->MobiDBLite consensus disorder prediction - -<-----sep----->PANTHER TRANSCRIPTION FACTOR PDR1 - -<-----sep----->Pfam Fungal Zn(2)-Cys(6) …
contig_1	g1540	6948	2.69652	6.45134									Yes	1695.13	-0.729207	0.12214	-5.97027	2.3686e-09	1.25475e-08	CDD RING-H2_UBR1-like - -<-----sep----->CDD UBR-box_UBR3 - -<-----sep----->Coils Coil - -<-----sep----->Gene3D - IPR042065 E3 ubiquitin-protein ligase ELL-like -<-----sep----->Gene3D - - -<-----sep----->MobiDBLite consensus disorder prediction - -<-----sep----->MobiDBLite consensus disorder prediction - -<-----sep----->MobiDBLite consensus disorder prediction - -<-----sep----->MobiDBLite consensu…
contig_1	g1541	446	2043.21	2085.5				Yes												Gene3D - IPR036656 Cytochrome b-c1 complex subunit 9 superfamily GO:0005750|GO:0006122<-----sep----->PANTHER UBIQUINOL-CYTOCHROME C REDUCTASE COMPLEX, SUBUNIT X IPR008027 Cytochrome b-c1 complex subunit 9 GO:0005750|GO:0006122<-----sep----->Pfam Ubiquinol-cytochrome C reductase, UQCRX/QCR9 like IPR008027 Cytochrome b-c1 complex subunit 9 GO:0005750|GO:0006122<-----sep----->SUPERFAMILY Subunit X (…
contig_1	g1542	2301	0.692946	0.738427																Gene3D - - -<-----sep----->Gene3D - IPR023299 P-type ATPase, cytoplasmic domain N GO:0000166<-----sep----->Gene3D - IPR023214 HAD superfamily -<-----sep----->MobiDBLite consensus disorder prediction - -<-----sep----->NCBIfam HAD-IC family P-type ATPase IPR001757 P-type ATPase GO:0005215|GO:0005524|GO:0016020|GO:0016887<-----sep----->NCBIfam calcium-translocating P-type ATPase, PMCA-type IPR006408…
contig_1	g1543	490	2.07893	4.53503				Yes
contig_1	g1544	656	0.851028	1.80011			Cytoplasmic (0.504)													MobiDBLite consensus disorder prediction - -<-----sep----->PANTHER CATION TRANSPORTING ATPASE - -<-----sep----->Pfam Cation transporter/ATPase, N-terminus IPR004014 Cation-transporting P-type ATPase, N-terminal -<-----sep----->SUPERFAMILY Calcium ATPase, transmembrane domain M IPR023298 P-type ATPase, transmembrane domain superfamily -
contig_1	g1545	578	28.5667	51.7831			Cytoplasmic (0.793)													Coils Coil - -<-----sep----->Coils Coil - -<-----sep----->MobiDBLite consensus disorder prediction - -<-----sep----->MobiDBLite consensus disorder prediction - -<-----sep----->MobiDBLite consensus disorder prediction - -<-----sep----->MobiDBLite consensus disorder prediction - -<-----sep----->PANTHER PYM PROTEIN IPR039333 Partner of Y14 and mago GO:1903259<-----sep----->Pfam Mago binding IPR01536…
contig_1	g1546	1358	15.6127	44.9043									Yes	1540.97	-1.00017	0.201806	-4.95612	7.1914e-07	2.7304e-06	Coils Coil - -<-----sep----->Gene3D - - -<-----sep----->Gene3D - IPR012340 Nucleic acid-binding, OB-fold -<-----sep----->Gene3D - IPR027417 P-loop containing nucleoside triphosphate hydrolase -<-----sep----->PANTHER 26S PROTEASOME REGULATORY SUBUNIT - -<-----sep----->Pfam ATPase family associated with various cellular activities (AAA) IPR003959 ATPase, AAA-type, core GO:0005524|GO:0016887<-----se…
contig_1	g1547	2668	47.471	69.79																CDD GFAT IPR047084 Glucosamine-fructose-6-phosphate aminotransferase, isomerising, N-terminal domain -<-----sep----->CDD SIS_GlmS_GlmD_1 IPR035466 GlmS/AgaS, SIS domain 1 -<-----sep----->CDD SIS_GlmS_GlmD_2 IPR035490 GlmS/FrlB, SIS domain 2 -<-----sep----->Gene3D - - -<-----sep----->Gene3D - - -<-----sep----->Gene3D Glutamine Phosphoribosylpyrophosphate, subunit 1, domain 1 IPR029055 Nucleophile …
contig_1	g1548	897	46.9083	121.278									Yes	2469.24	-0.85712	0.182828	-4.68812	2.75727e-06	9.69467e-06	CDD proteasome_beta_type_4 IPR016295 Proteasome subunit beta 4 -<-----sep----->Gene3D Glutamine Phosphoribosylpyrophosphate, subunit 1, domain 1 IPR029055 Nucleophile aminohydrolases, N-terminal -<-----sep----->PANTHER METALLOPROTEASE TLDD IPR023333 Proteasome B-type subunit -<-----sep----->Pfam Proteasome subunit IPR001353 Proteasome, subunit alpha/beta GO:0005839|GO:0051603<-----sep----->PIRSF …
contig_1	g1549	986	16.6689	29.8594			Cytoplasmic (0.797)													Gene3D High mobility group box domain IPR036910 High mobility group box domain superfamily -<-----sep----->Gene3D High mobility group box domain IPR036910 High mobility group box domain superfamily -<-----sep----->MobiDBLite consensus disorder prediction - -<-----sep----->MobiDBLite consensus disorder prediction - -<-----sep----->Pfam HMG (high mobility group) box IPR009071 High mobility group bo…
contig_1	g155	2586	0.271051	1.98471									Yes	102.277	-2.29526	0.519083	-4.42175	9.79034e-06	3.15084e-05	CDD PHOX_C - -<-----sep----->Gene3D - - -<-----sep----->Gene3D - - -<-----sep----->Gene3D - IPR038220 Phenol hydroxylase, C-terminal TRX-fold domain superfamily -<-----sep----->Gene3D - IPR036188 FAD/NAD(P)-binding domain superfamily -<-----sep----->Gene3D - IPR036188 FAD/NAD(P)-binding domain superfamily -<-----sep----->MobiDBLite consensus disorder prediction - -<-----sep----->PANTHER TRK SYSTE…
contig_1	g1550	938	4.27428	4.43955																MobiDBLite consensus disorder prediction - -<-----sep----->MobiDBLite consensus disorder prediction - -<-----sep----->MobiDBLite consensus disorder prediction - -<-----sep----->MobiDBLite consensus disorder prediction - -
contig_1	g1551	1188	41.5823	55.3881																Gene3D - - -<-----sep----->PANTHER BIFUNCTIONAL POLYMYXIN RESISTANCE PROTEIN ARNA - -<-----sep----->Pfam 3-beta hydroxysteroid dehydrogenase/isomerase family IPR002225 3-beta hydroxysteroid dehydrogenase/isomerase GO:0003854|GO:0006694|GO:0016616<-----sep----->SUPERFAMILY NAD(P)-binding Rossmann-fold domains IPR036291 NAD(P)-binding domain superfamily -
contig_1	g1552	3634	5.56178	7.73017																CDD LIM1_Lrg1p_like - -<-----sep----->CDD LIM2_Lrg1p_like - -<-----sep----->CDD LIM3_Lrg1p_like - -<-----sep----->Gene3D Rho GTPase activation protein IPR008936 Rho GTPase activation protein -<-----sep----->Gene3D Cysteine Rich Protein - -<-----sep----->Gene3D Cysteine Rich Protein - -<-----sep----->Gene3D Cysteine Rich Protein - -<-----sep----->Gene3D Cysteine Rich Protein - -<-----sep----->Mobi…
contig_1	g1553	856	27.2471	77.8264								Yes								MobiDBLite consensus disorder prediction - -
contig_1	g1554	700	6.35018	21.0556									Yes	237.825	-1.121	0.467534	-2.39769	0.016499	0.028935	MobiDBLite consensus disorder prediction - -<-----sep----->MobiDBLite consensus disorder prediction - -<-----sep----->Pfam Region of unknown function (DUF2417) IPR019431 Protein of unknown function DUF2417 -
contig_1	g1555	506	3.04795	7.58422			Cytoplasmic (0.789)													MobiDBLite consensus disorder prediction - -<-----sep----->MobiDBLite consensus disorder prediction - -<-----sep----->MobiDBLite consensus disorder prediction - -<-----sep----->MobiDBLite consensus disorder prediction - -<-----sep----->MobiDBLite consensus disorder prediction - -
contig_1	g1556	356	0	0.273859			Cytoplasmic (0.501)													MobiDBLite consensus disorder prediction - -
contig_1	g1557	770	5.6399	10.1194			Cytoplasmic (0.673)													Coils Coil - -<-----sep----->MobiDBLite consensus disorder prediction - -<-----sep----->MobiDBLite consensus disorder prediction - -<-----sep----->MobiDBLite consensus disorder prediction - -<-----sep----->MobiDBLite consensus disorder prediction - -<-----sep----->MobiDBLite consensus disorder prediction - -<-----sep----->PANTHER ZINC FINGER, ZZ DOMAIN CONTAINING 3 IPR037830 ZZ-type zinc finger-c…
contig_1	g1558	1816	5.55426	26.9768			Cytoplasmic (0.531)						Yes	943.787	-1.76244	0.334735	-5.26518	1.40054e-07	5.90502e-07	CDD UBCc IPR000608 Ubiquitin-conjugating enzyme E2 -<-----sep----->Gene3D Ubiquitin Conjugating Enzyme IPR016135 Ubiquitin-conjugating enzyme/RWD-like -<-----sep----->Gene3D Ubiquitin Conjugating Enzyme IPR016135 Ubiquitin-conjugating enzyme/RWD-like -<-----sep----->MobiDBLite consensus disorder prediction - -<-----sep----->MobiDBLite consensus disorder prediction - -<-----sep----->PANTHER UBIQUI…
contig_1	g1559	1305	6.36095	9.23806																CDD AAA - -<-----sep----->CDD HLD_clamp_RFC - -<-----sep----->Gene3D - - -<-----sep----->Gene3D - - -<-----sep----->Gene3D - IPR027417 P-loop containing nucleoside triphosphate hydrolase -<-----sep----->MobiDBLite consensus disorder prediction - -<-----sep----->PANTHER REPLICATION FACTOR C / DNA POLYMERASE III GAMMA-TAU SUBUNIT - -<-----sep----->Pfam ATPase family associated with various cellular…
contig_1	g156	2589	0.178933	1.37493									Yes	72.9368	-2.38069	0.605914	-3.92909	8.52688e-05	0.00023575
contig_1	g1560	1550	0.405048	3.06034									Yes	117.734	-2.29002	0.436307	-5.24865	1.53215e-07	6.41662e-07	Coils Coil - -<-----sep----->Coils Coil - -<-----sep----->MobiDBLite consensus disorder prediction - -<-----sep----->MobiDBLite consensus disorder prediction - -<-----sep----->MobiDBLite consensus disorder prediction - -<-----sep----->MobiDBLite consensus disorder prediction - -<-----sep----->MobiDBLite consensus disorder prediction - -
contig_1	g1561	6686	2.86093	3.34873																CDD DEXHc_Brr2_1 - -<-----sep----->CDD DEXHc_Brr2_2 - -<-----sep----->CDD SF2_C_Ski2 - -<-----sep----->Coils Coil - -<-----sep----->Gene3D - IPR036388 Winged helix-like DNA-binding domain superfamily -<-----sep----->Gene3D - IPR036388 Winged helix-like DNA-binding domain superfamily -<-----sep----->Gene3D - - -<-----sep----->Gene3D - - -<-----sep----->Gene3D - - -<-----sep----->Gene3D - - -<-----…
contig_1	g1562	2080	10.0554	19.3109			Cytoplasmic (0.827)													Coils Coil - -<-----sep----->Coils Coil - -<-----sep----->Gene3D - - -<-----sep----->MobiDBLite consensus disorder prediction - -<-----sep----->MobiDBLite consensus disorder prediction - -<-----sep----->MobiDBLite consensus disorder prediction - -<-----sep----->MobiDBLite consensus disorder prediction - -<-----sep----->MobiDBLite consensus disorder prediction - -<-----sep----->MobiDBLite consensu…
contig_1	g1563	2407	1.18516	4.11801									Yes	266.177	-1.24137	0.364937	-3.4016	0.000669915	0.00159009	CDD Orc3 - -<-----sep----->Coils Coil - -<-----sep----->MobiDBLite consensus disorder prediction - -<-----sep----->MobiDBLite consensus disorder prediction - -<-----sep----->MobiDBLite consensus disorder prediction - -<-----sep----->PANTHER ORIGIN RECOGNITION COMPLEX SUBUNIT 3 IPR020795 Origin recognition complex, subunit 3 GO:0003677|GO:0005664|GO:0006260<-----sep----->Pfam Origin recognition co…
contig_1	g1564	443	10.3919	34.1721			Cytoplasmic (0.775)						Yes	209.4	-1.12251	0.265937	-4.22096	2.43267e-05	7.35771e-05	Coils Coil - -
contig_1	g1565	777	88.942	52.053			Cytoplasmic (0.616)	Yes					Yes	1830.67	1.32392	0.161208	8.21252	2.16596e-16	2.18898e-15	MobiDBLite consensus disorder prediction - -<-----sep----->MobiDBLite consensus disorder prediction - -<-----sep----->PANTHER TRANSLOCATION PROTEIN SEC66 IPR018624 Translocation protein Sec66 GO:0031204|GO:0031207<-----sep----->Pfam Preprotein translocase subunit Sec66 IPR018624 Translocation protein Sec66 GO:0031204|GO:0031207
contig_1	g1566	2051	6.58697	15.8897									Yes	971.319	-0.739421	0.222413	-3.32453	0.000885662	0.0020594	CDD MPN_NPL4 IPR007717 Nuclear pore localisation protein NPL4, C-terminal -<-----sep----->CDD Ubl_AtNPL4_like - -<-----sep----->Gene3D - - -<-----sep----->Gene3D Cytidine Deaminase, domain 2 - -<-----sep----->MobiDBLite consensus disorder prediction - -<-----sep----->MobiDBLite consensus disorder prediction - -<-----sep----->PANTHER NUCLEAR PROTEIN LOCALIZATION 4 IPR016563 Nuclear protein localiz…
contig_1	g1567	3814	53.7508	22.7181				Yes					Yes	8380.82	1.81718	0.194877	9.32476	1.11237e-20	1.5027e-19	CDD MGS_CPS_I_III - -<-----sep----->Gene3D - IPR036897 Carbamoyl-phosphate synthetase, large subunit oligomerisation domain superfamily -<-----sep----->Gene3D - IPR013815 ATP-grasp fold, subdomain 1 GO:0005524<-----sep----->Gene3D - - -<-----sep----->Gene3D - - -<-----sep----->Gene3D - IPR036914 Methylglyoxal synthase-like domain superfamily -<-----sep----->Gene3D - - -<-----sep----->Gene3D - - -…
contig_1	g1568	431	0	0.228709			Cytoplasmic (0.78)	Yes												MobiDBLite consensus disorder prediction - -<-----sep----->MobiDBLite consensus disorder prediction - -
contig_1	g1569	513	0	0.154185			Cytoplasmic (0.87)													Coils Coil - -<-----sep----->MobiDBLite consensus disorder prediction - -<-----sep----->MobiDBLite consensus disorder prediction - -<-----sep----->MobiDBLite consensus disorder prediction - -
contig_1	g157	2825	0.036566	0.602964									Yes	34.0112	-3.48505	1.38338	-2.51922	0.0117614	0.021408	Gene3D Transferase(Phosphotransferase) domain 1 - -<-----sep----->MobiDBLite consensus disorder prediction - -<-----sep----->MobiDBLite consensus disorder prediction - -<-----sep----->PANTHER SERINE/THREONINE-PROTEIN KINASE SBK1 - -<-----sep----->Pfam Protein kinase domain IPR000719 Protein kinase domain GO:0004672|GO:0005524|GO:0006468<-----sep----->ProSiteProfiles Protein kinase domain profile.…
contig_1	g1570	242	0	0			Cytoplasmic/apoplastic (0.843) (0.517)													MobiDBLite consensus disorder prediction - -
contig_1	g1571	713	30.5899	68.1232									Yes	855.418	-0.656006	0.299197	-2.19256	0.0283393	0.0470697	PANTHER DUF962 DOMAIN PROTEIN (AFU_ORTHOLOGUE AFUA_8G05310) IPR009305 2-hydroxy-palmitic acid dioxygenase Mpo1-like -<-----sep----->Pfam 2-hydroxy-palmitic acid dioxygenase Mpo1-like IPR009305 2-hydroxy-palmitic acid dioxygenase Mpo1-like -
contig_1	g1572	673	38.6442	34.1973									Yes	563.543	0.721449	0.130147	5.54333	2.96773e-08	1.37164e-07	CDD RNAP_II_Rpb7_N - -<-----sep----->CDD S1_RNAPII_Rpb7 - -<-----sep----->Gene3D - IPR012340 Nucleic acid-binding, OB-fold -<-----sep----->Gene3D - IPR036898 RNA polymerase Rpb7-like, N-terminal domain superfamily -<-----sep----->PANTHER DNA-DIRECTED RNA POLYMERASE II, III IPR045113 RNA polymerase subunit Rpb7-like GO:0006352<-----sep----->Pfam S1 RNA binding domain IPR003029 S1 domain GO:0003676…
contig_1	g1573	1034	11.1455	11.7994																Gene3D - IPR040442 Pyruvate kinase-like domain superfamily -<-----sep----->PANTHER 2-KETO-3-DEOXY-L-RHAMNONATE ALDOLASE - -<-----sep----->Pfam HpcH/HpaI aldolase/citrate lyase family IPR005000 HpcH/HpaI aldolase/citrate lyase domain GO:0003824<-----sep----->SUPERFAMILY Phosphoenolpyruvate/pyruvate domain IPR015813 Pyruvate/Phosphoenolpyruvate kinase-like domain superfamily GO:0003824
contig_1	g1574	385	8.99978	26.2779			Cytoplasmic (0.787)	Yes												Gene3D Glutaredoxin - -<-----sep----->PANTHER GLUTAREDOXIN-LIKE PROTEIN C5ORF63 HOMOLOG - -<-----sep----->Pfam Glutaredoxin-like domain (DUF836) IPR008554 Glutaredoxin-like -<-----sep----->SUPERFAMILY Thioredoxin-like IPR036249 Thioredoxin-like superfamily -
contig_1	g1575	1092	2.85383	11.2365			Cytoplasmic (0.653)						Yes	266.827	-1.49993	0.305249	-4.9138	8.93279e-07	3.35015e-06	CDD p23_CS_SGT1_like - -<-----sep----->Gene3D - IPR008978 HSP20-like chaperone -<-----sep----->Gene3D - - -<-----sep----->Gene3D - - -<-----sep----->MobiDBLite consensus disorder prediction - -<-----sep----->MobiDBLite consensus disorder prediction - -<-----sep----->PANTHER CYSTEINE AND HISTIDINE-RICH DOMAIN-CONTAINING PROTEIN 1 - -<-----sep----->Pfam CHORD IPR007051 CHORD domain -<-----sep----->…
contig_1	g1576	1019	1.71677	1.72641				Yes		Yes										CDD XynB_like - -<-----sep----->Gene3D SGNH hydrolase IPR036514 SGNH hydrolase superfamily -<-----sep----->PANTHER THIOESTERASE 1/PROTEASE 1/LYSOPHOSPHOLIPASE L1 - -<-----sep----->Pfam GDSL-like Lipase/Acylhydrolase family IPR013830 SGNH hydrolase-type esterase domain -<-----sep----->SUPERFAMILY SGNH hydrolase - -
contig_1	g1577	494	256.196	301.428			Cytoplasmic (0.885)													MobiDBLite consensus disorder prediction - -<-----sep----->MobiDBLite consensus disorder prediction - -<-----sep----->PANTHER PROTEIN PAR32 - -<-----sep----->Pfam Protein of unknown function (DUF3602) IPR022024 Protein of unknown function DUF3602 -
contig_1	g1578	611	19.9458	26.8079																MobiDBLite consensus disorder prediction - -<-----sep----->MobiDBLite consensus disorder prediction - -<-----sep----->PANTHER AUTOPHAGY-RELATED PROTEIN 22 - -<-----sep----->Pfam Vacuole effluxer Atg22 like IPR024671 Autophagy-related protein 22-like -
contig_1	g1579	872	16.089	28.5696								Yes	Yes	788.697	-0.288496	0.117683	-2.45146	0.014228	0.0254159	Gene3D MFS general substrate transporter like domains IPR036259 MFS transporter superfamily -<-----sep----->MobiDBLite consensus disorder prediction - -<-----sep----->MobiDBLite consensus disorder prediction - -<-----sep----->PANTHER AUTOPHAGY-RELATED PROTEIN 22 - -<-----sep----->Pfam Vacuole effluxer Atg22 like IPR024671 Autophagy-related protein 22-like -<-----sep----->SUPERFAMILY MFS general s…
contig_1	g158	1280	0.0861883	0.683411									Yes	16.5427	-2.65731	0.949458	-2.79876	0.00512986	0.010154	CDD MDR_like_2 - -<-----sep----->Gene3D - - -<-----sep----->Gene3D - - -<-----sep----->PANTHER ALCOHOL DEHYDROGENASE RELATED - -<-----sep----->Pfam Alcohol dehydrogenase GroES-like domain IPR013154 Alcohol dehydrogenase-like, N-terminal -<-----sep----->Pfam Zinc-binding dehydrogenase - -<-----sep----->SMART PKS_ER_names_mod IPR020843 Polyketide synthase, enoylreductase domain GO:0016491<-----sep-…
contig_1	g1580	1451	49.3983	45.1919			Cytoplasmic (0.604)						Yes	2982.21	0.699788	0.127216	5.50077	3.78138e-08	1.72317e-07	CDD BAH - -<-----sep----->Gene3D - IPR043151 Bromo adjacent homology (BAH) domain superfamily -<-----sep----->Gene3D Zinc/RING finger domain, C3HC4 (zinc finger) IPR013083 Zinc finger, RING/FYVE/PHD-type -<-----sep----->MobiDBLite consensus disorder prediction - -<-----sep----->MobiDBLite consensus disorder prediction - -<-----sep----->MobiDBLite consensus disorder prediction - -<-----sep----->Mo…
contig_1	g1581	976	24.657	62.1828									Yes	1435.41	-0.828733	0.241279	-3.43476	0.000593088	0.00141906	Coils Coil - -<-----sep----->Gene3D - IPR043175 F-actin-capping protein subunit beta, N-terminal domain -<-----sep----->Gene3D - IPR042276 F-actin-capping protein subunit alpha/beta, domain 2 -<-----sep----->MobiDBLite consensus disorder prediction - -<-----sep----->PANTHER F-ACTIN-CAPPING PROTEIN SUBUNIT BETA IPR001698 F-actin-capping protein subunit beta GO:0008290|GO:0051016<-----sep----->Pfam…
contig_1	g1582	812	30.6095	26.5689									Yes	289.654	0.788192	0.296478	2.65852	0.00784851	0.0149312
contig_1	g1583	1245	32.1337	29.8026									Yes	1476.87	0.692723	0.181234	3.82225	0.000132241	0.000354847	Gene3D - - -<-----sep----->PANTHER BIFUNCTIONAL POLYMYXIN RESISTANCE PROTEIN ARNA - -<-----sep----->Pfam NAD dependent epimerase/dehydratase family IPR001509 NAD-dependent epimerase/dehydratase -<-----sep----->SUPERFAMILY NAD(P)-binding Rossmann-fold domains IPR036291 NAD(P)-binding domain superfamily -
contig_1	g1584	751	91.9946	93.0849				Yes					Yes	1058.7	0.555123	0.206649	2.68631	0.00722468	0.0138641
contig_1	g1585	629	57.0576	631.12									Yes	4989.67	-2.86318	0.340829	-8.40061	4.44146e-17	4.74186e-16	PANTHER - - -<-----sep----->SUPERFAMILY Lipocalins IPR012674 Calycin -
contig_1	g1586	370	129.487	376.658									Yes	573.139	-1.07504	0.400452	-2.68456	0.00726251	0.0139253
contig_1	g1587	566	31.8187	129.423			Apoplastic (0.545)						Yes	300.942	-1.55082	0.322693	-4.80587	1.5408e-06	5.58415e-06
contig_1	g1588	1798	25.9944	189.076									Yes	5481.7	-2.32321	0.152221	-15.2621	1.36816e-52	7.62951e-51	Gene3D Mitochondrial carrier domain IPR023395 Mitochondrial carrier domain superfamily -<-----sep----->Gene3D Mitochondrial carrier domain IPR023395 Mitochondrial carrier domain superfamily -<-----sep----->PANTHER SOLUTE CARRIER FAMILY 25 (MITOCHONDRIAL CARRIER PHOSPHATE CARRIER), MEMBER 3, LIKE-RELATED-RELATED IPR044677 Mitochondrial phosphate carrier protein Pic2/Mir1-like GO:0005315|GO:1990547…
contig_1	g1589	2482	8.86833	10.9353																CDD Peptidase_C19G - -<-----sep----->Coils Coil - -<-----sep----->Coils Coil - -<-----sep----->Gene3D Cysteine proteinases - -<-----sep----->MobiDBLite consensus disorder prediction - -<-----sep----->MobiDBLite consensus disorder prediction - -<-----sep----->MobiDBLite consensus disorder prediction - -<-----sep----->MobiDBLite consensus disorder prediction - -<-----sep----->PANTHER UBIQUITIN CARB…
contig_1	g159	1127	0.00772592	0.192353																Gene3D - IPR043132 Branched-chain-amino-acid aminotransferase-like, C-terminal -<-----sep----->Gene3D - IPR043131 Branched-chain-amino-acid aminotransferase-like, N-terminal -<-----sep----->MobiDBLite consensus disorder prediction - -<-----sep----->PANTHER AMINO-ACID AMINOTRANSFERASE - -<-----sep----->Pfam Amino-transferase class IV IPR001544 Aminotransferase class IV GO:0003824<-----sep----->SUP…
contig_1	g1590	463	224.489	191.857				Yes					Yes	453.881	0.811488	0.217108	3.73772	0.000185695	0.000485066	PANTHER UNCHARACTERIZED IPR013880 Yos1-like -<-----sep----->Pfam Yos1-like IPR013880 Yos1-like -
contig_1	g1591	1764	3.03938	3.85227				Yes		Yes										PANTHER GLYCOSYLTRANSFERASE IPR005599 GPI mannosyltransferase GO:0016757<-----sep----->Pfam Alg9-like mannosyltransferase family IPR005599 GPI mannosyltransferase GO:0016757
contig_1	g1592	7170	3.57542	6.44056																CDD PP2Cc IPR001932 PPM-type phosphatase-like domain -<-----sep----->CDD CHD IPR001054 Adenylyl cyclase class-3/4/guanylyl cyclase GO:0009190|GO:0035556<-----sep----->CDD RA_CYR1_like - -<-----sep----->Gene3D Nucleotide cyclase IPR029787 Nucleotide cyclase -<-----sep----->Gene3D - IPR036457 PPM-type phosphatase-like domain superfamily -<-----sep----->Gene3D Ribonuclease Inhibitor IPR032675 Leucin…
contig_1	g1593	227	0	0.218041			Apoplastic/cytoplasmic (0.539) (0.552)													MobiDBLite consensus disorder prediction - -<-----sep----->MobiDBLite consensus disorder prediction - -
contig_1	g1594	2538	9.11057	41.6507						Yes			Yes	2181.6	-1.52613	0.601994	-2.53512	0.0112409	0.0205464	CDD AmyAc_SI_OligoGlu_DGase - -<-----sep----->Gene3D - IPR013780 Glycosyl hydrolase, all-beta -<-----sep----->Gene3D Glycosidases - -<-----sep----->Gene3D - IPR045857 Oligo-1,6-glucosidase, domain 2 -<-----sep----->PANTHER ALPHA-AMYLASE FAMILY MEMBER - -<-----sep----->Pfam Alpha amylase, catalytic domain IPR006047 Glycosyl hydrolase, family 13, catalytic domain GO:0005975<-----sep----->Pfam Malto…
contig_1	g1595	836	75.0926	132.125																CDD proteasome_beta_type_3 IPR033811 Proteasome beta 3 subunit GO:0019774|GO:0043161<-----sep----->Gene3D Glutamine Phosphoribosylpyrophosphate, subunit 1, domain 1 IPR029055 Nucleophile aminohydrolases, N-terminal -<-----sep----->PANTHER METALLOPROTEASE TLDD IPR023333 Proteasome B-type subunit -<-----sep----->Pfam Proteasome subunit IPR001353 Proteasome, subunit alpha/beta GO:0005839|GO:0051603<…
contig_1	g1596	1588	3.23443	14.1195									Yes	599.818	-1.60084	0.170162	-9.4077	5.07111e-21	7.01753e-20	CDD Ubl_ASPSCR1_like - -<-----sep----->Gene3D - - -<-----sep----->MobiDBLite consensus disorder prediction - -<-----sep----->MobiDBLite consensus disorder prediction - -<-----sep----->MobiDBLite consensus disorder prediction - -<-----sep----->MobiDBLite consensus disorder prediction - -<-----sep----->PANTHER TETHER CONTAINING UBX DOMAIN FOR GLUT4 - -<-----sep----->Pfam TUG ubiquitin-like domain I…
contig_1	g1597	701	3229.33	1219.96			Cytoplasmic (0.675)						Yes	9384.7	1.97235	0.169808	11.6151	3.45193e-31	8.37808e-30	Coils Coil - -<-----sep----->Gene3D 60S ribosomal protein L36 IPR038097 Ribosomal protein L36e domain superfamily -<-----sep----->MobiDBLite consensus disorder prediction - -<-----sep----->PANTHER 60S RIBOSOMAL PROTEIN L36 IPR000509 Ribosomal protein L36e GO:0003735|GO:0005840|GO:0006412<-----sep----->Pfam Ribosomal protein L36e IPR000509 Ribosomal protein L36e GO:0003735|GO:0005840|GO:0006412<--…
contig_1	g1598	572	5.35477	7.08591				Yes
contig_1	g1599	1193	5.06457	7.92633				Yes												CDD Lipase_3 - -<-----sep----->Gene3D alpha/beta hydrolase IPR029058 Alpha/Beta hydrolase fold -<-----sep----->PANTHER TRIACYLGLYCEROL LIPASE, PUTATIVE (AFU_ORTHOLOGUE AFUA_6G06510)-RELATED - -<-----sep----->Pfam Lipase (class 3) IPR002921 Fungal lipase-like domain GO:0006629<-----sep----->SUPERFAMILY alpha/beta-Hydrolases IPR029058 Alpha/Beta hydrolase fold -
contig_1	g16	2193	0	0																Gene3D - IPR012334 Pectin lyase fold -<-----sep----->SUPERFAMILY Pectin lyase-like IPR011050 Pectin lyase fold/virulence factor -
contig_1	g160	1693	0.0476798	0.149962																Gene3D MFS general substrate transporter like domains IPR036259 MFS transporter superfamily -<-----sep----->PANTHER PERMEASE-RELATED - -<-----sep----->Pfam Major Facilitator Superfamily IPR011701 Major facilitator superfamily GO:0022857|GO:0055085<-----sep----->ProSiteProfiles Major facilitator superfamily (MFS) profile. IPR020846 Major facilitator superfamily domain GO:0022857<-----sep----->SUPE…
contig_1	g1600	1587	282.348	505.433			Cytoplasmic (0.621)						Yes	12888.6	-0.295946	0.114106	-2.59361	0.00949753	0.0176613	Gene3D - IPR036815 14-3-3 domain superfamily -<-----sep----->MobiDBLite consensus disorder prediction - -<-----sep----->PANTHER 14-3-3 PROTEIN IPR000308 14-3-3 protein -<-----sep----->Pfam 14-3-3 protein IPR023410 14-3-3 domain -<-----sep----->PIRSF 14-3-3 IPR000308 14-3-3 protein -<-----sep----->PRINTS 14-3-3 protein zeta signature IPR000308 14-3-3 protein -<-----sep----->PRINTS 14-3-3 protein z…
contig_1	g1601	488	41.7367	93.6652			Cytoplasmic (0.768)						Yes	840.86	-0.616849	0.181043	-3.4072	0.000656328	0.00156021	Coils Coil - -<-----sep----->MobiDBLite consensus disorder prediction - -<-----sep----->MobiDBLite consensus disorder prediction - -<-----sep----->MobiDBLite consensus disorder prediction - -<-----sep----->MobiDBLite consensus disorder prediction - -<-----sep----->MobiDBLite consensus disorder prediction - -
contig_1	g1602	4121	3.91336	4.88414																CDD INPP5c_ScInp51p-like - -<-----sep----->Gene3D Endonuclease/exonuclease/phosphatase IPR036691 Endonuclease/exonuclease/phosphatase superfamily -<-----sep----->MobiDBLite consensus disorder prediction - -<-----sep----->MobiDBLite consensus disorder prediction - -<-----sep----->MobiDBLite consensus disorder prediction - -<-----sep----->MobiDBLite consensus disorder prediction - -<-----sep----->M…
contig_1	g1603	2329	6.53006	7.40717									Yes	1285.16	0.387964	0.148748	2.6082	0.00910209	0.0169968	Gene3D Tetratricopeptide repeat domain IPR011990 Tetratricopeptide-like helical domain superfamily GO:0005515<-----sep----->Gene3D Tetratricopeptide repeat domain IPR011990 Tetratricopeptide-like helical domain superfamily GO:0005515<-----sep----->MobiDBLite consensus disorder prediction - -<-----sep----->MobiDBLite consensus disorder prediction - -<-----sep----->PANTHER PRE-MRNA PROCESSING PROTE…
contig_1	g1604	1551	44.4147	33.8363						Yes										CDD ascorbate_peroxidase - -<-----sep----->Gene3D Peroxidase, domain 2 - -<-----sep----->Gene3D - - -<-----sep----->PANTHER THYLAKOID LUMENAL 29 KDA PROTEIN, CHLOROPLASTIC-RELATED IPR044831 Heme-binding peroxidase Ccp1-like GO:0004601|GO:0034599<-----sep----->Pfam Peroxidase IPR002016 Haem peroxidase GO:0004601|GO:0006979|GO:0020037<-----sep----->PRINTS Haem peroxidase superfamily signature IPR00…
contig_1	g1605	1350	4.39651	8.97884																CDD OYE_YqiM_FMN IPR044152 NADPH dehydrogenase YqjM-like GO:0003959|GO:0010181|GO:0050661<-----sep----->Gene3D Aldolase class I IPR013785 Aldolase-type TIM barrel -<-----sep----->PANTHER NADPH DEHYDROGENASE C23G7.10C-RELATED IPR044152 NADPH dehydrogenase YqjM-like GO:0003959|GO:0010181|GO:0050661<-----sep----->Pfam NADH:flavin oxidoreductase / NADH oxidase family IPR001155 NADH:flavin oxidoreduct…
contig_1	g1606	1633	296.216	152.922				Yes					Yes	18597.8	1.4678	0.256251	5.72799	1.01625e-08	4.9613e-08	CDD PDI_a_family - -<-----sep----->CDD PDI_b_family - -<-----sep----->CDD PDI_b'_family - -<-----sep----->CDD PDI_a_PDI_a'_C - -<-----sep----->Gene3D Glutaredoxin - -<-----sep----->Gene3D Glutaredoxin - -<-----sep----->Gene3D Glutaredoxin - -<-----sep----->Gene3D Glutaredoxin - -<-----sep----->MobiDBLite consensus disorder prediction - -<-----sep----->MobiDBLite consensus disorder prediction - -<…
contig_1	g1607	468	247.155	281.945				Yes												PANTHER YALI0E11605P - -
contig_1	g1608	844	11.0458	8.04907			Cytoplasmic (0.716)						Yes	319.632	1.04614	0.290475	3.60147	0.000316418	0.000793566	MobiDBLite consensus disorder prediction - -<-----sep----->MobiDBLite consensus disorder prediction - -<-----sep----->MobiDBLite consensus disorder prediction - -<-----sep----->PANTHER ZINC FINGER HIT DOMAIN CONTAINING PROTEIN 1 IPR039723 Vps71/ZNHIT1 GO:0006338<-----sep----->Pfam HIT zinc finger IPR007529 Zinc finger, HIT-type -
contig_1	g1609	2617	10.0631	26.3888									Yes	2065.26	-0.875151	0.186932	-4.68166	2.84554e-06	9.98258e-06	CDD ThrRS_core IPR033728 Threonine-tRNA ligase catalytic core domain -<-----sep----->CDD ThrRS_anticodon IPR047246 Threonine-tRNA ligase, class IIa, anticodon-binding domain -<-----sep----->CDD TGS_ThrRS - -<-----sep----->Gene3D - IPR012675 Beta-grasp domain superfamily -<-----sep----->Gene3D Bira Bifunctional Protein; Domain 2 IPR045864 Class II Aminoacyl-tRNA synthetase/Biotinyl protein ligase …
contig_1	g161	2210	0.543245	1.12396																CDD GAL4 IPR001138 Zn(2)Cys(6) fungal-type DNA-binding domain GO:0000981|GO:0006355|GO:0008270<-----sep----->CDD fungal_TF_MHR - -<-----sep----->Gene3D - IPR036864 Zn(2)-C6 fungal-type DNA-binding domain superfamily GO:0000981|GO:0006355|GO:0008270<-----sep----->MobiDBLite consensus disorder prediction - -<-----sep----->PANTHER ZN(II)2CYS6 TRANSCRIPTION FACTOR (EUROFUNG)-RELATED - -<-----sep-----…
contig_1	g1610	2464	17.9098	34.3251																Gene3D - IPR015943 WD40/YVTN repeat-like-containing domain superfamily GO:0005515<-----sep----->MobiDBLite consensus disorder prediction - -<-----sep----->MobiDBLite consensus disorder prediction - -<-----sep----->MobiDBLite consensus disorder prediction - -<-----sep----->MobiDBLite consensus disorder prediction - -<-----sep----->PANTHER WD REPEAT PROTEIN (AFU_ORTHOLOGUE AFUA_8G05640)-RELATED - -…
contig_1	g1611	221	1830.5	869.189				Yes					Yes	2758.02	1.60669	0.202769	7.92373	2.30481e-15	2.15066e-14	MobiDBLite consensus disorder prediction - -<-----sep----->MobiDBLite consensus disorder prediction - -
contig_1	g1612	1883	106.114	41.1547				Yes		Yes			Yes	7687.81	1.92353	0.14196	13.5498	7.94902e-42	3.11591e-40	Gene3D Glycosidases - -<-----sep----->MobiDBLite consensus disorder prediction - -<-----sep----->MobiDBLite consensus disorder prediction - -<-----sep----->PANTHER GLUCAN 1,3-BETA-GLUCOSIDASE - -<-----sep----->SUPERFAMILY (Trans)glycosidases IPR017853 Glycoside hydrolase superfamily -
contig_1	g1613	3191	4.22949	2.98927									Yes	663.861	1.04727	0.144438	7.25066	4.14734e-13	3.15632e-12	MobiDBLite consensus disorder prediction - -<-----sep----->PANTHER RIBONUCLEASE - -<-----sep----->Pfam RNB domain IPR001900 Ribonuclease II/R GO:0003723|GO:0004540<-----sep----->SMART RNB_2 IPR001900 Ribonuclease II/R GO:0003723|GO:0004540<-----sep----->SUPERFAMILY Nucleic acid-binding proteins IPR012340 Nucleic acid-binding, OB-fold -
contig_1	g1614	327	14.3936	17.4907
contig_1	g1615	1810	44.332	25.9861			Cytoplasmic (0.509)						Yes	3203.59	1.36785	0.302517	4.52158	6.1381e-06	2.0399e-05	MobiDBLite consensus disorder prediction - -<-----sep----->MobiDBLite consensus disorder prediction - -<-----sep----->MobiDBLite consensus disorder prediction - -<-----sep----->MobiDBLite consensus disorder prediction - -<-----sep----->MobiDBLite consensus disorder prediction - -<-----sep----->MobiDBLite consensus disorder prediction - -<-----sep----->PANTHER PROTEIN MTL1-RELATED - -<-----sep----…
contig_1	g1616	2124	32.5226	82.8495
contig_1	g1617	1681	9.72137	6.78163									Yes	604.678	1.07119	0.211674	5.06056	4.18029e-07	1.64654e-06	Gene3D - - -<-----sep----->Gene3D Vaccinia Virus protein VP39 IPR029063 S-adenosyl-L-methionine-dependent methyltransferase superfamily -<-----sep----->Hamap tRNA (guanine(37)-N1)-methyltransferase [TRMT5]. IPR025792 tRNA (guanine(37)-N(1))-methyltransferase, eukaryotic GO:0009019|GO:0030488<-----sep----->PANTHER TRNA METHYLTRANSFERASE - -<-----sep----->Pfam Met-10+ like-protein IPR030382 SAM-dep…
contig_1	g1618	1089	1.23014	1.48402			Cytoplasmic (0.546)													Gene3D - IPR037151 Alpha-ketoglutarate-dependent dioxygenase AlkB-like superfamily -<-----sep----->PANTHER ALPHA-KETOGLUTARATE-DEPENDENT DIOXYGENASE ALKB HOMOLOG 2 IPR032852 DNA oxidative demethylase ALKBH2 GO:0006281<-----sep----->Pfam 2OG-Fe(II) oxygenase superfamily IPR027450 Alpha-ketoglutarate-dependent dioxygenase AlkB-like -<-----sep----->ProSiteProfiles Fe(2+) 2-oxoglutarate dioxygenase d…
contig_1	g1619	1085	18.7672	15.9325			Cytoplasmic (0.624)						Yes	781.869	0.806802	0.214791	3.75622	0.000172497	0.00045356	Gene3D - IPR036424 Decaprenyl diphosphate synthase-like superfamily GO:0016765<-----sep----->MobiDBLite consensus disorder prediction - -<-----sep----->PANTHER UNCHARACTERIZED IPR038887 Dehydrodolichyl diphosphate synthase complex subunit Nus1 GO:0019408|GO:1904423<-----sep----->SUPERFAMILY Undecaprenyl diphosphate synthase IPR036424 Decaprenyl diphosphate synthase-like superfamily GO:0016765
contig_1	g162	971	0.00955468	0				Yes				Yes								MobiDBLite consensus disorder prediction - -<-----sep----->MobiDBLite consensus disorder prediction - -<-----sep----->MobiDBLite consensus disorder prediction - -
contig_1	g1620	2608	4.72511	7.75835																Coils Coil - -<-----sep----->PANTHER SEC10 IPR009976 Exocyst complex component Sec10-like GO:0005737<-----sep----->Pfam Exocyst complex component Sec10 IPR009976 Exocyst complex component Sec10-like GO:0005737
contig_1	g1621	1367	0.998428	0.805315																CDD DUS_like_FMN IPR035587 DUS-like, FMN-binding domain -<-----sep----->Gene3D Aldolase class I IPR013785 Aldolase-type TIM barrel -<-----sep----->PANTHER TRNA-DIHYDROURIDINE SYNTHASE - -<-----sep----->Pfam Dihydrouridine synthase (Dus) IPR035587 DUS-like, FMN-binding domain -<-----sep----->ProSitePatterns Uncharacterized protein family UPF0034 signature. IPR018517 tRNA-dihydrouridine synthase, c…
contig_1	g1622	2204	1.11727	7.15282									Yes	409.906	-2.14477	0.296923	-7.2233	5.07401e-13	3.82428e-12	CDD BRcat_RBR - -<-----sep----->CDD Rcat_RBR_unk - -<-----sep----->Coils Coil - -<-----sep----->Coils Coil - -<-----sep----->Coils Coil - -<-----sep----->Gene3D - - -<-----sep----->MobiDBLite consensus disorder prediction - -<-----sep----->MobiDBLite consensus disorder prediction - -<-----sep----->PANTHER RBR FAMILY RING FINGER AND IBR DOMAIN-CONTAINING IPR031127 E3 ubiquitin ligase RBR family GO…
contig_1	g1623	344	14.8203	40.6687			Cytoplasmic (0.698)						Yes	50.8048	-0.961993	0.420351	-2.28855	0.0221057	0.0376266	CDD Complex1_LYR_SDHAF1_LYRM8 IPR045295 SDHAF1, LYR domain GO:0034553<-----sep----->PANTHER LYR MOTIF-CONTAINING PROTEIN 2 - -<-----sep----->Pfam Complex 1 protein (LYR family) IPR008011 Complex 1 LYR protein domain -
contig_1	g1624	260	5.24041	20.8329			Cytoplasmic (0.742)						Yes	26.5759	-1.49428	0.673233	-2.21956	0.0264488	0.0442142	MobiDBLite consensus disorder prediction - -<-----sep----->MobiDBLite consensus disorder prediction - -
contig_1	g1625	995	1.43144	7.91193			Cytoplasmic (0.724)						Yes	186.979	-1.96905	0.391032	-5.03552	4.76562e-07	1.86067e-06	MobiDBLite consensus disorder prediction - -<-----sep----->MobiDBLite consensus disorder prediction - -<-----sep----->MobiDBLite consensus disorder prediction - -<-----sep----->MobiDBLite consensus disorder prediction - -<-----sep----->MobiDBLite consensus disorder prediction - -<-----sep----->MobiDBLite consensus disorder prediction - -<-----sep----->MobiDBLite consensus disorder prediction - -<…
contig_1	g1626	562	2.669	14.3504									Yes	106.435	-1.86175	0.380516	-4.8927	9.94605e-07	3.68809e-06	SMART psinew7 IPR016201 PSI domain -
contig_1	g1627	3281	114.436	45.0059									Yes	8494.67	1.90451	0.207342	9.18534	4.10239e-20	5.36777e-19	CDD Ubl_MoaD - -<-----sep----->CDD S1_S28E IPR000289 Ribosomal protein S28e GO:0003735|GO:0005840|GO:0006412<-----sep----->Coils Coil - -<-----sep----->Coils Coil - -<-----sep----->Gene3D - IPR012340 Nucleic acid-binding, OB-fold -<-----sep----->Gene3D - IPR012675 Beta-grasp domain superfamily -<-----sep----->Hamap Molybdopterin synthase sulfur carrier subunit [cnxG]. IPR028887 Molybdopterin synt…
contig_1	g1628	1712	1.70208	6.50948			Cytoplasmic (0.685)						Yes	313.671	-1.41466	0.281128	-5.03208	4.85187e-07	1.89237e-06	MobiDBLite consensus disorder prediction - -<-----sep----->MobiDBLite consensus disorder prediction - -<-----sep----->MobiDBLite consensus disorder prediction - -<-----sep----->MobiDBLite consensus disorder prediction - -<-----sep----->MobiDBLite consensus disorder prediction - -<-----sep----->MobiDBLite consensus disorder prediction - -<-----sep----->MobiDBLite consensus disorder prediction - -<…
contig_1	g1629	3172	22.35	27.989																CDD P-type_ATPase_SERCA - -<-----sep----->Gene3D - - -<-----sep----->Gene3D - - -<-----sep----->Gene3D - IPR023299 P-type ATPase, cytoplasmic domain N GO:0000166<-----sep----->Gene3D - IPR023214 HAD superfamily -<-----sep----->NCBIfam calcium-translocating P-type ATPase, SERCA-type IPR005782 P-type ATPase, subfamily IIA, SERCA-type GO:0005388|GO:0006816|GO:0016020<-----sep----->NCBIfam HAD-IC fam…
contig_1	g163	5765	0.0040803	0				Yes												MobiDBLite consensus disorder prediction - -<-----sep----->MobiDBLite consensus disorder prediction - -<-----sep----->MobiDBLite consensus disorder prediction - -
contig_1	g1630	3138	0.169444	1.00456									Yes	83.31	-2.05821	0.671582	-3.06472	0.00217874	0.00467082	Gene3D Dbl homology (DH) domain IPR035899 Dbl homology (DH) domain superfamily -<-----sep----->MobiDBLite consensus disorder prediction - -<-----sep----->MobiDBLite consensus disorder prediction - -<-----sep----->PANTHER FACIOGENITAL DYSPLASIA PROTEIN - -<-----sep----->Pfam RhoGEF domain IPR000219 Dbl homology (DH) domain GO:0005085<-----sep----->ProSiteProfiles Dbl homology (DH) domain profile. …
contig_1	g1631	612	141.071	1749.81			Cytoplasmic (0.931)						Yes	3879.26	-3.07063	0.338286	-9.07704	1.11572e-19	1.41923e-18	Gene3D - IPR036786 Ribosome maturation protein SBDS, N-terminal domain superfamily -<-----sep----->MobiDBLite consensus disorder prediction - -<-----sep----->Pfam Shwachman-Bodian-Diamond syndrome (SBDS) protein IPR019783 Ribosome maturation protein SDO1/SBDS, N-terminal -<-----sep----->SUPERFAMILY FYSH domain IPR036786 Ribosome maturation protein SBDS, N-terminal domain superfamily -
contig_1	g1632	549	48.648	25.8026				Yes					Yes	412.534	1.44053	0.312811	4.60513	4.12203e-06	1.40452e-05	PANTHER PRO41 PROTEIN - -
contig_1	g1633	767	0.337133	0.394202
contig_1	g1634	688	7.22306	21.0535			Cytoplasmic (0.726)						Yes	291.197	-1.02316	0.357365	-2.86307	0.00419553	0.00847407	CDD Prefoldin - -<-----sep----->Coils Coil - -<-----sep----->MobiDBLite consensus disorder prediction - -<-----sep----->MobiDBLite consensus disorder prediction - -<-----sep----->PANTHER OPTIC ATROPHY 3 PROTEIN OPA3 IPR010754 Optic atrophy 3-like -<-----sep----->Pfam Optic atrophy 3 protein (OPA3) IPR010754 Optic atrophy 3-like -
contig_1	g1635	3113	4.01803	5.73266																CDD POLO_box_1 IPR033701 First polo-box domain -<-----sep----->CDD STKc_PLK - -<-----sep----->Gene3D Transferase(Phosphotransferase) domain 1 - -<-----sep----->Gene3D POLO box domain IPR036947 POLO box domain superfamily GO:0005515<-----sep----->MobiDBLite consensus disorder prediction - -<-----sep----->MobiDBLite consensus disorder prediction - -<-----sep----->MobiDBLite consensus disorder predi…
contig_1	g1636	4621	23.3436	20.2893						Yes			Yes	4710.53	0.770119	0.14616	5.26901	1.37162e-07	5.78829e-07	CDD Chitin_synth_C - -<-----sep----->Gene3D Spore Coat Polysaccharide Biosynthesis Protein SpsA; Chain A IPR029044 Nucleotide-diphospho-sugar transferases -<-----sep----->MobiDBLite consensus disorder prediction - -<-----sep----->MobiDBLite consensus disorder prediction - -<-----sep----->MobiDBLite consensus disorder prediction - -<-----sep----->MobiDBLite consensus disorder prediction - -<-----s…
contig_1	g1637	2251	13.2537	9.98319									Yes	1413.07	0.974313	0.160194	6.08207	1.18638e-09	6.50929e-09	Gene3D Tetratricopeptide repeat domain IPR011990 Tetratricopeptide-like helical domain superfamily GO:0005515<-----sep----->Gene3D Tetratricopeptide repeat domain IPR011990 Tetratricopeptide-like helical domain superfamily GO:0005515<-----sep----->MobiDBLite consensus disorder prediction - -<-----sep----->MobiDBLite consensus disorder prediction - -<-----sep----->MobiDBLite consensus disorder pre…
contig_1	g1638	752	26.9931	43.3277			Cytoplasmic (0.671)													MobiDBLite consensus disorder prediction - -<-----sep----->MobiDBLite consensus disorder prediction - -<-----sep----->MobiDBLite consensus disorder prediction - -<-----sep----->MobiDBLite consensus disorder prediction - -<-----sep----->MobiDBLite consensus disorder prediction - -<-----sep----->ProSiteProfiles Myb-like domain profile. IPR001005 SANT/Myb domain -
contig_1	g1639	3118	0.493605	0.64109																CDD SF2_C_SNF - -<-----sep----->Gene3D - IPR038718 SNF2-like, N-terminal domain superfamily -<-----sep----->Gene3D - IPR027417 P-loop containing nucleoside triphosphate hydrolase -<-----sep----->Gene3D - IPR027417 P-loop containing nucleoside triphosphate hydrolase -<-----sep----->MobiDBLite consensus disorder prediction - -<-----sep----->MobiDBLite consensus disorder prediction - -<-----sep-----…
contig_1	g164	1565	15.3418	0.440689								Yes	Yes	736.964	5.62465	0.428632	13.1223	2.4529e-39	8.73764e-38	Gene3D MFS general substrate transporter like domains IPR036259 MFS transporter superfamily -<-----sep----->NCBIfam sugar porter family MFS transporter IPR003663 Sugar/inositol transporter GO:0016020|GO:0022857|GO:0055085<-----sep----->PANTHER PLASTIDIC GLUCOSE TRANSPORTER 4 - -<-----sep----->Pfam Sugar (and other) transporter IPR005828 Major facilitator, sugar transporter-like GO:0016020|GO:0022…
contig_1	g1640	467	45.6219	43.5564									Yes	167.209	0.628614	0.206334	3.04659	0.00231456	0.0049336	Hamap Vacuolar ATPase assembly integral membrane protein <gene_name> [VMA21]. IPR019013 Vacuolar ATPase assembly integral membrane protein Vma21 GO:0070072<-----sep----->PANTHER VACUOLAR ATPASE ASSEMBLY INTEGRAL MEMBRANE PROTEIN VMA21 IPR019013 Vacuolar ATPase assembly integral membrane protein Vma21 GO:0070072<-----sep----->Pfam VMA21-like domain IPR019013 Vacuolar ATPase assembly integral membr…
contig_1	g1641	1339	28.4622	58.2186			Cytoplasmic (0.851)						Yes	2295.56	-0.522108	0.236136	-2.21105	0.0270325	0.0451151	MobiDBLite consensus disorder prediction - -<-----sep----->MobiDBLite consensus disorder prediction - -<-----sep----->MobiDBLite consensus disorder prediction - -<-----sep----->MobiDBLite consensus disorder prediction - -<-----sep----->MobiDBLite consensus disorder prediction - -<-----sep----->MobiDBLite consensus disorder prediction - -<-----sep----->MobiDBLite consensus disorder prediction - -<…
contig_1	g1642	493	2.53474	13.824									Yes	69.5954	-1.96932	0.462699	-4.25616	2.07972e-05	6.35169e-05
contig_1	g1643	744	2427.15	978.798			Cytoplasmic (0.748)						Yes	10415.1	1.87955	0.17117	10.9806	4.73562e-28	9.85904e-27	Gene3D translation elongation factor selb, chain A, domain 4 IPR038661 Ribosomal protein L35A superfamily -<-----sep----->Hamap 50S ribosomal protein L35Ae [rpl35ae]. IPR001780 Ribosomal protein L35A GO:0003735|GO:0005840|GO:0006412<-----sep----->PANTHER 60S RIBOSOMAL PROTEIN L35A IPR001780 Ribosomal protein L35A GO:0003735|GO:0005840|GO:0006412<-----sep----->Pfam Ribosomal protein L35Ae IPR00178…
contig_1	g1644	2000	17.4802	32.5358																Gene3D Dihydrodipicolinate Reductase; domain 2 - -<-----sep----->Gene3D - - -<-----sep----->Hamap Glucose-6-phosphate 1-dehydrogenase [zwf]. IPR001282 Glucose-6-phosphate dehydrogenase GO:0006006|GO:0016614|GO:0050661<-----sep----->NCBIfam glucose-6-phosphate dehydrogenase IPR001282 Glucose-6-phosphate dehydrogenase GO:0006006|GO:0016614|GO:0050661<-----sep----->PANTHER GLUCOSE-6-PHOSPHATE 1-DEHY…
contig_1	g1645	3168	2.035	2.68445																PANTHER MEDIATOR COMPLEX SUBUNIT IPR013947 Mediator complex, subunit Med14 GO:0003712|GO:0006357|GO:0016592<-----sep----->Pfam Mediator complex subunit MED14 IPR013947 Mediator complex, subunit Med14 GO:0003712|GO:0006357|GO:0016592
contig_1	g1646	1895	10.3121	7.02652				Yes					Yes	820.737	1.07359	0.171299	6.26735	3.67248e-10	2.13104e-09	Gene3D - IPR036188 FAD/NAD(P)-binding domain superfamily -<-----sep----->NCBIfam protoporphyrinogen oxidase IPR004572 Protoporphyrinogen oxidase GO:0004729|GO:0006779<-----sep----->PANTHER PROTOPORPHYRINOGEN OXIDASE - -<-----sep----->Pfam Flavin containing amine oxidoreductase IPR002937 Amine oxidase GO:0016491<-----sep----->SUPERFAMILY FAD/NAD(P)-binding domain IPR036188 FAD/NAD(P)-binding domai…
contig_1	g1647	1514	16.2237	12.9649			Cytoplasmic (0.64)					Yes	Yes	1101.87	0.86229	0.141227	6.10569	1.02358e-09	5.65244e-09	Gene3D - IPR043094 Nab2/ZC3H14, N-terminal domain superfamily -<-----sep----->Gene3D - - -<-----sep----->Gene3D - - -<-----sep----->MobiDBLite consensus disorder prediction - -<-----sep----->MobiDBLite consensus disorder prediction - -<-----sep----->MobiDBLite consensus disorder prediction - -<-----sep----->MobiDBLite consensus disorder prediction - -<-----sep----->MobiDBLite consensus disorder p…
contig_1	g1648	1891	2.95056	4.96676				Yes		Yes										CDD GH20_HexA_HexB-like - -<-----sep----->Gene3D Glycosidases - -<-----sep----->Gene3D - IPR029018 Beta-hexosaminidase-like, domain 2 -<-----sep----->PANTHER BETA-HEXOSAMINIDASE IPR025705 Beta-hexosaminidase GO:0004563|GO:0005975<-----sep----->Pfam Glycosyl hydrolase family 20, catalytic domain IPR015883 Glycoside hydrolase family 20, catalytic domain GO:0004553|GO:0005975<-----sep----->Pfam beta…
contig_1	g1649	1710	4.96198	1.16701									Yes	279.734	2.68992	0.53143	5.06165	4.15638e-07	1.63781e-06	CDD CYP52 - -<-----sep----->Gene3D Cytochrome P450 IPR036396 Cytochrome P450 superfamily GO:0004497|GO:0005506|GO:0016705|GO:0020037<-----sep----->PANTHER P450, PUTATIVE (EUROFUNG)-RELATED IPR047146 Cytochrome P450, E-class, CYP52, fungi -<-----sep----->Pfam Cytochrome P450 IPR001128 Cytochrome P450 GO:0004497|GO:0005506|GO:0016705|GO:0020037<-----sep----->PRINTS P450 superfamily signature IPR001…
contig_1	g165	1927	0.0217563	0.052971																Gene3D - - -<-----sep----->Gene3D Guanine Nucleotide Dissociation Inhibitor, domain 1 - -<-----sep----->Gene3D - IPR036188 FAD/NAD(P)-binding domain superfamily -<-----sep----->Gene3D - - -<-----sep----->Gene3D - - -<-----sep----->PANTHER FLAVIN MONOAMINE OXIDASE - -<-----sep----->Pfam Flavin containing amine oxidoreductase IPR002937 Amine oxidase GO:0016491<-----sep----->SUPERFAMILY FAD/NAD(P)-b…
contig_1	g1650	1837	1.27433	15.8189									Yes	684.28	-3.20872	0.659435	-4.86586	1.1396e-06	4.19915e-06	CDD AAT_like - -<-----sep----->Gene3D - IPR015421 Pyridoxal phosphate-dependent transferase, major domain GO:0003824<-----sep----->PANTHER AMINOTRANSFERASE - -<-----sep----->Pfam Aminotransferase class I and II IPR004839 Aminotransferase, class I/classII GO:0009058|GO:0030170<-----sep----->SUPERFAMILY PLP-dependent transferases IPR015424 Pyridoxal phosphate-dependent transferase -
contig_1	g1651	573	0.230222	9.21255									Yes	43.5985	-4.69579	0.955651	-4.91371	8.93689e-07	3.35102e-06
contig_1	g1652	859	0.524975	4.30441				Yes					Yes	58.3563	-2.39018	0.730352	-3.27265	0.00106546	0.00244142	MobiDBLite consensus disorder prediction - -
contig_1	g1653	3364	4.3865	4.76109																Gene3D - IPR015943 WD40/YVTN repeat-like-containing domain superfamily GO:0005515<-----sep----->MobiDBLite consensus disorder prediction - -<-----sep----->MobiDBLite consensus disorder prediction - -<-----sep----->MobiDBLite consensus disorder prediction - -<-----sep----->MobiDBLite consensus disorder prediction - -<-----sep----->MobiDBLite consensus disorder prediction - -<-----sep----->PANTHER …
contig_1	g1654	993	31.1129	41.3872																Gene3D protein kinase ck2 holoenzyme, chain C, domain 1 IPR016149 Casein kinase II, regulatory subunit, N-terminal GO:0005956|GO:0019887<-----sep----->Gene3D - - -<-----sep----->PANTHER CASEIN KINASE II SUBUNIT BETA IPR000704 Casein kinase II, regulatory subunit GO:0005956|GO:0019887<-----sep----->Pfam Casein kinase II regulatory subunit IPR000704 Casein kinase II, regulatory subunit GO:0005956|G…
contig_1	g1655	1451	49.7184	38.7045									Yes	3203.43	0.909441	0.261165	3.48224	0.000497232	0.00120479	CDD PAP2_containing_1_like - -<-----sep----->Gene3D Phosphatidic acid phosphatase type 2/haloperoxidase - -<-----sep----->Gene3D Phosphatidic acid phosphatase type 2/haloperoxidase - -<-----sep----->MobiDBLite consensus disorder prediction - -<-----sep----->MobiDBLite consensus disorder prediction - -<-----sep----->MobiDBLite consensus disorder prediction - -<-----sep----->PANTHER LIPID PHOSPHATE…
contig_1	g1656	1226	37.8954	16.9964									Yes	1562.77	1.68124	0.203957	8.24312	1.67784e-16	1.71322e-15	Gene3D - IPR014722 Ribosomal protein L2, domain 2 -<-----sep----->Gene3D - IPR012340 Nucleic acid-binding, OB-fold -<-----sep----->Gene3D Ribosomal protein L2, domain 3 IPR014726 Ribosomal protein L2, domain 3 -<-----sep----->MobiDBLite consensus disorder prediction - -<-----sep----->MobiDBLite consensus disorder prediction - -<-----sep----->MobiDBLite consensus disorder prediction - -<-----sep--…
contig_1	g1657	320	0.63321	0.317615
contig_1	g1658	1608	22.5526	27.7266																CDD CYCLIN_CLBs_yeast_rpt2 - -<-----sep----->CDD CYCLIN_CLBs_yeast_rpt1 - -<-----sep----->Gene3D - - -<-----sep----->Gene3D - - -<-----sep----->MobiDBLite consensus disorder prediction - -<-----sep----->MobiDBLite consensus disorder prediction - -<-----sep----->MobiDBLite consensus disorder prediction - -<-----sep----->MobiDBLite consensus disorder prediction - -<-----sep----->MobiDBLite consensu…
contig_1	g1659	1244	8.66055	14.5705																Gene3D - IPR015943 WD40/YVTN repeat-like-containing domain superfamily GO:0005515<-----sep----->Gene3D - IPR015943 WD40/YVTN repeat-like-containing domain superfamily GO:0005515<-----sep----->PANTHER THO COMPLEX SUBUNIT 3 THO3 IPR040132 TREX component Tex1/THOC3 GO:0006406<-----sep----->Pfam WD domain, G-beta repeat IPR001680 WD40 repeat GO:0005515<-----sep----->Pfam WD domain, G-beta repeat IPR0…
contig_1	g166	2144	0.089611	0.364233																CDD Peptidases_S8_S53 - -<-----sep----->Gene3D Peptidase S8/S53 domain IPR036852 Peptidase S8/S53 domain superfamily GO:0004252|GO:0006508<-----sep----->MobiDBLite consensus disorder prediction - -<-----sep----->PANTHER PEPTIDASE S8 - -<-----sep----->Pfam Subtilase family IPR000209 Peptidase S8/S53 domain GO:0006508|GO:0008236<-----sep----->ProSitePatterns Serine proteases, subtilase family, seri…
contig_1	g1660	2836	5.41041	16.8284									Yes	1426.75	-1.05676	0.230472	-4.58521	4.53539e-06	1.53531e-05	CDD GAL4 IPR001138 Zn(2)Cys(6) fungal-type DNA-binding domain GO:0000981|GO:0006355|GO:0008270<-----sep----->CDD fungal_TF_MHR - -<-----sep----->CDD ZIP_Gal4p-like - -<-----sep----->Gene3D - IPR036864 Zn(2)-C6 fungal-type DNA-binding domain superfamily GO:0000981|GO:0006355|GO:0008270<-----sep----->MobiDBLite consensus disorder prediction - -<-----sep----->MobiDBLite consensus disorder prediction…
contig_1	g1661	1951	1.46932	5.60241									Yes	264.187	-1.43238	0.340159	-4.21091	2.54343e-05	7.64701e-05	CDD GST_C_family - -<-----sep----->CDD GST_N_family - -<-----sep----->Gene3D - - -<-----sep----->Gene3D Glutaredoxin - -<-----sep----->MobiDBLite consensus disorder prediction - -<-----sep----->MobiDBLite consensus disorder prediction - -<-----sep----->MobiDBLite consensus disorder prediction - -<-----sep----->PANTHER - - -<-----sep----->Pfam Glutathione S-transferase, N-terminal domain IPR004045…
contig_1	g1662	2381	5.2885	12.2998									Yes	904.989	-0.697192	0.235884	-2.95566	0.00312001	0.00647306	Gene3D MFS general substrate transporter like domains IPR036259 MFS transporter superfamily -<-----sep----->Gene3D MFS general substrate transporter like domains IPR036259 MFS transporter superfamily -<-----sep----->PANTHER SOLUTE CARRIER FAMILY 22 MEMBER - -<-----sep----->Pfam Sugar (and other) transporter IPR005828 Major facilitator, sugar transporter-like GO:0016020|GO:0022857|GO:0055085<-----…
contig_1	g1663	1399	5.24624	15.1334									Yes	518.898	-0.955811	0.167744	-5.69803	1.21197e-08	5.86183e-08	MobiDBLite consensus disorder prediction - -<-----sep----->MobiDBLite consensus disorder prediction - -<-----sep----->MobiDBLite consensus disorder prediction - -<-----sep----->MobiDBLite consensus disorder prediction - -
contig_1	g1664	1433	12.7055	42.4397									Yes	1494.67	-1.17132	0.153946	-7.60865	2.76976e-14	2.34616e-13	Gene3D - - -<-----sep----->Gene3D - - -<-----sep----->Hamap Acetate kinase [ackA]. IPR004372 Acetate/propionate kinase GO:0006082|GO:0016301|GO:0016774<-----sep----->NCBIfam acetate/propionate family kinase IPR004372 Acetate/propionate kinase GO:0006082|GO:0016301|GO:0016774<-----sep----->PANTHER ACETATE KINASE IPR000890 Aliphatic acid kinase, short-chain GO:0016301|GO:0016310|GO:0016774<-----sep…
contig_1	g1665	908	40.7362	46.2158			Cytoplasmic (0.791)						Yes	1705.23	0.346971	0.145746	2.38066	0.0172815	0.0301494	Gene3D Classic Zinc Finger - -<-----sep----->Gene3D Classic Zinc Finger - -<-----sep----->MobiDBLite consensus disorder prediction - -<-----sep----->MobiDBLite consensus disorder prediction - -<-----sep----->MobiDBLite consensus disorder prediction - -<-----sep----->MobiDBLite consensus disorder prediction - -<-----sep----->MobiDBLite consensus disorder prediction - -<-----sep----->PANTHER ZINC F…
contig_1	g1666	122	58.738	53.3136																MobiDBLite consensus disorder prediction - -
contig_1	g1667	1892	8.7363	6.19756									Yes	711.068	1.07112	0.248214	4.31531	1.5938e-05	4.96147e-05	Gene3D Nop domain IPR042239 Nop, C-terminal domain -<-----sep----->Gene3D - - -<-----sep----->MobiDBLite consensus disorder prediction - -<-----sep----->MobiDBLite consensus disorder prediction - -<-----sep----->MobiDBLite consensus disorder prediction - -<-----sep----->MobiDBLite consensus disorder prediction - -<-----sep----->MobiDBLite consensus disorder prediction - -<-----sep----->MobiDBLite…
contig_1	g1668	2024	7.10335	6.83624								Yes	Yes	757.188	0.586574	0.209672	2.79758	0.00514868	0.0101892	Coils Coil - -<-----sep----->Gene3D Tetratricopeptide repeat domain IPR011990 Tetratricopeptide-like helical domain superfamily GO:0005515<-----sep----->Gene3D Tetratricopeptide repeat domain IPR011990 Tetratricopeptide-like helical domain superfamily GO:0005515<-----sep----->Gene3D Tetratricopeptide repeat domain IPR011990 Tetratricopeptide-like helical domain superfamily GO:0005515<-----sep----…
contig_1	g1669	2512	17.1626	42.2693			Cytoplasmic (0.89)						Yes	2263.69	-0.738593	0.23803	-3.10294	0.00191609	0.00414905	MobiDBLite consensus disorder prediction - -<-----sep----->MobiDBLite consensus disorder prediction - -<-----sep----->MobiDBLite consensus disorder prediction - -<-----sep----->MobiDBLite consensus disorder prediction - -<-----sep----->MobiDBLite consensus disorder prediction - -<-----sep----->MobiDBLite consensus disorder prediction - -<-----sep----->MobiDBLite consensus disorder prediction - -<…
contig_1	g167	1040	0.00931382	0.598157									Yes	12.7586	-5.30341	2.09509	-2.53135	0.0113623	0.0207461
contig_1	g1670	1660	0.052551	0.30419																CDD MFS_Tpo1_MDR_like - -<-----sep----->Gene3D MFS general substrate transporter like domains IPR036259 MFS transporter superfamily -<-----sep----->MobiDBLite consensus disorder prediction - -<-----sep----->MobiDBLite consensus disorder prediction - -<-----sep----->PANTHER MAJOR FACILITATOR SUPERFAMILY - -<-----sep----->Pfam Major Facilitator Superfamily IPR011701 Major facilitator superfamily GO…
contig_1	g1671	2388	17.0652	5.52123									Yes	1528.44	2.19533	0.240433	9.13077	6.80158e-20	8.79511e-19	CDD LAM - -<-----sep----->Gene3D - IPR036388 Winged helix-like DNA-binding domain superfamily -<-----sep----->MobiDBLite consensus disorder prediction - -<-----sep----->MobiDBLite consensus disorder prediction - -<-----sep----->MobiDBLite consensus disorder prediction - -<-----sep----->MobiDBLite consensus disorder prediction - -<-----sep----->MobiDBLite consensus disorder prediction - -<-----sep…
contig_1	g1672	2118	13.184	29.3619									Yes	877.321	-0.575628	0.189362	-3.03983	0.0023671	0.00503147	MobiDBLite consensus disorder prediction - -<-----sep----->MobiDBLite consensus disorder prediction - -<-----sep----->PANTHER UNCHARACTERIZED IPR011691 Vesicle transport protein SFT2 GO:0016020|GO:0016192<-----sep----->Pfam Got1/Sft2-like family IPR007305 Vesicle transport protein, Got1/SFT2-like GO:0016192
contig_1	g1673	1422	27.8632	106.22				Yes					Yes	377.873	-1.29287	0.541174	-2.389	0.0168942	0.0295562
contig_1	g1674	1565	21.2425	45.9327			Cytoplasmic (0.626)													CDD bHLHzip_USF_MITF - -<-----sep----->Gene3D - IPR036638 Helix-loop-helix DNA-binding domain superfamily GO:0046983<-----sep----->MobiDBLite consensus disorder prediction - -<-----sep----->MobiDBLite consensus disorder prediction - -<-----sep----->MobiDBLite consensus disorder prediction - -<-----sep----->MobiDBLite consensus disorder prediction - -<-----sep----->MobiDBLite consensus disorder pr…
contig_1	g1675	2234	2.31773	8.46798									Yes	569.153	-1.39526	0.311218	-4.48322	7.35264e-06	2.41526e-05	Coils Coil - -<-----sep----->MobiDBLite consensus disorder prediction - -<-----sep----->MobiDBLite consensus disorder prediction - -<-----sep----->MobiDBLite consensus disorder prediction - -<-----sep----->MobiDBLite consensus disorder prediction - -<-----sep----->MobiDBLite consensus disorder prediction - -<-----sep----->MobiDBLite consensus disorder prediction - -<-----sep----->MobiDBLite conse…
contig_1	g1676	1363	14.8264	27.366																CDD ETNK_euk - -<-----sep----->Gene3D - - -<-----sep----->PANTHER CHOLINE/ETHANOALAMINE KINASE - -<-----sep----->Pfam Choline/ethanolamine kinase - -<-----sep----->SUPERFAMILY Protein kinase-like (PK-like) IPR011009 Protein kinase-like domain superfamily -
contig_1	g1677	3635	8.2725	8.39599									Yes	1588.84	0.493727	0.193637	2.54976	0.0107798	0.0197769	Gene3D Classic Zinc Finger - -<-----sep----->MobiDBLite consensus disorder prediction - -<-----sep----->MobiDBLite consensus disorder prediction - -<-----sep----->MobiDBLite consensus disorder prediction - -<-----sep----->MobiDBLite consensus disorder prediction - -<-----sep----->MobiDBLite consensus disorder prediction - -<-----sep----->MobiDBLite consensus disorder prediction - -<-----sep----->…
contig_1	g1678	2071	17.398	58.3745									Yes	3817.11	-1.31029	0.423871	-3.09124	0.00199325	0.00430123	Gene3D MFS general substrate transporter like domains IPR036259 MFS transporter superfamily -<-----sep----->MobiDBLite consensus disorder prediction - -<-----sep----->MobiDBLite consensus disorder prediction - -<-----sep----->MobiDBLite consensus disorder prediction - -<-----sep----->MobiDBLite consensus disorder prediction - -<-----sep----->PANTHER SOLUTE CARRIER FAMILY 22 MEMBER - -<-----sep---…
contig_1	g1679	5801	2.04522	3.813				Yes												CDD PAS IPR000014 PAS domain -<-----sep----->CDD STKc_Rim15_like - -<-----sep----->CDD REC_hyHK_CKI1_RcsC-like - -<-----sep----->Coils Coil - -<-----sep----->Gene3D Transferase(Phosphotransferase) domain 1 - -<-----sep----->Gene3D Transferase(Phosphotransferase) domain 1 - -<-----sep----->Gene3D Phosphorylase Kinase; domain 1 - -<-----sep----->Gene3D Phosphorylase Kinase; domain 1 - -<-----sep---…
contig_1	g168	2225	0.132757	0.0386702									Yes	10.49	2.3545	0.779219	3.02162	0.00251427	0.00530935	Gene3D - IPR036404 Jacalin-like lectin domain superfamily -<-----sep----->SUPERFAMILY Mannose-binding lectins IPR036404 Jacalin-like lectin domain superfamily -
contig_1	g1680	1388	18.2812	21.0428									Yes	1942.87	0.356185	0.130324	2.73307	0.00627475	0.0121973	CDD bZIP_YAP - -<-----sep----->Coils Coil - -<-----sep----->Coils Coil - -<-----sep----->Gene3D YAP1 redox domain. Chain B - -<-----sep----->Gene3D - - -<-----sep----->MobiDBLite consensus disorder prediction - -<-----sep----->MobiDBLite consensus disorder prediction - -<-----sep----->MobiDBLite consensus disorder prediction - -<-----sep----->MobiDBLite consensus disorder prediction - -<-----sep-…
contig_1	g1681	1874	85.4763	48.3695									Yes	6390.79	1.38657	0.122897	11.2824	1.60361e-29	3.52662e-28	Hamap Eukaryotic translation initiation factor 3 subunit D [EIF3D]. IPR007783 Eukaryotic translation initiation factor 3 subunit D GO:0003743|GO:0005737|GO:0005852<-----sep----->MobiDBLite consensus disorder prediction - -<-----sep----->MobiDBLite consensus disorder prediction - -<-----sep----->MobiDBLite consensus disorder prediction - -<-----sep----->PANTHER EUKARYOTIC TRANSLATION INITIATION FA…
contig_1	g1682	515	112.43	429.431			Cytoplasmic/apoplastic (0.758) (0.604)						Yes	1025.11	-1.38995	0.1171	-11.8698	1.69917e-32	4.4096e-31	MobiDBLite consensus disorder prediction - -<-----sep----->MobiDBLite consensus disorder prediction - -
contig_1	g1683	2561	19.7353	53.4731									Yes	4585.52	-0.918376	0.137621	-6.67325	2.50207e-11	1.63863e-10	CDD ADF_drebrin_like - -<-----sep----->CDD SH3_Abp1_fungi_C2 IPR035718 Fungal actin-binding protein 1, second SH3 domain -<-----sep----->CDD SH3_Abp1_fungi_C1 IPR035719 Fungal actin-binding protein 1, first SH3 domain -<-----sep----->Gene3D SH3 Domains - -<-----sep----->Gene3D SH3 Domains - -<-----sep----->Gene3D Severin IPR029006 ADF-H/Gelsolin-like domain superfamily -<-----sep----->MobiDBLite …
contig_1	g1684	807	31.9514	57.1239									Yes	1278.27	-0.302621	0.13894	-2.17806	0.0294012	0.0485709	CDD TRX_PICOT - -<-----sep----->CDD GRX_PICOT_like IPR033658 Glutaredoxin, PICOT-like -<-----sep----->Gene3D Glutaredoxin - -<-----sep----->Gene3D Glutaredoxin - -<-----sep----->MobiDBLite consensus disorder prediction - -<-----sep----->MobiDBLite consensus disorder prediction - -<-----sep----->PANTHER GLUTAREDOXIN FAMILY MEMBER IPR004480 Monothiol glutaredoxin-related -<-----sep----->Pfam Thiore…
contig_1	g1685	2736	8.04662	21.1302									Yes	1896.73	-0.872202	0.167292	-5.21365	1.85162e-07	7.65531e-07	CDD GAL4 IPR001138 Zn(2)Cys(6) fungal-type DNA-binding domain GO:0000981|GO:0006355|GO:0008270<-----sep----->CDD fungal_TF_MHR - -<-----sep----->Gene3D - IPR036864 Zn(2)-C6 fungal-type DNA-binding domain superfamily GO:0000981|GO:0006355|GO:0008270<-----sep----->MobiDBLite consensus disorder prediction - -<-----sep----->MobiDBLite consensus disorder prediction - -<-----sep----->MobiDBLite consens…
contig_1	g1686	4282	1.00558	1.45338																CDD F-box_SF - -<-----sep----->MobiDBLite consensus disorder prediction - -<-----sep----->MobiDBLite consensus disorder prediction - -<-----sep----->MobiDBLite consensus disorder prediction - -<-----sep----->MobiDBLite consensus disorder prediction - -<-----sep----->MobiDBLite consensus disorder prediction - -<-----sep----->MobiDBLite consensus disorder prediction - -<-----sep----->MobiDBLite con…
contig_1	g1687	2654	18.9776	14.0748									Yes	2299.4	0.998012	0.164239	6.0766	1.2276e-09	6.72364e-09	CDD DLP_1 IPR001401 Dynamin, GTPase domain GO:0003924|GO:0005525<-----sep----->Coils Coil - -<-----sep----->Gene3D Dynamin, middle domain - -<-----sep----->Gene3D Dynamin, middle domain - -<-----sep----->Gene3D - IPR027417 P-loop containing nucleoside triphosphate hydrolase -<-----sep----->MobiDBLite consensus disorder prediction - -<-----sep----->MobiDBLite consensus disorder prediction - -<----…
contig_1	g1688	998	68.2228	105.233			Cytoplasmic (0.823)													MobiDBLite consensus disorder prediction - -<-----sep----->MobiDBLite consensus disorder prediction - -<-----sep----->PANTHER CYTOCHROME C OXIDASE ASSEMBLY PROTEIN COX19 - -<-----sep----->ProSiteProfiles Coiled coil-helix-coiled coil-helix (CHCH) domain profile. - -
contig_1	g1689	2443	5.86438	7.22462																CDD LIM - -<-----sep----->Gene3D Cysteine Rich Protein - -<-----sep----->Gene3D Cysteine Rich Protein - -<-----sep----->Gene3D Cysteine Rich Protein - -<-----sep----->MobiDBLite consensus disorder prediction - -<-----sep----->MobiDBLite consensus disorder prediction - -<-----sep----->MobiDBLite consensus disorder prediction - -<-----sep----->MobiDBLite consensus disorder prediction - -<-----sep--…
contig_1	g169	2793	1.12633	3.21208																Gene3D - IPR036873 Rhodanese-like domain superfamily -<-----sep----->MobiDBLite consensus disorder prediction - -<-----sep----->ProSiteProfiles Rhodanese domain profile. IPR001763 Rhodanese-like domain -<-----sep----->SUPERFAMILY Rhodanese/Cell cycle control phosphatase IPR036873 Rhodanese-like domain superfamily -
contig_1	g1690	988	109.775	317.559			Cytoplasmic (0.552)						Yes	1177.32	-0.971876	0.175466	-5.53882	3.04523e-08	1.40469e-07	Gene3D - - -<-----sep----->MobiDBLite consensus disorder prediction - -<-----sep----->MobiDBLite consensus disorder prediction - -<-----sep----->PANTHER SMALL UBIQUITIN-RELATED MODIFIER - -<-----sep----->Pfam Ubiquitin-2 like Rad60 SUMO-like IPR022617 Rad60/SUMO-like domain -<-----sep----->ProSiteProfiles Ubiquitin domain profile. IPR000626 Ubiquitin-like domain GO:0005515<-----sep----->SUPERFAMI…
contig_1	g1691	416	26.4679	87.8879			Cytoplasmic (0.765)						Yes	101.885	-1.12784	0.274039	-4.11563	3.86119e-05	0.000112919	Coils Coil - -<-----sep----->Gene3D CytochromE C oxidase copper chaperone - -<-----sep----->PANTHER CX9C MOTIF-CONTAINING PROTEIN 4 IPR027179 Mature-T-Cell Proliferation I type -<-----sep----->Pfam Mature-T-Cell Proliferation I type IPR027179 Mature-T-Cell Proliferation I type -<-----sep----->ProSiteProfiles Coiled coil-helix-coiled coil-helix (CHCH) domain profile. - -<-----sep----->SUPERFAMILY …
contig_1	g1692	2842	8.0214	8.57783									Yes	1228.72	0.463387	0.120805	3.83581	0.000125151	0.000337211	Gene3D - - -<-----sep----->Gene3D - - -<-----sep----->MobiDBLite consensus disorder prediction - -<-----sep----->MobiDBLite consensus disorder prediction - -<-----sep----->MobiDBLite consensus disorder prediction - -<-----sep----->PANTHER NUP107-RELATED IPR007252 Nuclear pore protein 84/107 GO:0005643|GO:0017056<-----sep----->Pfam Nuclear pore protein 84 / 107 IPR007252 Nuclear pore protein 84/10…
contig_1	g1693	765	7.41169	19.7523			Cytoplasmic (0.536)						Yes	344.049	-0.883747	0.181547	-4.86788	1.12803e-06	4.15817e-06	Gene3D Helix hairpin bin IPR029012 Helix hairpin bin domain superfamily -<-----sep----->MobiDBLite consensus disorder prediction - -<-----sep----->PANTHER VACUOLAR PROTEIN SORTING-ASSOCIATED PROTEIN 37 - -<-----sep----->Pfam Modifier of rudimentary (Mod(r)) protein IPR009851 Modifier of rudimentary, Modr -<-----sep----->ProSiteProfiles VPS37 C-terminal domain profile. IPR009851 Modifier of rudime…
contig_1	g1694	1139	17.8794	13.8976									Yes	837.642	0.913213	0.275264	3.31759	0.000907974	0.00210762	Coils Coil - -<-----sep----->MobiDBLite consensus disorder prediction - -<-----sep----->MobiDBLite consensus disorder prediction - -<-----sep----->MobiDBLite consensus disorder prediction - -<-----sep----->MobiDBLite consensus disorder prediction - -<-----sep----->MobiDBLite consensus disorder prediction - -<-----sep----->MobiDBLite consensus disorder prediction - -
contig_1	g1695	1635	60.1522	72.2673																MobiDBLite consensus disorder prediction - -<-----sep----->MobiDBLite consensus disorder prediction - -<-----sep----->MobiDBLite consensus disorder prediction - -<-----sep----->Pfam F-box-like IPR001810 F-box domain GO:0005515<-----sep----->ProSiteProfiles F-box domain profile. IPR001810 F-box domain GO:0005515<-----sep----->SMART fbox_2 IPR001810 F-box domain GO:0005515<-----sep----->SUPERFAMILY…
contig_1	g1696	3005	0.487092	2.01381									Yes	345.595	-1.55149	0.400398	-3.87487	0.000106682	0.000290538	MobiDBLite consensus disorder prediction - -<-----sep----->MobiDBLite consensus disorder prediction - -<-----sep----->MobiDBLite consensus disorder prediction - -<-----sep----->MobiDBLite consensus disorder prediction - -<-----sep----->MobiDBLite consensus disorder prediction - -<-----sep----->MobiDBLite consensus disorder prediction - -<-----sep----->MobiDBLite consensus disorder prediction - -<…
contig_1	g1697	1392	26.4665	41.9636																CDD V-ATPase_C IPR004907 ATPase, V1 complex, subunit C GO:0033180|GO:0046961|GO:1902600<-----sep----->Gene3D - - -<-----sep----->Gene3D - - -<-----sep----->Gene3D Vacuolar atp synthase subunit c; domain 1 - -<-----sep----->PANTHER V-TYPE PROTON ATPASE SUBUNIT C IPR004907 ATPase, V1 complex, subunit C GO:0033180|GO:0046961|GO:1902600<-----sep----->Pfam V-ATPase subunit C IPR004907 ATPase, V1 compl…
contig_1	g1698	787	117.614	69.2809			Cytoplasmic (0.653)						Yes	2142.06	1.28446	0.174472	7.36197	1.81213e-13	1.41592e-12	CDD APSK IPR002891 Adenylyl-sulfate kinase GO:0000103|GO:0004020|GO:0005524<-----sep----->Gene3D - IPR027417 P-loop containing nucleoside triphosphate hydrolase -<-----sep----->Hamap Adenylyl-sulfate kinase [cysC]. IPR002891 Adenylyl-sulfate kinase GO:0000103|GO:0004020|GO:0005524<-----sep----->NCBIfam adenylyl-sulfate kinase IPR002891 Adenylyl-sulfate kinase GO:0000103|GO:0004020|GO:0005524<----…
contig_1	g1699	939	206.31	39.0508				Yes					Yes	4777.29	2.95006	0.255392	11.5511	7.28977e-31	1.72678e-29	CDD PaaI_thioesterase - -<-----sep----->Gene3D Hotdog Thioesterase - -<-----sep----->PANTHER UPF0644 PROTEIN PB2B4.06 - -<-----sep----->Pfam Thioesterase superfamily IPR006683 Thioesterase domain -<-----sep----->SUPERFAMILY Thioesterase/thiol ester dehydrase-isomerase IPR029069 HotDog domain superfamily -
contig_1	g17	1303	0.572385	1.20021			Cytoplasmic (0.541)
contig_1	g170	3578	0.595113	0.976805							TY1_Copia									CDD CD_CSD - -<-----sep----->CDD retropepsin_like - -<-----sep----->CDD RT_LTR - -<-----sep----->CDD RNase_HI_RT_Ty3 - -<-----sep----->Gene3D - - -<-----sep----->Gene3D - - -<-----sep----->Gene3D Acid Proteases IPR021109 Aspartic peptidase domain superfamily -<-----sep----->Gene3D HIV Type 1 Reverse Transcriptase, subunit A, domain 1 - -<-----sep----->Gene3D - - -<-----sep----->Gene3D - IPR036397…
contig_1	g1700	599	44.3316	191.433			Cytoplasmic (0.852)						Yes	1105.53	-1.51044	0.347156	-4.35091	1.35575e-05	4.26292e-05
contig_1	g1701	3146	18.1382	4.19553									Yes	2078.35	2.65894	0.144736	18.371	2.24298e-75	2.57832e-73	MobiDBLite consensus disorder prediction - -<-----sep----->MobiDBLite consensus disorder prediction - -<-----sep----->MobiDBLite consensus disorder prediction - -<-----sep----->MobiDBLite consensus disorder prediction - -<-----sep----->MobiDBLite consensus disorder prediction - -<-----sep----->MobiDBLite consensus disorder prediction - -<-----sep----->MobiDBLite consensus disorder prediction - -<…
contig_1	g1702	2073	4.37852	6.18891																Gene3D Bira Bifunctional Protein; Domain 2 IPR045864 Class II Aminoacyl-tRNA synthetase/Biotinyl protein ligase (BPL) and lipoyl protein ligase (LPL) -<-----sep----->Gene3D Bira Bifunctional Protein; Domain 2 IPR045864 Class II Aminoacyl-tRNA synthetase/Biotinyl protein ligase (BPL) and lipoyl protein ligase (LPL) -<-----sep----->Gene3D - IPR036621 Anticodon-binding domain superfamily -<-----sep-…
contig_1	g1703	717	30.1955	50.5453			Cytoplasmic (0.748)													CDD Prefoldin_alpha - -<-----sep----->Coils Coil - -<-----sep----->Gene3D - IPR009053 Prefoldin -<-----sep----->NCBIfam prefoldin subunit alpha IPR004127 Prefoldin alpha-like -<-----sep----->PANTHER PREFOLDIN SUBUNIT 5 IPR011599 Prefoldin alpha subunit, archaea-type GO:0006457|GO:0016272|GO:0051082<-----sep----->Pfam Prefoldin subunit IPR004127 Prefoldin alpha-like -<-----sep----->SUPERFAMILY Pre…
contig_1	g1704	572	11.7403	32.7829									Yes	240.09	-1.00289	0.332398	-3.01715	0.00255164	0.0053816
contig_1	g1705	2322	4.50233	5.93117																CDD AAA - -<-----sep----->CDD HLD_clamp_RarA - -<-----sep----->Gene3D - - -<-----sep----->Gene3D - IPR043151 Bromo adjacent homology (BAH) domain superfamily -<-----sep----->Gene3D - IPR027417 P-loop containing nucleoside triphosphate hydrolase -<-----sep----->MobiDBLite consensus disorder prediction - -<-----sep----->MobiDBLite consensus disorder prediction - -<-----sep----->MobiDBLite consensus…
contig_1	g1706	1492	12.4969	8.71744									Yes	751.349	1.11569	0.240583	4.63745	3.52735e-06	1.2124e-05	CDD WD40 - -<-----sep----->Gene3D - IPR015943 WD40/YVTN repeat-like-containing domain superfamily GO:0005515<-----sep----->MobiDBLite consensus disorder prediction - -<-----sep----->PANTHER WD40 REPEAT PROTEINPRL1/PRL2-RELATED IPR045241 WD repeat Prp46/PLRG1-like GO:0000398<-----sep----->Pfam WD domain, G-beta repeat IPR001680 WD40 repeat GO:0005515<-----sep----->Pfam WD domain, G-beta repeat IPR…
contig_1	g1707	1143	16.9851	42.3114									Yes	758.601	-0.806447	0.30925	-2.60775	0.00911399	0.0170173	Gene3D - IPR036770 Ankyrin repeat-containing domain superfamily -<-----sep----->PANTHER ANKYRIN REPEAT AND PROTEIN KINASE DOMAIN-CONTAINING PROTEIN - -<-----sep----->Pfam Ankyrin repeats (3 copies) IPR002110 Ankyrin repeat GO:0005515<-----sep----->Pfam Ankyrin repeats (3 copies) IPR002110 Ankyrin repeat GO:0005515<-----sep----->PRINTS Ankyrin repeat signature IPR002110 Ankyrin repeat GO:0005515<-…
contig_1	g1708	2734	3.33592	8.98554									Yes	810.61	-0.885986	0.15423	-5.74459	9.2142e-09	4.54572e-08	Coils Coil - -<-----sep----->Coils Coil - -<-----sep----->Coils Coil - -<-----sep----->Coils Coil - -<-----sep----->Coils Coil - -<-----sep----->Coils Coil - -<-----sep----->Coils Coil - -<-----sep----->Coils Coil - -<-----sep----->MobiDBLite consensus disorder prediction - -<-----sep----->MobiDBLite consensus disorder prediction - -<-----sep----->MobiDBLite consensus disorder prediction - -<----…
contig_1	g1709	194	2.04372	3.68906																MobiDBLite consensus disorder prediction - -<-----sep----->MobiDBLite consensus disorder prediction - -<-----sep----->MobiDBLite consensus disorder prediction - -
contig_1	g171	1373	0.311051	0.531827			Cytoplasmic (0.711)				ltr_Roo,TY1_Copia,gypsy									Coils Coil - -<-----sep----->Gene3D - - -<-----sep----->MobiDBLite consensus disorder prediction - -<-----sep----->MobiDBLite consensus disorder prediction - -<-----sep----->MobiDBLite consensus disorder prediction - -<-----sep----->Pfam Zinc knuckle IPR001878 Zinc finger, CCHC-type GO:0003676|GO:0008270<-----sep----->ProSiteProfiles Zinc finger CCHC-type profile. IPR001878 Zinc finger, CCHC-type…
contig_1	g1710	10549	1.22677	3.55139			Cytoplasmic (0.734)				cacta		Yes	1341.63	-1.03902	0.234866	-4.42388	9.69447e-06	3.12374e-05	Coils Coil - -<-----sep----->Coils Coil - -<-----sep----->Coils Coil - -<-----sep----->Coils Coil - -<-----sep----->Coils Coil - -<-----sep----->Coils Coil - -<-----sep----->Coils Coil - -<-----sep----->Coils Coil - -<-----sep----->Coils Coil - -<-----sep----->Coils Coil - -<-----sep----->Coils Coil - -<-----sep----->Coils Coil - -<-----sep----->Coils Coil - -<-----sep----->Coils Coil - -<-----se…
contig_1	g1711	640	9.52028	7.13148			Cytoplasmic (0.586)													MobiDBLite consensus disorder prediction - -
contig_1	g1712	336	27.0136	15.5107									Yes	43.0273	1.3476	0.495803	2.71801	0.00656765	0.0127218
contig_1	g1713	889	99.4046	76.4016									Yes	163.527	0.948979	0.289894	3.27354	0.0010621	0.00243461
contig_1	g1714	593	26.3866	20.7305				Yes					Yes	480.152	0.91153	0.254601	3.58023	0.000343293	0.00085547	MobiDBLite consensus disorder prediction - -<-----sep----->MobiDBLite consensus disorder prediction - -<-----sep----->PANTHER - - -
contig_1	g1715	3679	21.7593	23.0664																Gene3D Classic Zinc Finger - -<-----sep----->Gene3D Classic Zinc Finger - -<-----sep----->Gene3D Classic Zinc Finger - -<-----sep----->MobiDBLite consensus disorder prediction - -<-----sep----->MobiDBLite consensus disorder prediction - -<-----sep----->MobiDBLite consensus disorder prediction - -<-----sep----->MobiDBLite consensus disorder prediction - -<-----sep----->MobiDBLite consensus disorde…
contig_1	g1716	1781	42.6311	7.34633									Yes	1654.14	3.19176	0.547971	5.82468	5.7221e-09	2.89379e-08	CDD AOX IPR002680 Alternative oxidase GO:0009916<-----sep----->Gene3D Alternative oxidase IPR038659 Alternative oxidase superfamily -<-----sep----->PANTHER ALTERNATIVE OXIDASE IPR002680 Alternative oxidase GO:0009916<-----sep----->Pfam Alternative oxidase IPR002680 Alternative oxidase GO:0009916<-----sep----->PIRSF AO IPR002680 Alternative oxidase GO:0009916
contig_1	g1717	1109	107.661	54.7208			Cytoplasmic (0.812)						Yes	3003.28	1.57329	0.292423	5.38018	7.44094e-08	3.25417e-07	Coils Coil - -<-----sep----->Coils Coil - -<-----sep----->Gene3D Eukaryotic translation initiation factor 3 like domains IPR023194 Eukaryotic translation initiation factor 3-like domain superfamily -<-----sep----->Hamap Eukaryotic translation initiation factor 3 subunit J [EIF3J]. IPR013906 Eukaryotic translation initiation factor 3 subunit J GO:0003743|GO:0005737|GO:0005852<-----sep----->MobiDBL…
contig_1	g1718	1686	16.9933	9.7416									Yes	1189.81	1.34318	0.18161	7.39594	1.40407e-13	1.11099e-12	PANTHER MITOCHONDRIAL DISTRIBUTION AND MORPHOLOGY PROTEIN 31 IPR012571 Mitochondrial distribution and morphology protein family 31/32, fungi GO:0000001|GO:0005743|GO:0007005<-----sep----->Pfam Yeast mitochondrial distribution and morphology (MDM) proteins IPR012571 Mitochondrial distribution and morphology protein family 31/32, fungi GO:0000001|GO:0005743|GO:0007005
contig_1	g1719	887	78.2098	16.458									Yes	1642.52	2.8191	0.210694	13.3801	7.90653e-41	3.01107e-39	CDD KH-I_PNO1_rpt1 - -<-----sep----->CDD KH-I_PNO1_rpt2 - -<-----sep----->Gene3D K Homology domain, type 1 IPR036612 K Homology domain, type 1 superfamily GO:0003723<-----sep----->MobiDBLite consensus disorder prediction - -<-----sep----->PANTHER RIBONUCLEASE Y - -<-----sep----->SMART kh_6 IPR004087 K Homology domain GO:0003676<-----sep----->SUPERFAMILY Eukaryotic type KH-domain (KH-domain type I…
contig_1	g172	1373	0.311051	0.531827			Cytoplasmic (0.711)				ltr_Roo,TY1_Copia,gypsy									Coils Coil - -<-----sep----->Gene3D - - -<-----sep----->MobiDBLite consensus disorder prediction - -<-----sep----->MobiDBLite consensus disorder prediction - -<-----sep----->MobiDBLite consensus disorder prediction - -<-----sep----->Pfam Zinc knuckle IPR001878 Zinc finger, CCHC-type GO:0003676|GO:0008270<-----sep----->ProSiteProfiles Zinc finger CCHC-type profile. IPR001878 Zinc finger, CCHC-type…
contig_1	g1720	2400	102.311	210.77									Yes	10222.7	-0.509675	0.167883	-3.0359	0.00239818	0.00508944	CDD enolase IPR000941 Enolase GO:0000015|GO:0000287|GO:0004634|GO:0006096<-----sep----->Gene3D - IPR036849 Enolase-like, C-terminal domain superfamily -<-----sep----->Gene3D - IPR029017 Enolase-like, N-terminal -<-----sep----->Hamap Enolase [eno]. IPR000941 Enolase GO:0000015|GO:0000287|GO:0004634|GO:0006096<-----sep----->MobiDBLite consensus disorder prediction - -<-----sep----->NCBIfam phosphop…
contig_1	g1721	3827	2.55175	3.5439																CDD STKc_Bub1_BubR1 - -<-----sep----->Gene3D Transferase(Phosphotransferase) domain 1 - -<-----sep----->Gene3D - - -<-----sep----->MobiDBLite consensus disorder prediction - -<-----sep----->MobiDBLite consensus disorder prediction - -<-----sep----->MobiDBLite consensus disorder prediction - -<-----sep----->MobiDBLite consensus disorder prediction - -<-----sep----->MobiDBLite consensus disorder pr…
contig_1	g1722	1476	3.33473	7.41897			Cytoplasmic (0.614)						Yes	341.792	-0.659131	0.262634	-2.50969	0.0120837	0.0219339	CDD AP2Ec IPR001719 AP endonuclease 2 GO:0003677|GO:0006281|GO:0008270<-----sep----->Gene3D - - -<-----sep----->Hamap Probable endonuclease 4 [nfo]. IPR001719 AP endonuclease 2 GO:0003677|GO:0006281|GO:0008270<-----sep----->MobiDBLite consensus disorder prediction - -<-----sep----->MobiDBLite consensus disorder prediction - -<-----sep----->MobiDBLite consensus disorder prediction - -<-----sep----…
contig_1	g1723	1770	7.31923	21.3777									Yes	1027.28	-0.977954	0.32452	-3.01354	0.00258217	0.0054417	CDD LPLAT_MGAT-like - -<-----sep----->MobiDBLite consensus disorder prediction - -<-----sep----->MobiDBLite consensus disorder prediction - -<-----sep----->MobiDBLite consensus disorder prediction - -<-----sep----->PANTHER DIACYLGLYCEROL O-ACYLTRANSFERASE - -<-----sep----->Pfam Diacylglycerol acyltransferase IPR007130 Diacylglycerol acyltransferase GO:0008374<-----sep----->SUPERFAMILY Glycerol-3-…
contig_1	g1724	1838	13.8621	12.9621									Yes	1316.01	0.655424	0.176575	3.71187	0.000205733	0.000533538	Coils Coil - -<-----sep----->Gene3D Classic Zinc Finger - -<-----sep----->Gene3D Classic Zinc Finger - -<-----sep----->Gene3D Classic Zinc Finger - -<-----sep----->MobiDBLite consensus disorder prediction - -<-----sep----->MobiDBLite consensus disorder prediction - -<-----sep----->MobiDBLite consensus disorder prediction - -<-----sep----->MobiDBLite consensus disorder prediction - -<-----sep-----…
contig_1	g1725	2183	201.347	97.5233						Yes			Yes	12797.3	1.60846	0.108572	14.8147	1.17696e-49	6.12575e-48	MobiDBLite consensus disorder prediction - -<-----sep----->PANTHER BETA-GLUCOSIDASE-LIKE PROTEIN NCA3, MITOCHONDRIAL-RELATED - -<-----sep----->Pfam Beta-glucosidase (SUN family) IPR005556 SUN family -
contig_1	g1726	2167	1.55943	4.53259																Gene3D MFS general substrate transporter like domains IPR036259 MFS transporter superfamily -<-----sep----->PANTHER PROTEIN FMP42 - -<-----sep----->Pfam Major Facilitator Superfamily IPR011701 Major facilitator superfamily GO:0022857|GO:0055085<-----sep----->ProSiteProfiles Prokaryotic membrane lipoprotein lipid attachment site profile. - -<-----sep----->SUPERFAMILY MFS general substrate transpor…
contig_1	g1727	1065	2.12577	2.7717				Yes		Yes										Gene3D Aldolase class I IPR013785 Aldolase-type TIM barrel -<-----sep----->PANTHER ALPHA-1,4 POLYGALACTOSAMINIDASE, PUTATIVE (AFU_ORTHOLOGUE AFUA_3G07890)-RELATED - -<-----sep----->Pfam Glycoside-hydrolase family GH114 IPR004352 Glycoside-hydrolase family GH114, TIM-barrel domain -<-----sep----->SUPERFAMILY (Trans)glycosidases IPR017853 Glycoside hydrolase superfamily -
contig_1	g1728	1499	7.11176	8.81503																Coils Coil - -<-----sep----->Gene3D Histone deacetylase domain IPR037138 Histone deacetylase domain superfamily -<-----sep----->PANTHER HISTONE DEACETYLASE 2-RELATED - -<-----sep----->Pfam Histone deacetylase domain IPR023801 Histone deacetylase domain -<-----sep----->PIRSF HDAC_I_euk IPR003084 Histone deacetylase GO:0004407|GO:0016575<-----sep----->PRINTS Histone deacetylase superfamily signatur…
contig_1	g1729	1316	21.6642	21.4593			Cytoplasmic (0.771)					Yes	Yes	1404.16	0.561843	0.123422	4.55223	5.30807e-06	1.78079e-05	CDD PHD_ING - -<-----sep----->CDD ING_ING3_Yng2p - -<-----sep----->Gene3D Zinc/RING finger domain, C3HC4 (zinc finger) IPR013083 Zinc finger, RING/FYVE/PHD-type -<-----sep----->Gene3D - - -<-----sep----->MobiDBLite consensus disorder prediction - -<-----sep----->MobiDBLite consensus disorder prediction - -<-----sep----->MobiDBLite consensus disorder prediction - -<-----sep----->MobiDBLite consens…
contig_1	g173	3578	0.595113	0.976805							TY1_Copia									CDD CD_CSD - -<-----sep----->CDD retropepsin_like - -<-----sep----->CDD RT_LTR - -<-----sep----->CDD RNase_HI_RT_Ty3 - -<-----sep----->Gene3D - - -<-----sep----->Gene3D - - -<-----sep----->Gene3D Acid Proteases IPR021109 Aspartic peptidase domain superfamily -<-----sep----->Gene3D HIV Type 1 Reverse Transcriptase, subunit A, domain 1 - -<-----sep----->Gene3D - - -<-----sep----->Gene3D - IPR036397…
contig_1	g1730	1131	5.2463	6.3075																Coils Coil - -<-----sep----->Gene3D Vaccinia Virus protein VP39 IPR029063 S-adenosyl-L-methionine-dependent methyltransferase superfamily -<-----sep----->PANTHER HEPATOCELLULAR CARCINOMA-ASSOCIATED ANTIGEN IPR019410 Lysine methyltransferase -
contig_1	g1731	493	15.5573	27.3782			Cytoplasmic (0.807)													CDD Complex1_LYR_SDHAF3_LYRM10 - -<-----sep----->PANTHER DC11 ACN9 HOMOLOG IPR008381 Succinate dehydrogenase assembly factor 3, mitochondrial GO:0005739|GO:0034553<-----sep----->Pfam Complex1_LYR-like - -
contig_1	g1732	2339	3.42449	3.53382								Yes	Yes	441.283	0.517748	0.206251	2.51029	0.0120634	0.0219001	CDD DEXHc_RHA-like - -<-----sep----->CDD SF2_C_RHA - -<-----sep----->Coils Coil - -<-----sep----->Gene3D - - -<-----sep----->Gene3D - IPR027417 P-loop containing nucleoside triphosphate hydrolase -<-----sep----->Gene3D - IPR027417 P-loop containing nucleoside triphosphate hydrolase -<-----sep----->MobiDBLite consensus disorder prediction - -<-----sep----->MobiDBLite consensus disorder prediction …
contig_1	g1733	1324	31.3775	37.4877			Cytoplasmic/apoplastic (0.852) (0.501)													CDD SNARE_SEC9C - -<-----sep----->CDD SNARE_SEC9N - -<-----sep----->Coils Coil - -<-----sep----->Coils Coil - -<-----sep----->Gene3D - - -<-----sep----->Gene3D - - -<-----sep----->MobiDBLite consensus disorder prediction - -<-----sep----->MobiDBLite consensus disorder prediction - -<-----sep----->MobiDBLite consensus disorder prediction - -<-----sep----->MobiDBLite consensus disorder prediction -…
contig_1	g1734	2633	7.13161	9.42351																Gene3D - IPR027417 P-loop containing nucleoside triphosphate hydrolase -<-----sep----->MobiDBLite consensus disorder prediction - -<-----sep----->MobiDBLite consensus disorder prediction - -<-----sep----->MobiDBLite consensus disorder prediction - -<-----sep----->PANTHER ELONGATION FACTOR TU-RELATED - -<-----sep----->Pfam Elongation factor Tu GTP binding domain IPR000795 Translational (tr)-type G…
contig_1	g1735	440	57.4976	75.601																PANTHER UNCHARACTERIZED IPR008504 ER membrane protein complex subunit 6 GO:0005783|GO:0016020|GO:0072546<-----sep----->Pfam EMC6 IPR029008 ER membrane protein complex subunit 6-like -
contig_1	g1736	1344	14.7289	18.4683																CDD URO-D IPR006361 Uroporphyrinogen decarboxylase HemE GO:0004853|GO:0006779<-----sep----->Gene3D - IPR038071 UROD/MetE-like superfamily -<-----sep----->Hamap Uroporphyrinogen decarboxylase [hemE]. IPR006361 Uroporphyrinogen decarboxylase HemE GO:0004853|GO:0006779<-----sep----->NCBIfam uroporphyrinogen decarboxylase IPR006361 Uroporphyrinogen decarboxylase HemE GO:0004853|GO:0006779<-----sep---…
contig_1	g1737	480	137.28	58.38			Cytoplasmic (0.828)						Yes	845.453	1.7712	0.36114	4.90448	9.36768e-07	3.49995e-06	MobiDBLite consensus disorder prediction - -<-----sep----->MobiDBLite consensus disorder prediction - -<-----sep----->MobiDBLite consensus disorder prediction - -<-----sep----->MobiDBLite consensus disorder prediction - -<-----sep----->PANTHER PROTEIN PAR32 - -<-----sep----->Pfam Protein of unknown function (DUF3602) IPR022024 Protein of unknown function DUF3602 -
contig_1	g1738	1739	14.5037	22.0098			Cytoplasmic (0.502)													Gene3D Velvet domain IPR038491 Velvet domain superfamily -<-----sep----->Gene3D Velvet domain IPR038491 Velvet domain superfamily -<-----sep----->MobiDBLite consensus disorder prediction - -<-----sep----->MobiDBLite consensus disorder prediction - -<-----sep----->MobiDBLite consensus disorder prediction - -<-----sep----->MobiDBLite consensus disorder prediction - -<-----sep----->MobiDBLite consen…
contig_1	g1739	1188	35.0586	22.3505									Yes	1333.76	1.20188	0.362421	3.31626	0.000912316	0.00211717	Gene3D - IPR015867 Nitrogen regulatory protein PII/ATP phosphoribosyltransferase, C-terminal -<-----sep----->Gene3D - - -<-----sep----->Gene3D - - -<-----sep----->Hamap ATP phosphoribosyltransferase [hisG]. IPR020621 ATP phosphoribosyltransferase HisG, long form GO:0000105|GO:0003879<-----sep----->NCBIfam ATP phosphoribosyltransferase IPR013820 ATP phosphoribosyltransferase, catalytic domain GO:0…
contig_1	g174	1534	0.0275892	0			Apoplastic (0.507)	Yes												MobiDBLite consensus disorder prediction - -
contig_1	g1740	612	4.64424	25.0287									Yes	151.482	-1.97492	0.430973	-4.58246	4.59528e-06	1.5539e-05
contig_1	g1741	284	122.059	169.729																MobiDBLite consensus disorder prediction - -
contig_1	g1742	6575	2.75925	2.78322									Yes	1051.47	0.546597	0.144012	3.79549	0.000147354	0.000392686	Coils Coil - -<-----sep----->Gene3D - - -<-----sep----->Gene3D - - -<-----sep----->Gene3D - - -<-----sep----->Gene3D - - -<-----sep----->Gene3D - IPR027359 Voltage-dependent channel domain superfamily -<-----sep----->Gene3D - IPR027359 Voltage-dependent channel domain superfamily -<-----sep----->Gene3D - IPR027359 Voltage-dependent channel domain superfamily -<-----sep----->Gene3D - IPR027359 Vol…
contig_1	g1743	2390	1.69971	4.00425									Yes	303.146	-0.664453	0.286921	-2.31581	0.0205689	0.035251	Coils Coil - -<-----sep----->Coils Coil - -<-----sep----->Coils Coil - -<-----sep----->Coils Coil - -<-----sep----->Gene3D Zinc/RING finger domain, C3HC4 (zinc finger) IPR013083 Zinc finger, RING/FYVE/PHD-type -<-----sep----->MobiDBLite consensus disorder prediction - -<-----sep----->MobiDBLite consensus disorder prediction - -<-----sep----->MobiDBLite consensus disorder prediction - -<-----sep--…
contig_1	g1744	1525	0.613695	0.402279																CDD HMG-box_ROX1-like - -<-----sep----->Gene3D High mobility group box domain IPR036910 High mobility group box domain superfamily -<-----sep----->MobiDBLite consensus disorder prediction - -<-----sep----->MobiDBLite consensus disorder prediction - -<-----sep----->MobiDBLite consensus disorder prediction - -<-----sep----->MobiDBLite consensus disorder prediction - -<-----sep----->MobiDBLite conse…
contig_1	g1745	464	108.619	96.3843			Cytoplasmic (0.539)	Yes					Yes	925.946	0.691141	0.208315	3.31777	0.000907377	0.00210676	PANTHER ER MEMBRANE PROTEIN COMPLEX SUBUNIT 5 - -<-----sep----->Pfam Membrane magnesium transporter IPR018937 Membrane magnesium transporter -
contig_1	g1746	3069	0.0888929	0.135226																Gene3D - - -<-----sep----->Gene3D MutS, connector domain IPR036678 MutS, connector domain superfamily GO:0005524|GO:0006298|GO:0030983<-----sep----->Gene3D - IPR027417 P-loop containing nucleoside triphosphate hydrolase -<-----sep----->MobiDBLite consensus disorder prediction - -<-----sep----->MobiDBLite consensus disorder prediction - -<-----sep----->MobiDBLite consensus disorder prediction - -<…
contig_1	g1747	765	14.3385	25.6929			Apoplastic (0.721)	Yes												PANTHER GPI-ANCHORED PROTEIN (EUROFUNG)-RELATED-RELATED - -
contig_1	g1748	929	12.588	18.0291			Cytoplasmic (0.729)													MobiDBLite consensus disorder prediction - -<-----sep----->MobiDBLite consensus disorder prediction - -<-----sep----->MobiDBLite consensus disorder prediction - -
contig_1	g1749	1787	10.879	36.4941									Yes	1483.72	-1.20916	0.175171	-6.90271	5.102e-12	3.55905e-11	Gene3D - IPR015943 WD40/YVTN repeat-like-containing domain superfamily GO:0005515<-----sep----->Gene3D - IPR015943 WD40/YVTN repeat-like-containing domain superfamily GO:0005515<-----sep----->MobiDBLite consensus disorder prediction - -<-----sep----->MobiDBLite consensus disorder prediction - -<-----sep----->PANTHER PROTEIN PHOSPHATASE PP2A REGULATORY SUBUNIT B IPR000009 Protein phosphatase 2A re…
contig_1	g175	1150	4.71169	11.3549									Yes	361.83	-0.724858	0.304447	-2.3809	0.0172703	0.0301355	Gene3D - - -<-----sep----->PANTHER PROTEIN YEEZ - -<-----sep----->Pfam NAD(P)H-binding IPR016040 NAD(P)-binding domain -<-----sep----->SUPERFAMILY NAD(P)-binding Rossmann-fold domains IPR036291 NAD(P)-binding domain superfamily -
contig_1	g1750	1449	9.09177	10.9728																NCBIfam UDP-galactose transporter - -<-----sep----->PANTHER SOLUTE CARRIER FAMILY 35 MEMBER B IPR013657 SLC35B1-4/HUT1 GO:0055085<-----sep----->Pfam UAA transporter family IPR013657 SLC35B1-4/HUT1 GO:0055085
contig_1	g1751	2077	1.81866	0.190387						Yes			Yes	127.145	3.88543	0.477003	8.1455	3.77706e-16	3.73263e-15	PANTHER DUF1680 DOMAIN PROTEIN (AFU_ORTHOLOGUE AFUA_1G08910) - -<-----sep----->Pfam Beta-L-arabinofuranosidase, GH127 IPR012878 Beta-L-arabinofuranosidase, GH127 -<-----sep----->SUPERFAMILY Six-hairpin glycosidases IPR008928 Six-hairpin glycosidase superfamily GO:0005975
contig_1	g1752	3219	5.26891	9.27334																CDD AMPD IPR006329 AMP deaminase GO:0003876|GO:0032264<-----sep----->Gene3D - - -<-----sep----->Gene3D - - -<-----sep----->MobiDBLite consensus disorder prediction - -<-----sep----->MobiDBLite consensus disorder prediction - -<-----sep----->MobiDBLite consensus disorder prediction - -<-----sep----->MobiDBLite consensus disorder prediction - -<-----sep----->MobiDBLite consensus disorder prediction…
contig_1	g1753	3572	9.18721	16.797									Yes	2315.88	-0.336053	0.114352	-2.93876	0.00329528	0.00680295	CDD SH3_Sla1p_1 IPR035800 Sla1, first SH3 domain -<-----sep----->CDD SH3_Sla1p_2 - -<-----sep----->CDD SH3_Sla1p_3 IPR035821 Sla1, third SH3 domain -<-----sep----->Gene3D - IPR013761 Sterile alpha motif/pointed domain superfamily -<-----sep----->Gene3D SH3 Domains - -<-----sep----->Gene3D SH3 Domains - -<-----sep----->Gene3D SH3 Domains - -<-----sep----->Gene3D SLA1 homology domain 1 - -<-----sep…
contig_1	g1754	1046	42.1105	28.4567									Yes	1631.44	1.1968	0.310936	3.84903	0.000118587	0.000320538	MobiDBLite consensus disorder prediction - -<-----sep----->PANTHER CT120 PROTEIN - -<-----sep----->Pfam TLC domain IPR006634 TRAM/LAG1/CLN8 homology domain GO:0016020<-----sep----->ProSiteProfiles TLC domain profile. IPR006634 TRAM/LAG1/CLN8 homology domain GO:0016020<-----sep----->SMART lag1_27 IPR006634 TRAM/LAG1/CLN8 homology domain GO:0016020
contig_1	g1755	1253	5.85069	5.918									Yes	359.89	0.544519	0.156055	3.48927	0.000484337	0.00117674	PANTHER CONSERVED OLIGOMERIC GOLGI COMPLEX COMPONENT 8 IPR007255 Conserved oligomeric Golgi complex subunit 8 GO:0017119<-----sep----->Pfam Dor1-like family IPR007255 Conserved oligomeric Golgi complex subunit 8 GO:0017119
contig_1	g1756	1088	23.4926	26.0851																Gene3D Mitochondrial carrier domain IPR023395 Mitochondrial carrier domain superfamily -<-----sep----->Hamap Mitochondrial glycine transporter [SLC25A38]. IPR030847 Mitochondrial glycine transporter Hem25/SLC25A38 GO:0005743|GO:0015187|GO:1904983<-----sep----->PANTHER MITOCHONDRIAL GLYCINE TRANSPORTER - -<-----sep----->Pfam Mitochondrial carrier protein IPR018108 Mitochondrial substrate/solute ca…
contig_1	g1757	1679	8.79186	29.222			Cytoplasmic (0.778)						Yes	1394.28	-1.13664	0.283862	-4.0042	6.22288e-05	0.000176293	Coils Coil - -<-----sep----->Coils Coil - -<-----sep----->Coils Coil - -<-----sep----->MobiDBLite consensus disorder prediction - -<-----sep----->MobiDBLite consensus disorder prediction - -<-----sep----->MobiDBLite consensus disorder prediction - -<-----sep----->MobiDBLite consensus disorder prediction - -<-----sep----->MobiDBLite consensus disorder prediction - -<-----sep----->MobiDBLite consen…
contig_1	g1758	563	197.502	288.912			Cytoplasmic (0.732)													Coils Coil - -<-----sep----->Coils Coil - -<-----sep----->Gene3D - IPR009053 Prefoldin -<-----sep----->PANTHER PREFOLDIN SUBUNIT 1-RELATED - -<-----sep----->Pfam Prefoldin subunit IPR002777 Prefoldin beta-like GO:0006457|GO:0016272|GO:0051082<-----sep----->SUPERFAMILY Prefoldin - -
contig_1	g1759	2348	0.555745	0.539892							MuDR_A_B									Coils Coil - -<-----sep----->MobiDBLite consensus disorder prediction - -<-----sep----->MobiDBLite consensus disorder prediction - -<-----sep----->MobiDBLite consensus disorder prediction - -<-----sep----->MobiDBLite consensus disorder prediction - -<-----sep----->MobiDBLite consensus disorder prediction - -<-----sep----->MobiDBLite consensus disorder prediction - -<-----sep----->MobiDBLite conse…
contig_1	g176	389	4.95479	14.6129				Yes
contig_1	g1760	3898	2.0823	2.7448
contig_1	g1761	3072	2.08251	3.40228																CDD GAL4 IPR001138 Zn(2)Cys(6) fungal-type DNA-binding domain GO:0000981|GO:0006355|GO:0008270<-----sep----->CDD fungal_TF_MHR - -<-----sep----->Gene3D - IPR036864 Zn(2)-C6 fungal-type DNA-binding domain superfamily GO:0000981|GO:0006355|GO:0008270<-----sep----->MobiDBLite consensus disorder prediction - -<-----sep----->MobiDBLite consensus disorder prediction - -<-----sep----->MobiDBLite consens…
contig_1	g1762	1032	5.89849	11.5419				Yes												CDD SDR_c - -<-----sep----->Gene3D - - -<-----sep----->PANTHER DEHYDROGENASES, SHORT CHAIN - -<-----sep----->Pfam Enoyl-(Acyl carrier protein) reductase - -<-----sep----->PRINTS Short-chain dehydrogenase/reductase (SDR) superfamily signature IPR002347 Short-chain dehydrogenase/reductase SDR -<-----sep----->PRINTS Short-chain dehydrogenase/reductase (SDR) superfamily signature IPR002347 Short-chai…
contig_1	g1763	281	1864.5	2871.89			Cytoplasmic (0.654)	Yes				Yes
contig_1	g1764	336	351.12	462.702
contig_1	g1765	3792	1.73364	3.62139																MobiDBLite consensus disorder prediction - -<-----sep----->MobiDBLite consensus disorder prediction - -
contig_1	g1766	328	536.934	547.499									Yes	1330.43	0.5234	0.14566	3.5933	0.000326512	0.000817349	CDD Sm_F IPR034100 Small nuclear ribonucleoprotein F GO:0000387|GO:0005681<-----sep----->Gene3D - - -<-----sep----->PANTHER SMALL NUCLEAR RIBONUCLEOPROTEIN F SNRNP-F IPR016487 Sm-like protein Lsm6/SmF GO:0000398<-----sep----->Pfam LSM domain IPR001163 Sm domain, eukaryotic/archaea-type -<-----sep----->PIRSF snRNP_SmF - -<-----sep----->ProSiteProfiles Sm domain profile. IPR047575 Sm domain GO:0003…
contig_1	g1767	329	34.9635	40.0787			Cytoplasmic (0.76)													MobiDBLite consensus disorder prediction - -<-----sep----->MobiDBLite consensus disorder prediction - -
contig_1	g1768	1391	11.2249	14.342								Yes								MobiDBLite consensus disorder prediction - -<-----sep----->MobiDBLite consensus disorder prediction - -<-----sep----->PANTHER AMINO ACID TRANSPORTER - -<-----sep----->Pfam Transmembrane amino acid transporter protein IPR013057 Amino acid transporter, transmembrane domain -
contig_1	g1769	1046	16.3952	9.27497																Gene3D - - -<-----sep----->PANTHER BENZIL REDUCTASE - -<-----sep----->Pfam Enoyl-(Acyl carrier protein) reductase - -<-----sep----->PRINTS Short-chain dehydrogenase/reductase (SDR) superfamily signature IPR002347 Short-chain dehydrogenase/reductase SDR -<-----sep----->PRINTS Short-chain dehydrogenase/reductase (SDR) superfamily signature IPR002347 Short-chain dehydrogenase/reductase SDR -<-----se…
contig_1	g177	1367	0.218719	2.90053									Yes	38.7797	-3.1356	0.797821	-3.93021	8.48716e-05	0.000234895	PANTHER TRANSCRIPTION FACTOR (ACR-2), PUTATIVE-RELATED-RELATED - -<-----sep----->Pfam Fungal specific transcription factor domain IPR021858 Fungal transcription factor -
contig_1	g1770	623	12.3883	13.7684			Cytoplasmic (0.852)													MobiDBLite consensus disorder prediction - -<-----sep----->MobiDBLite consensus disorder prediction - -
contig_1	g1771	971	6.6808	0.292382								Yes	Yes	180.537	5.12625	0.362677	14.1345	2.32863e-45	1.03392e-43	MobiDBLite consensus disorder prediction - -<-----sep----->MobiDBLite consensus disorder prediction - -<-----sep----->MobiDBLite consensus disorder prediction - -<-----sep----->MobiDBLite consensus disorder prediction - -
contig_1	g1772	282	30.2809	1.19929			Cytoplasmic (0.915)						Yes	35.2461	5.10733	0.644029	7.93028	2.18654e-15	2.04641e-14	MobiDBLite consensus disorder prediction - -<-----sep----->MobiDBLite consensus disorder prediction - -
contig_1	g1773	1034	7.52947	1.54558									Yes	437.763	2.88584	0.288593	9.99967	1.52906e-23	2.46846e-22	Gene3D YdcF like domain - -<-----sep----->Gene3D HUPs IPR014729 Rossmann-like alpha/beta/alpha sandwich fold -<-----sep----->PANTHER INNER MEMBRANE PROTEIN, PROBABLE PERMEASE - -<-----sep----->Pfam DUF218 domain IPR003848 Domain of unknown function DUF218 -<-----sep----->Gene3D YdcF like domain - -<-----sep----->Gene3D HUPs IPR014729 Rossmann-like alpha/beta/alpha sandwich fold -<-----sep----->PA…
contig_1	g1774	2206	48.1531	9.79029									Yes	3192.73	2.85332	0.201951	14.1288	2.52457e-45	1.11827e-43	CDD NGP_1 IPR024929 Nucleolar GTP-binding protein 2, circularly permuted GTPase motif GO:0005730<-----sep----->Coils Coil - -<-----sep----->Gene3D - IPR023179 GTP-binding protein, orthogonal bundle domain superfamily -<-----sep----->Gene3D - IPR027417 P-loop containing nucleoside triphosphate hydrolase -<-----sep----->MobiDBLite consensus disorder prediction - -<-----sep----->MobiDBLite consensus…
contig_1	g1775	908	32.7904	18.2776			Cytoplasmic (0.637)	Yes				Yes	Yes	1072.87	1.36272	0.188985	7.21075	5.56454e-13	4.17385e-12
contig_1	g1776	3398	6.49362	14.7233				Yes					Yes	1824.73	-0.646331	0.172426	-3.74846	0.000177921	0.000466905	CDD ABCG_EPDR - -<-----sep----->Gene3D - IPR027417 P-loop containing nucleoside triphosphate hydrolase -<-----sep----->MobiDBLite consensus disorder prediction - -<-----sep----->MobiDBLite consensus disorder prediction - -<-----sep----->MobiDBLite consensus disorder prediction - -<-----sep----->PANTHER ABC TRANSPORTER G FAMILY MEMBER 28 - -<-----sep----->Pfam ABC transporter IPR003439 ABC transpo…
contig_1	g1777	1021	0.368489	1.96853									Yes	45.1931	-1.97818	0.427616	-4.62608	3.7266e-06	1.27721e-05	CDD AAT_like - -<-----sep----->Gene3D - IPR015421 Pyridoxal phosphate-dependent transferase, major domain GO:0003824<-----sep----->Gene3D Aspartate Aminotransferase, domain 1 IPR015422 Pyridoxal phosphate-dependent transferase, small domain GO:0003824<-----sep----->PANTHER AMINOTRANSFERASE FUNCTION, HYPOTHETICAL (EUROFUNG) - -<-----sep----->Pfam Aminotransferase class I and II IPR004839 Aminotran…
contig_1	g1778	1536	5.64774	20.3174				Yes					Yes	893.057	-1.34056	0.287177	-4.66806	3.04063e-06	1.06291e-05	CDD SAP_like IPR033876 Secreted aspartic endopeptidase GO:0004190<-----sep----->Gene3D Acid Proteases IPR021109 Aspartic peptidase domain superfamily -<-----sep----->Gene3D Acid Proteases IPR021109 Aspartic peptidase domain superfamily -<-----sep----->MobiDBLite consensus disorder prediction - -<-----sep----->PANTHER BETA-SITE APP-CLEAVING ENZYME, ISOFORM A-RELATED IPR001461 Aspartic peptidase A1…
contig_1	g1779	2641	37.4975	7.57969									Yes	3507.68	2.86146	0.218143	13.1174	2.61766e-39	9.30685e-38	CDD EFG_mtEFG1_IV IPR005517 Translation elongation factor EFG/EF2, domain IV GO:0005525<-----sep----->CDD EF-G - -<-----sep----->CDD mtEFG1_II_like - -<-----sep----->CDD mtEFG1_C IPR035649 EFG, domain V -<-----sep----->CDD EFG_III IPR009022 Elongation factor G, domain III -<-----sep----->Coils Coil - -<-----sep----->Coils Coil - -<-----sep----->Coils Coil - -<-----sep----->Gene3D Translation fact…
contig_1	g178	1106	0	0.0152835																CDD OYE_like_FMN - -<-----sep----->Gene3D Aldolase class I IPR013785 Aldolase-type TIM barrel -<-----sep----->PANTHER NADH OXIDOREDUCTASE-RELATED IPR045247 Oxidoreductase Oye-like GO:0010181|GO:0016491<-----sep----->Pfam NADH:flavin oxidoreductase / NADH oxidase family IPR001155 NADH:flavin oxidoreductase/NADH oxidase, N-terminal GO:0010181|GO:0016491<-----sep----->SUPERFAMILY FMN-linked oxidored…
contig_1	g1780	1126	71.6238	22.4756									Yes	2609.05	2.19706	0.279064	7.87296	3.46338e-15	3.17793e-14	Gene3D Isopropylmalate Dehydrogenase - -<-----sep----->PANTHER DECARBOXYLATING DEHYDROGENASES-ISOCITRATE, ISOPROPYLMALATE, TARTRATE - -<-----sep----->Pfam Isocitrate/isopropylmalate dehydrogenase IPR024084 Isopropylmalate dehydrogenase-like domain -<-----sep----->ProSitePatterns Isocitrate and isopropylmalate dehydrogenases signature. IPR019818 Isocitrate/isopropylmalate dehydrogenase, conserved …
contig_1	g1781	2421	6.51384	6.98163			Cytoplasmic (0.592)						Yes	778.908	0.445316	0.165115	2.697	0.00699672	0.0134638	MobiDBLite consensus disorder prediction - -<-----sep----->MobiDBLite consensus disorder prediction - -<-----sep----->MobiDBLite consensus disorder prediction - -<-----sep----->MobiDBLite consensus disorder prediction - -<-----sep----->MobiDBLite consensus disorder prediction - -<-----sep----->MobiDBLite consensus disorder prediction - -<-----sep----->MobiDBLite consensus disorder prediction - -<…
contig_1	g1782	3135	40.8128	19.889				Yes					Yes	3693	1.5618	0.314605	4.96432	6.8942e-07	2.62288e-06	Gene3D - - -<-----sep----->Gene3D - IPR036188 FAD/NAD(P)-binding domain superfamily -<-----sep----->Hamap Kynurenine 3-monooxygenase [kmo]. IPR027545 Kynurenine 3-monooxygenase GO:0004502|GO:0006569|GO:0019805<-----sep----->PANTHER KYNURENINE 3-MONOOXYGENASE - -<-----sep----->Pfam FAD binding domain IPR002938 FAD-binding domain GO:0071949<-----sep----->PRINTS Aromatic-ring hydroxylase (flavoprote…
contig_1	g1783	490	7.33433	12.8043				Yes
contig_1	g1784	1377	42.4007	36.7502									Yes	2215.66	0.763783	0.146047	5.22972	1.6977e-07	7.06415e-07	CDD MetAP1 IPR002467 Peptidase M24A, methionine aminopeptidase, subfamily 1 GO:0006508|GO:0070006<-----sep----->Gene3D Creatinase/methionine aminopeptidase superfamily IPR036005 Creatinase/aminopeptidase-like -<-----sep----->Hamap Methionine aminopeptidase [map]. IPR002467 Peptidase M24A, methionine aminopeptidase, subfamily 1 GO:0006508|GO:0070006<-----sep----->MobiDBLite consensus disorder pred…
contig_1	g1785	635	117.791	162.914				Yes												PANTHER CORNICHON-RELATED - -<-----sep----->Pfam Cornichon protein IPR003377 Cornichon GO:0016192<-----sep----->ProSitePatterns Cornichon family signature. IPR033466 Cornichon, conserved site -<-----sep----->SMART Cornichon_2 IPR003377 Cornichon GO:0016192
contig_1	g1786	1589	10.0711	9.13269									Yes	798.317	0.687088	0.129795	5.29364	1.19904e-07	5.09791e-07	CDD WD40 - -<-----sep----->Gene3D - IPR015943 WD40/YVTN repeat-like-containing domain superfamily GO:0005515<-----sep----->MobiDBLite consensus disorder prediction - -<-----sep----->MobiDBLite consensus disorder prediction - -<-----sep----->PANTHER PRE-MRNA-PROCESSING FACTOR 17 IPR032847 Pre-mRNA-processing factor 17 GO:0000398|GO:0071013<-----sep----->Pfam WD domain, G-beta repeat IPR001680 WD40…
contig_1	g1787	1511	0.139684	2.84321									Yes	85.6065	-3.62352	0.890305	-4.06998	4.70171e-05	0.000135472	Gene3D - - -<-----sep----->SUPERFAMILY ADP-ribosylation - -
contig_1	g1788	1219	0.00711258	1.29093									Yes	29.4101	-6.52906	1.61545	-4.04165	5.30774e-05	0.00015195	CDD SET_SMYD - -<-----sep----->Gene3D SET domain IPR046341 SET domain superfamily -<-----sep----->MobiDBLite consensus disorder prediction - -<-----sep----->MobiDBLite consensus disorder prediction - -<-----sep----->MobiDBLite consensus disorder prediction - -<-----sep----->PANTHER SET DOMAIN-CONTAINING PROTEIN 5 - -<-----sep----->Pfam SET domain IPR001214 SET domain GO:0005515<-----sep----->ProS…
contig_1	g1789	694	0.850282	4.55835									Yes	52.9566	-1.87794	0.41504	-4.52471	6.04795e-06	2.01244e-05	CDD F-box_SF - -<-----sep----->Gene3D - - -<-----sep----->Pfam F-box domain IPR001810 F-box domain GO:0005515<-----sep----->ProSiteProfiles F-box domain profile. IPR001810 F-box domain GO:0005515<-----sep----->SUPERFAMILY F-box domain IPR036047 F-box-like domain superfamily GO:0005515
contig_1	g179	2384	0.250882	1.78754									Yes	106.939	-2.33825	0.612043	-3.8204	0.000133233	0.000357274	CDD GAL4 IPR001138 Zn(2)Cys(6) fungal-type DNA-binding domain GO:0000981|GO:0006355|GO:0008270<-----sep----->CDD fungal_TF_MHR - -<-----sep----->Gene3D - IPR036864 Zn(2)-C6 fungal-type DNA-binding domain superfamily GO:0000981|GO:0006355|GO:0008270<-----sep----->MobiDBLite consensus disorder prediction - -<-----sep----->PANTHER TRANSCRIPTION FACTOR PDR1 - -<-----sep----->Pfam Fungal Zn(2)-Cys(6) …
contig_1	g1790	993	10.3433	20.812																PANTHER - - -
contig_1	g1791	828	192.871	259.984						Yes										Gene3D - IPR029039 Flavoprotein-like superfamily -<-----sep----->NCBIfam NAD(P)H:quinone oxidoreductase, type IV IPR010089 Flavoprotein WrbA-like GO:0003955|GO:0010181<-----sep----->PANTHER FLAVODOXIN-RELATED PROTEIN WRBA-RELATED - -<-----sep----->Pfam NADPH-dependent FMN reductase IPR005025 NADPH-dependent FMN reductase-like GO:0016491<-----sep----->ProSiteProfiles Flavodoxin-like domain profile…
contig_1	g1792	1437	13.2633	10.9332			Cytoplasmic (0.833)						Yes	833.482	0.819661	0.252007	3.25253	0.00114382	0.00260126	Coils Coil - -<-----sep----->Coils Coil - -<-----sep----->MobiDBLite consensus disorder prediction - -<-----sep----->MobiDBLite consensus disorder prediction - -<-----sep----->MobiDBLite consensus disorder prediction - -<-----sep----->MobiDBLite consensus disorder prediction - -<-----sep----->MobiDBLite consensus disorder prediction - -<-----sep----->MobiDBLite consensus disorder prediction - -<-…
contig_1	g1793	1397	14.1707	33.3076																MobiDBLite consensus disorder prediction - -<-----sep----->MobiDBLite consensus disorder prediction - -<-----sep----->MobiDBLite consensus disorder prediction - -<-----sep----->MobiDBLite consensus disorder prediction - -<-----sep----->MobiDBLite consensus disorder prediction - -<-----sep----->MobiDBLite consensus disorder prediction - -
contig_1	g1794	1975	0.343096	2.0458									Yes	108.418	-2.08905	0.405069	-5.15727	2.50581e-07	1.01847e-06	CDD PolY_Pol_IV_kappa IPR022880 DNA polymerase IV GO:0003887<-----sep----->Coils Coil - -<-----sep----->Coils Coil - -<-----sep----->Gene3D - - -<-----sep----->Gene3D - - -<-----sep----->Gene3D - IPR036775 DNA polymerase, Y-family, little finger domain superfamily GO:0003684|GO:0006281<-----sep----->Gene3D Classic Zinc Finger - -<-----sep----->Gene3D - IPR043128 Reverse transcriptase/Diguanylate …
contig_1	g1795	2359	2.33788	1.18582									Yes	233.79	1.58263	0.300654	5.26396	1.40986e-07	5.9403e-07	MobiDBLite consensus disorder prediction - -<-----sep----->MobiDBLite consensus disorder prediction - -<-----sep----->MobiDBLite consensus disorder prediction - -<-----sep----->PANTHER POTASSIUM TRANSPORT PROTEIN DDB_G0292412-RELATED - -<-----sep----->Pfam Cation transport protein IPR003445 Cation transporter GO:0006812|GO:0008324|GO:0055085<-----sep----->PIRSF K+_transpter_TRK IPR015958 Potassiu…
contig_1	g1796	5662	2.28113e-07	1.32459e-09							helitronORF									CDD SF1_C_RecD - -<-----sep----->Gene3D - IPR027417 P-loop containing nucleoside triphosphate hydrolase -<-----sep----->MobiDBLite consensus disorder prediction - -<-----sep----->MobiDBLite consensus disorder prediction - -<-----sep----->MobiDBLite consensus disorder prediction - -<-----sep----->MobiDBLite consensus disorder prediction - -<-----sep----->MobiDBLite consensus disorder prediction - …
contig_1	g1797	821	88.7718	92.1706				Yes												Gene3D - IPR046357 Peptidyl-prolyl cis-trans isomerase domain superfamily GO:0003755<-----sep----->PANTHER PEPTIDYLPROLYL ISOMERASE IPR044609 Peptidyl-prolyl cis-trans isomerase FKBP2/11 GO:0000413|GO:0003755|GO:0061077<-----sep----->Pfam FKBP-type peptidyl-prolyl cis-trans isomerase IPR001179 FKBP-type peptidyl-prolyl cis-trans isomerase domain GO:0003755<-----sep----->ProSiteProfiles FKBP-type …
contig_1	g1798	338	335.231	201.41			Cytoplasmic (0.812)						Yes	690.508	1.32851	0.447953	2.96573	0.00301963	0.00627956	MobiDBLite consensus disorder prediction - -<-----sep----->MobiDBLite consensus disorder prediction - -<-----sep----->MobiDBLite consensus disorder prediction - -
contig_1	g1799	465	158.51	380.26			Cytoplasmic (0.857)						Yes	1422.7	-0.680371	0.296177	-2.29718	0.0216087	0.0368477	Gene3D - - -<-----sep----->MobiDBLite consensus disorder prediction - -<-----sep----->MobiDBLite consensus disorder prediction - -<-----sep----->MobiDBLite consensus disorder prediction - -<-----sep----->PANTHER MYOCARDIN-RELATED TRANSCRIPTION FACTOR-RELATED IPR043451 Myocardin-like -<-----sep----->Pfam RPEL repeat IPR004018 RPEL repeat -<-----sep----->Pfam RPEL repeat IPR004018 RPEL repeat -<---…
contig_1	g18	562	0	0.185256
contig_1	g180	791	0.217249	0.120436																CDD DeoC IPR011343 Deoxyribose-phosphate aldolase GO:0004139|GO:0005737|GO:0009264<-----sep----->Gene3D Aldolase class I IPR013785 Aldolase-type TIM barrel -<-----sep----->Hamap Deoxyribose-phosphate aldolase [deoC]. IPR028581 Deoxyribose-phosphate aldolase type I GO:0004139<-----sep----->NCBIfam deoxyribose-phosphate aldolase IPR011343 Deoxyribose-phosphate aldolase GO:0004139|GO:0005737|GO:0009…
contig_1	g1800	3803	10.7042	11.7271																CDD MYSc_Myo1 IPR036072 Class I myosin, motor domain -<-----sep----->CDD SH3_Myosin-I_fungi IPR035535 Fungal myosin-I, SH3 domain -<-----sep----->Gene3D - - -<-----sep----->Gene3D Myosin VI head, motor domain, U50 subdomain - -<-----sep----->Gene3D - - -<-----sep----->Gene3D - - -<-----sep----->Gene3D SH3 Domains - -<-----sep----->Gene3D Kinesin motor domain IPR036961 Kinesin motor domain superfa…
contig_1	g1801	1289	7.57778	6.71156									Yes	458.331	0.719177	0.126583	5.68148	1.33533e-08	6.42859e-08	Hamap Palmitoyltransferase <gene_name> [PFA4]. IPR033682 Palmitoyltransferase PFA4 GO:0005789|GO:0019706<-----sep----->PANTHER PALMITOYLTRANSFERASE ZDHHC16 - -<-----sep----->Pfam DHHC palmitoyltransferase IPR001594 Palmitoyltransferase, DHHC domain GO:0016409<-----sep----->ProSiteProfiles DHHC domain profile. - -
contig_1	g1802	3121	2.17164	4.90524						Yes										MobiDBLite consensus disorder prediction - -<-----sep----->PANTHER KDEL LYS-ASP-GLU-LEU CONTAINING - RELATED - -<-----sep----->SMART cap10 IPR006598 Glycosyl transferase CAP10 domain -
contig_1	g1803	2027	33.2358	16.793									Yes	2560.96	1.51867	0.191037	7.94962	1.87084e-15	1.75797e-14	MobiDBLite consensus disorder prediction - -<-----sep----->MobiDBLite consensus disorder prediction - -<-----sep----->MobiDBLite consensus disorder prediction - -<-----sep----->MobiDBLite consensus disorder prediction - -<-----sep----->MobiDBLite consensus disorder prediction - -<-----sep----->MobiDBLite consensus disorder prediction - -
contig_1	g1804	2369	48.9357	40.0016			Cytoplasmic (0.837)						Yes	5629.09	0.8485	0.273314	3.10449	0.0019061	0.00412982	Coils Coil - -<-----sep----->Coils Coil - -<-----sep----->Coils Coil - -<-----sep----->Coils Coil - -<-----sep----->Coils Coil - -<-----sep----->Coils Coil - -<-----sep----->Coils Coil - -<-----sep----->Gene3D - - -<-----sep----->Gene3D - - -<-----sep----->Gene3D - - -<-----sep----->MobiDBLite consensus disorder prediction - -<-----sep----->MobiDBLite consensus disorder prediction - -<-----sep---…
contig_1	g1805	830	45.2353	41.0927				Yes					Yes	1244.76	0.66433	0.168066	3.95278	7.7247e-05	0.000215512	MobiDBLite consensus disorder prediction - -<-----sep----->MobiDBLite consensus disorder prediction - -<-----sep----->MobiDBLite consensus disorder prediction - -<-----sep----->PANTHER UNCHARACTERIZED IPR039163 ER membrane protein complex subunit 7 -<-----sep----->Pfam ER membrane protein complex subunit 7, beta-sandwich domain IPR019008 ER membrane protein complex subunit 7, beta-sandwich domain…
contig_1	g1806	1082	22.3276	73.8333			Apoplastic/cytoplasmic (0.564) (0.633)						Yes	1902.76	-1.1987	0.182149	-6.58087	4.67708e-11	2.9828e-10	CDD WW IPR001202 WW domain GO:0005515<-----sep----->Gene3D - - -<-----sep----->MobiDBLite consensus disorder prediction - -<-----sep----->MobiDBLite consensus disorder prediction - -<-----sep----->MobiDBLite consensus disorder prediction - -<-----sep----->MobiDBLite consensus disorder prediction - -<-----sep----->MobiDBLite consensus disorder prediction - -<-----sep----->MobiDBLite consensus diso…
contig_1	g1807	1384	3.16885	3.31284																PANTHER BLL5714 PROTEIN IPR010640 Low temperature requirement A -<-----sep----->Pfam Bacterial low temperature requirement A protein (LtrA) IPR010640 Low temperature requirement A -
contig_1	g1808	1502	0	0.0037426																Gene3D - - -<-----sep----->PANTHER CULTURE SPECIFIC PROTEIN, PUTATIVE (AFU_ORTHOLOGUE AFUA_2G00130)-RELATED - -<-----sep----->SUPERFAMILY Glutathione synthetase ATP-binding domain-like - -
contig_1	g1809	845	0.299942	1.05681			Cytoplasmic (0.515)													Coils Coil - -<-----sep----->MobiDBLite consensus disorder prediction - -<-----sep----->MobiDBLite consensus disorder prediction - -
contig_1	g181	632	0	0
contig_1	g1810	1739	7.81748	10.4286																CDD CGS_like IPR000277 Cys/Met metabolism, pyridoxal phosphate-dependent enzyme GO:0019346|GO:0030170<-----sep----->Gene3D - IPR015421 Pyridoxal phosphate-dependent transferase, major domain GO:0003824<-----sep----->Gene3D Aspartate Aminotransferase, domain 1 IPR015422 Pyridoxal phosphate-dependent transferase, small domain GO:0003824<-----sep----->NCBIfam O-acetylhomoserine aminocarboxypropyltra…
contig_1	g1811	529	28.1652	51.5228				Yes												PANTHER MARVEL DOMAIN - -<-----sep----->Pfam Membrane-associating domain IPR008253 Marvel domain GO:0016020
contig_1	g1812	2266	35.3796	63.2284																Gene3D - IPR042099 ANL, N-terminal domain -<-----sep----->PANTHER LONG-CHAIN-FATTY-ACID--COA LIGASE - -<-----sep----->Pfam AMP-binding enzyme IPR000873 AMP-dependent synthetase/ligase domain -<-----sep----->ProSitePatterns Putative AMP-binding domain signature. IPR020845 AMP-binding, conserved site -<-----sep----->SUPERFAMILY Acetyl-CoA synthetase-like - -
contig_1	g1813	3273	1.68609	2.59422																Gene3D - IPR015943 WD40/YVTN repeat-like-containing domain superfamily GO:0005515<-----sep----->MobiDBLite consensus disorder prediction - -<-----sep----->MobiDBLite consensus disorder prediction - -<-----sep----->MobiDBLite consensus disorder prediction - -<-----sep----->MobiDBLite consensus disorder prediction - -<-----sep----->MobiDBLite consensus disorder prediction - -<-----sep----->PANTHER …
contig_1	g1814	1644	315.503	134.657									Yes	11567	1.83	0.313811	5.83152	5.49262e-09	2.783e-08	Gene3D Mitochondrial carrier domain IPR023395 Mitochondrial carrier domain superfamily -<-----sep----->PANTHER CITRATE/OXOGLUTARATE CARRIER PROTEIN - -<-----sep----->Pfam Mitochondrial carrier protein IPR018108 Mitochondrial substrate/solute carrier -<-----sep----->Pfam Mitochondrial carrier protein IPR018108 Mitochondrial substrate/solute carrier -<-----sep----->ProSiteProfiles Solute carrier (S…
contig_1	g1815	1737	258.617	162.792									Yes	15746.4	1.23433	0.254749	4.84526	1.26448e-06	4.63018e-06	CDD ScCit1-2_like - -<-----sep----->Gene3D - IPR016143 Citrate synthase-like, small alpha subdomain -<-----sep----->Gene3D Citrate Synthase, domain 1 IPR016142 Citrate synthase-like, large alpha subdomain -<-----sep----->NCBIfam citrate (Si)-synthase, eukaryotic IPR010109 Citrate synthase, eukaryotic-type GO:0004108|GO:0006101<-----sep----->PANTHER CITRATE SYNTHASE IPR002020 Citrate synthase GO:0…
contig_1	g1816	260	2.1747	1.10707
contig_1	g1817	2507	19.9921	11.9861									Yes	1869.95	1.28215	0.201968	6.34829	2.17721e-10	1.29383e-09	CDD CID_Nrd1_like - -<-----sep----->Gene3D - IPR008942 ENTH/VHS -<-----sep----->Gene3D - IPR012677 Nucleotide-binding alpha-beta plait domain superfamily -<-----sep----->MobiDBLite consensus disorder prediction - -<-----sep----->MobiDBLite consensus disorder prediction - -<-----sep----->MobiDBLite consensus disorder prediction - -<-----sep----->MobiDBLite consensus disorder prediction - -<-----se…
contig_1	g1818	395	4.14111	15.4177				Yes
contig_1	g1819	3423	1150.23	408.741									Yes	134127	2.04094	0.323585	6.30729	2.83961e-10	1.66737e-09	CDD P-type_ATPase_H IPR006534 P-type ATPase, subfamily IIIA GO:0008553|GO:0016020|GO:0120029<-----sep----->Gene3D - - -<-----sep----->Gene3D - - -<-----sep----->Gene3D - IPR023299 P-type ATPase, cytoplasmic domain N GO:0000166<-----sep----->Gene3D - IPR023214 HAD superfamily -<-----sep----->MobiDBLite consensus disorder prediction - -<-----sep----->MobiDBLite consensus disorder prediction - -<---…
contig_1	g182	1019	0.0625685	0.0037983																Gene3D - - -<-----sep----->Gene3D - - -<-----sep----->SUPERFAMILY Fucose-specific lectin - -
contig_1	g1820	1670	2.06725	5.58859									Yes	255.469	-0.887855	0.211719	-4.19355	2.74619e-05	8.21314e-05	Gene3D - IPR015943 WD40/YVTN repeat-like-containing domain superfamily GO:0005515<-----sep----->PANTHER DDB1- AND CUL4-ASSOCIATED FACTOR 4-RELATED - -<-----sep----->SUPERFAMILY WD40 repeat-like IPR036322 WD40-repeat-containing domain superfamily GO:0005515
contig_1	g1821	287	1.91643	3.83899			Cytoplasmic (0.862)													MobiDBLite consensus disorder prediction - -<-----sep----->MobiDBLite consensus disorder prediction - -
contig_1	g1822	578	0.075997	0.487114			Cytoplasmic (0.702)					Yes								MobiDBLite consensus disorder prediction - -<-----sep----->MobiDBLite consensus disorder prediction - -<-----sep----->MobiDBLite consensus disorder prediction - -<-----sep----->MobiDBLite consensus disorder prediction - -
contig_1	g1823	490	0	0.993681								Yes	Yes	3.82814	-4.31947	1.40433	-3.07581	0.00209932	0.00451295	MobiDBLite consensus disorder prediction - -
contig_1	g1824	2236	0	0.0659347									Yes	3.11668	-4.02047	1.47563	-2.72458	0.00643832	0.012492	Gene3D Classic Zinc Finger - -<-----sep----->Gene3D Classic Zinc Finger - -<-----sep----->Gene3D Classic Zinc Finger - -<-----sep----->MobiDBLite consensus disorder prediction - -<-----sep----->MobiDBLite consensus disorder prediction - -<-----sep----->PANTHER ZINC FINGER PROTEIN - -<-----sep----->Pfam Zinc finger, C2H2 type IPR013087 Zinc finger C2H2-type -<-----sep----->Pfam Zinc finger, C2H2 t…
contig_1	g1825	2040	3.04156	4.87361																CDD bZIP_YAP - -<-----sep----->Coils Coil - -<-----sep----->Gene3D - - -<-----sep----->MobiDBLite consensus disorder prediction - -<-----sep----->MobiDBLite consensus disorder prediction - -<-----sep----->MobiDBLite consensus disorder prediction - -<-----sep----->MobiDBLite consensus disorder prediction - -<-----sep----->MobiDBLite consensus disorder prediction - -<-----sep----->MobiDBLite consen…
contig_1	g1826	3535	6.85952	5.33458									Yes	1236.94	0.952457	0.222133	4.28779	1.80461e-05	5.57236e-05	MobiDBLite consensus disorder prediction - -<-----sep----->MobiDBLite consensus disorder prediction - -<-----sep----->MobiDBLite consensus disorder prediction - -<-----sep----->MobiDBLite consensus disorder prediction - -<-----sep----->MobiDBLite consensus disorder prediction - -<-----sep----->MobiDBLite consensus disorder prediction - -<-----sep----->MobiDBLite consensus disorder prediction - -<…
contig_1	g1827	2090	17.4363	38.1321																CDD FGGY_YpCarbK_like IPR006003 FGGY carbohydrate kinase, pentulose kinase GO:0005975|GO:0016773<-----sep----->Gene3D - - -<-----sep----->Gene3D - - -<-----sep----->NCBIfam FGGY family pentulose kinase IPR006003 FGGY carbohydrate kinase, pentulose kinase GO:0005975|GO:0016773<-----sep----->PANTHER RIBULOKINASE - -<-----sep----->Pfam FGGY family of carbohydrate kinases, N-terminal domain IPR018484…
contig_1	g1828	2831	4.47202	7.96382																MobiDBLite consensus disorder prediction - -<-----sep----->MobiDBLite consensus disorder prediction - -<-----sep----->MobiDBLite consensus disorder prediction - -<-----sep----->MobiDBLite consensus disorder prediction - -<-----sep----->MobiDBLite consensus disorder prediction - -<-----sep----->PANTHER TPR_REGION DOMAIN-CONTAINING PROTEIN - -
contig_1	g1829	2416	7.20745	14.6476									Yes	1232.64	-0.473553	0.129358	-3.6608	0.000251429	0.000641479	CDD SPX_VTC2_like - -<-----sep----->Coils Coil - -<-----sep----->Coils Coil - -<-----sep----->Gene3D VTC, catalytic tunnel domain IPR042267 VTC domain superfamily -<-----sep----->MobiDBLite consensus disorder prediction - -<-----sep----->MobiDBLite consensus disorder prediction - -<-----sep----->MobiDBLite consensus disorder prediction - -<-----sep----->MobiDBLite consensus disorder prediction - …
contig_1	g183	5696	0.032915	0.408717									Yes	62.3739	-3.09404	0.604916	-5.11483	3.14026e-07	1.25429e-06	Coils Coil - -<-----sep----->Coils Coil - -<-----sep----->Gene3D Tetratricopeptide repeat domain IPR011990 Tetratricopeptide-like helical domain superfamily GO:0005515<-----sep----->Gene3D Tetratricopeptide repeat domain IPR011990 Tetratricopeptide-like helical domain superfamily GO:0005515<-----sep----->Gene3D Tetratricopeptide repeat domain IPR011990 Tetratricopeptide-like helical domain superf…
contig_1	g1830	7998	30.61	22.0285									Yes	11028.1	1.0379	0.394726	2.62941	0.00855333	0.016073	CDD GltS - -<-----sep----->CDD gltB_C IPR002489 Glutamate synthase, alpha subunit, C-terminal GO:0016491<-----sep----->CDD GltS_FMN IPR002932 Glutamate synthase domain GO:0006537|GO:0015930|GO:0016638<-----sep----->Gene3D - IPR009051 Alpha-helical ferredoxin GO:0051536<-----sep----->Gene3D - IPR036485 Glutamate synthase, alpha subunit, C-terminal domain superfamily GO:0016491<-----sep----->Gene3D…
contig_1	g1831	1105	4.01082	5.34915			Cytoplasmic (0.798)													Coils Coil - -<-----sep----->MobiDBLite consensus disorder prediction - -<-----sep----->MobiDBLite consensus disorder prediction - -<-----sep----->MobiDBLite consensus disorder prediction - -<-----sep----->MobiDBLite consensus disorder prediction - -<-----sep----->MobiDBLite consensus disorder prediction - -<-----sep----->MobiDBLite consensus disorder prediction - -<-----sep----->MobiDBLite conse…
contig_1	g1832	672	91.9581	63.3527									Yes	1266.88	1.11618	0.233036	4.78973	1.67007e-06	6.03396e-06	CDD SNARE_Bet1 IPR039899 BET1, SNARE domain -<-----sep----->Gene3D - - -<-----sep----->MobiDBLite consensus disorder prediction - -<-----sep----->MobiDBLite consensus disorder prediction - -<-----sep----->PANTHER GOLGI SNARE BET1-RELATED - -<-----sep----->ProSiteProfiles t-SNARE coiled-coil homology domain profile. IPR000727 Target SNARE coiled-coil homology domain -<-----sep----->SMART tSNARE_6 …
contig_1	g1833	467	318.953	315.811			Cytoplasmic (0.854)						Yes	1680.51	0.591627	0.185101	3.19624	0.0013923	0.00310529	MobiDBLite consensus disorder prediction - -<-----sep----->MobiDBLite consensus disorder prediction - -<-----sep----->MobiDBLite consensus disorder prediction - -<-----sep----->Pfam Histone chaperone domain CHZ IPR019098 Histone chaperone domain CHZ -<-----sep----->SMART CHZ_2 IPR019098 Histone chaperone domain CHZ -
contig_1	g1834	345	4.25924	2.4898			Cytoplasmic (0.677)													MobiDBLite consensus disorder prediction - -<-----sep----->MobiDBLite consensus disorder prediction - -
contig_1	g1835	623	57.4227	50.7058				Yes					Yes	1026.8	0.727654	0.152452	4.77301	1.81492e-06	6.51957e-06	PANTHER - - -
contig_1	g1836	1100	16.0268	22.7352																CDD CYCLIN_ScPCL7-like - -<-----sep----->Gene3D - - -<-----sep----->MobiDBLite consensus disorder prediction - -<-----sep----->MobiDBLite consensus disorder prediction - -<-----sep----->MobiDBLite consensus disorder prediction - -<-----sep----->MobiDBLite consensus disorder prediction - -<-----sep----->MobiDBLite consensus disorder prediction - -<-----sep----->PANTHER UNCHARACTERIZED IPR013922 Cy…
contig_1	g1837	761	27.1825	36.6044
contig_1	g1838	828	7.59091	6.57181																Gene3D - IPR011989 Armadillo-like helical -<-----sep----->PANTHER ARMADILLO REPEAT-CONTAINING PROTEIN 8 IPR038739 Armadillo-type fold containing protein ARMC8/Vid28 -<-----sep----->SUPERFAMILY ARM repeat IPR016024 Armadillo-type fold -
contig_1	g1839	1528	8.24633	10.393																Gene3D - IPR011989 Armadillo-like helical -<-----sep----->Gene3D - IPR011989 Armadillo-like helical -<-----sep----->MobiDBLite consensus disorder prediction - -<-----sep----->MobiDBLite consensus disorder prediction - -<-----sep----->PANTHER ARMADILLO REPEAT-CONTAINING PROTEIN 8 IPR038739 Armadillo-type fold containing protein ARMC8/Vid28 -<-----sep----->SUPERFAMILY ARM repeat IPR016024 Armadillo…
contig_1	g184	752	0	0.0301442																Gene3D alpha/beta hydrolase IPR029058 Alpha/Beta hydrolase fold -<-----sep----->Gene3D alpha/beta hydrolase IPR029058 Alpha/Beta hydrolase fold -<-----sep----->PANTHER EPOXIDE HYDROLASE - -<-----sep----->Pfam alpha/beta hydrolase fold IPR000073 Alpha/beta hydrolase fold-1 -<-----sep----->SUPERFAMILY alpha/beta-Hydrolases IPR029058 Alpha/Beta hydrolase fold -
contig_1	g1840	986	44.477	1350.52									Yes	22553.4	-4.42195	0.334556	-13.2174	6.96652e-40	2.51506e-38	CDD 7tm_YRO2_fungal-like IPR043476 Yro2-like, 7TM domain -<-----sep----->Gene3D - - -<-----sep----->PANTHER - IPR001425 Archaeal/bacterial/fungal rhodopsins GO:0016020<-----sep----->Pfam Bacteriorhodopsin-like protein IPR001425 Archaeal/bacterial/fungal rhodopsins GO:0016020<-----sep----->SMART Bac_rhodopsin_2 IPR001425 Archaeal/bacterial/fungal rhodopsins GO:0016020<-----sep----->SUPERFAMILY Fam…
contig_1	g1841	406	11.8863	35.1931				Yes
contig_1	g1842	1692	31.7109	28.809									Yes	2502.29	0.681957	0.132308	5.15431	2.5457e-07	1.03266e-06	Gene3D Velvet domain IPR038491 Velvet domain superfamily -<-----sep----->MobiDBLite consensus disorder prediction - -<-----sep----->MobiDBLite consensus disorder prediction - -<-----sep----->MobiDBLite consensus disorder prediction - -<-----sep----->MobiDBLite consensus disorder prediction - -<-----sep----->MobiDBLite consensus disorder prediction - -<-----sep----->MobiDBLite consensus disorder p…
contig_1	g1843	1360	2.31185	4.56189			Cytoplasmic (0.787)													MobiDBLite consensus disorder prediction - -<-----sep----->MobiDBLite consensus disorder prediction - -<-----sep----->MobiDBLite consensus disorder prediction - -<-----sep----->MobiDBLite consensus disorder prediction - -<-----sep----->MobiDBLite consensus disorder prediction - -<-----sep----->MobiDBLite consensus disorder prediction - -<-----sep----->MobiDBLite consensus disorder prediction - -
contig_1	g1844	4268	11.2689	9.78868									Yes	2570.2	0.767822	0.152107	5.04792	4.46654e-07	1.75156e-06	CDD IPT - -<-----sep----->Gene3D - IPR036770 Ankyrin repeat-containing domain superfamily -<-----sep----->Gene3D Immunoglobulins IPR013783 Immunoglobulin-like fold -<-----sep----->MobiDBLite consensus disorder prediction - -<-----sep----->MobiDBLite consensus disorder prediction - -<-----sep----->MobiDBLite consensus disorder prediction - -<-----sep----->MobiDBLite consensus disorder prediction -…
contig_1	g1845	1663	6.22086	0.259768				Yes					Yes	320.468	5.30167	0.777226	6.82126	9.02437e-12	6.15095e-11	Gene3D alpha/beta hydrolase IPR029058 Alpha/Beta hydrolase fold -<-----sep----->Gene3D alpha/beta hydrolase IPR029058 Alpha/Beta hydrolase fold -<-----sep----->PANTHER PROTEASE S28 PRO-X CARBOXYPEPTIDASE-RELATED - -<-----sep----->Pfam Serine carboxypeptidase S28 IPR008758 Peptidase S28 GO:0006508|GO:0008236<-----sep----->Pfam Serine carboxypeptidase S28 IPR008758 Peptidase S28 GO:0006508|GO:00082…
contig_1	g1846	1101	20.1989	21.8215							LINE		Yes	973.987	0.459543	0.174118	2.63927	0.00830857	0.0156665	CDD RNase_HI_eukaryote_like - -<-----sep----->Gene3D - IPR036397 Ribonuclease H superfamily GO:0003676<-----sep----->Gene3D - IPR037056 Ribonuclease H1, N-terminal domain superfamily -<-----sep----->Gene3D - IPR037056 Ribonuclease H1, N-terminal domain superfamily -<-----sep----->MobiDBLite consensus disorder prediction - -<-----sep----->PANTHER RIBONUCLEASE H1 - -<-----sep----->Pfam RNase H IPR0…
contig_1	g1847	1942	3.52145	5.42497																CDD nucleoside_deaminase - -<-----sep----->Gene3D Cytidine Deaminase, domain 2 - -<-----sep----->PANTHER CYTOSINE DEAMINASE FAMILY MEMBER - -<-----sep----->Pfam Cytidine and deoxycytidylate deaminase zinc-binding region IPR002125 Cytidine and deoxycytidylate deaminase domain -<-----sep----->ProSiteProfiles Cytidine and deoxycytidylate deaminases domain profile. IPR002125 Cytidine and deoxycytidyl…
contig_1	g1848	2627	10.8528	13.1901																CDD HP_PGM_like IPR013078 Histidine phosphatase superfamily, clade-1 -<-----sep----->Gene3D - IPR029033 Histidine phosphatase superfamily -<-----sep----->Gene3D - IPR027417 P-loop containing nucleoside triphosphate hydrolase -<-----sep----->MobiDBLite consensus disorder prediction - -<-----sep----->MobiDBLite consensus disorder prediction - -<-----sep----->MobiDBLite consensus disorder prediction…
contig_1	g1849	1337	34.897	5.64841								Yes	Yes	1522.59	3.18665	0.191806	16.6139	5.5301e-62	4.28171e-60	CDD WD40 - -<-----sep----->Coils Coil - -<-----sep----->Gene3D - IPR015943 WD40/YVTN repeat-like-containing domain superfamily GO:0005515<-----sep----->Gene3D - IPR015943 WD40/YVTN repeat-like-containing domain superfamily GO:0005515<-----sep----->Gene3D - IPR015943 WD40/YVTN repeat-like-containing domain superfamily GO:0005515<-----sep----->MobiDBLite consensus disorder prediction - -<-----sep--…
contig_1	g185	287	0	0			Cytoplasmic (0.784)													Gene3D Hotdog Thioesterase - -<-----sep----->PANTHER BLR0278 PROTEIN IPR025540 Fluoroacetyl-CoA thioesterase -<-----sep----->SUPERFAMILY Thioesterase/thiol ester dehydrase-isomerase IPR029069 HotDog domain superfamily -
contig_1	g1850	1140	33.4267	24.0693									Yes	1377.14	1.03088	0.128321	8.0336	9.46507e-16	9.06219e-15	CDD RNAP_II_RPB3 - -<-----sep----->Gene3D - IPR036643 DNA-directed RNA polymerase, insert domain superfamily -<-----sep----->Gene3D - IPR036603 RNA polymerase, RBP11-like subunit GO:0006351|GO:0046983<-----sep----->Hamap DNA-directed RNA polymerase subunit Rpo3 [rpo3]. IPR022842 DNA-directed RNA polymerase subunit Rpo3/Rpb3/RPAC1 GO:0003899|GO:0006351<-----sep----->PANTHER DNA-DIRECTED RNA POLYME…
contig_1	g1851	1108	41.3263	16.4574									Yes	1347.36	1.87223	0.350408	5.34298	9.14286e-08	3.95726e-07	Gene3D Mitochondrial carrier domain IPR023395 Mitochondrial carrier domain superfamily -<-----sep----->MobiDBLite consensus disorder prediction - -<-----sep----->MobiDBLite consensus disorder prediction - -<-----sep----->PANTHER MITOCHONDRIAL DICARBOXYLATE CARRIER-RELATED - -<-----sep----->Pfam Mitochondrial carrier protein IPR018108 Mitochondrial substrate/solute carrier -<-----sep----->Pfam Mit…
contig_1	g1852	1518	16.2493	9.83878				Yes					Yes	1013.05	1.25657	0.180979	6.94321	3.83276e-12	2.69473e-11	CDD PheRS_alpha_core - -<-----sep----->Gene3D - IPR036690 Ferrodoxin-fold anticodon-binding domain superfamily -<-----sep----->Gene3D Bira Bifunctional Protein; Domain 2 IPR045864 Class II Aminoacyl-tRNA synthetase/Biotinyl protein ligase (BPL) and lipoyl protein ligase (LPL) -<-----sep----->NCBIfam phenylalanine--tRNA ligase IPR004530 Phenylalanyl-tRNA synthetase, class IIc, mitochondrial GO:000…
contig_1	g1853	146	4.87491	4.85041			Cytoplasmic (0.804)					Yes								MobiDBLite consensus disorder prediction - -<-----sep----->MobiDBLite consensus disorder prediction - -<-----sep----->MobiDBLite consensus disorder prediction - -
contig_1	g1854	761	186.151	97.1753									Yes	4561.25	1.48723	0.182605	8.14452	3.80793e-16	3.76116e-15	CDD RRM_RCAN_like - -<-----sep----->Gene3D - IPR012677 Nucleotide-binding alpha-beta plait domain superfamily -<-----sep----->MobiDBLite consensus disorder prediction - -<-----sep----->MobiDBLite consensus disorder prediction - -<-----sep----->MobiDBLite consensus disorder prediction - -<-----sep----->MobiDBLite consensus disorder prediction - -<-----sep----->PANTHER CALCIPRESSIN IPR006931 Calcip…
contig_1	g1855	1579	0.488399	0.195819																PANTHER SECRETED PROTEIN-RELATED IPR037473 Rubber oxygenase Lcp-like -<-----sep----->Pfam ER-bound oxygenase mpaB/B'/Rubber oxygenase, catalytic domain IPR018713 ER-bound oxygenase mpaB/mpaB'/Rubber oxygenase, catalytic domain GO:0016491
contig_1	g1856	1037	14.1398	5.06122			Cytoplasmic (0.736)						Yes	496.224	2.04902	0.264476	7.74747	9.37384e-15	8.27308e-14	MobiDBLite consensus disorder prediction - -<-----sep----->MobiDBLite consensus disorder prediction - -<-----sep----->MobiDBLite consensus disorder prediction - -<-----sep----->MobiDBLite consensus disorder prediction - -<-----sep----->MobiDBLite consensus disorder prediction - -<-----sep----->MobiDBLite consensus disorder prediction - -<-----sep----->PANTHER NEUGRIN IPR010487 Neugrin/Rrg9 -<----…
contig_1	g1857	1112	10.1407	18.0063																CDD 17beta-HSDXI-like_SDR_c - -<-----sep----->Gene3D - - -<-----sep----->PANTHER PKSB - -<-----sep----->Pfam short chain dehydrogenase IPR002347 Short-chain dehydrogenase/reductase SDR -<-----sep----->PRINTS Short-chain dehydrogenase/reductase (SDR) superfamily signature IPR002347 Short-chain dehydrogenase/reductase SDR -<-----sep----->PRINTS Short-chain dehydrogenase/reductase (SDR) superfamily …
contig_1	g1858	1542	14.1294	28.3776																Gene3D Transferase(Phosphotransferase) domain 1 - -<-----sep----->ProSiteProfiles Protein kinase domain profile. IPR000719 Protein kinase domain GO:0004672|GO:0005524|GO:0006468<-----sep----->SUPERFAMILY Protein kinase-like (PK-like) IPR011009 Protein kinase-like domain superfamily -
contig_1	g1859	508	17.1531	38.8997				Yes					Yes	290.082	-0.575557	0.262532	-2.19233	0.0283556	0.0470926	ProSiteProfiles Prokaryotic membrane lipoprotein lipid attachment site profile. - -
contig_1	g186	1476	0.051999	0.0526618				Yes												Gene3D - - -<-----sep----->PANTHER UNCHARACTERIZED - -<-----sep----->Pfam Saccharopine dehydrogenase NADP binding domain IPR005097 Saccharopine dehydrogenase, NADP binding domain GO:0016491<-----sep----->SUPERFAMILY NAD(P)-binding Rossmann-fold domains IPR036291 NAD(P)-binding domain superfamily -
contig_1	g1860	382	0.322232	3.24761
contig_1	g1861	2992	6.38539	1.20156									Yes	649.135	2.9645	0.280362	10.5738	3.94183e-26	7.40061e-25	CDD SANT_TRF - -<-----sep----->Gene3D - - -<-----sep----->MobiDBLite consensus disorder prediction - -<-----sep----->MobiDBLite consensus disorder prediction - -<-----sep----->MobiDBLite consensus disorder prediction - -<-----sep----->MobiDBLite consensus disorder prediction - -<-----sep----->MobiDBLite consensus disorder prediction - -<-----sep----->MobiDBLite consensus disorder prediction - -<-…
contig_1	g1862	251	0	1.06585
contig_1	g1863	188	0.196098	1.60086				Yes
contig_1	g1864	935	15.6868	49.267			Cytoplasmic (0.735)													Coils Coil - -<-----sep----->Coils Coil - -<-----sep----->Coils Coil - -
contig_1	g1865	273	18.717	21.463
contig_1	g1866	403	244.728	115.14									Yes	512.728	1.7678	0.551734	3.20408	0.00135496	0.00303247
contig_1	g1867	1331	96.7767	47.1259			Cytoplasmic (0.79)						Yes	4338.8	1.68487	0.445592	3.7812	0.000156073	0.000413801	Coils Coil - -<-----sep----->Gene3D - - -<-----sep----->Gene3D - - -<-----sep----->MobiDBLite consensus disorder prediction - -<-----sep----->MobiDBLite consensus disorder prediction - -<-----sep----->MobiDBLite consensus disorder prediction - -<-----sep----->MobiDBLite consensus disorder prediction - -<-----sep----->MobiDBLite consensus disorder prediction - -<-----sep----->MobiDBLite consensus …
contig_1	g1868	830	217.926	124.365									Yes	6171.9	1.44551	0.34629	4.17427	2.98939e-05	8.89366e-05	PANTHER PYRIDOXAMINE PHOSPHATE OXIDASE FAMILY PROTEIN (AFU_ORTHOLOGUE AFUA_6G11440) - -
contig_1	g1869	2152	1.75612	9.99774			Cytoplasmic (0.889)						Yes	556.092	-2.00905	0.245643	-8.17873	2.86848e-16	2.86649e-15	CDD RRM_like_Smg4_UPF3 - -<-----sep----->Gene3D - IPR012677 Nucleotide-binding alpha-beta plait domain superfamily -<-----sep----->Gene3D - IPR012677 Nucleotide-binding alpha-beta plait domain superfamily -<-----sep----->MobiDBLite consensus disorder prediction - -<-----sep----->MobiDBLite consensus disorder prediction - -<-----sep----->MobiDBLite consensus disorder prediction - -<-----sep----->M…
contig_1	g187	1942	0.092179	0.0269024																Gene3D MFS general substrate transporter like domains IPR036259 MFS transporter superfamily -<-----sep----->Gene3D MFS general substrate transporter like domains IPR036259 MFS transporter superfamily -<-----sep----->MobiDBLite consensus disorder prediction - -<-----sep----->PANTHER MAJOR FACILITATOR SUPERFAMILY - -<-----sep----->Pfam Major Facilitator Superfamily IPR011701 Major facilitator super…
contig_1	g1870	1358	28.6912	36.6873																CDD MPP_PP2A_PP4_PP6 - -<-----sep----->Gene3D - IPR029052 Metallo-dependent phosphatase-like -<-----sep----->Gene3D - IPR029052 Metallo-dependent phosphatase-like -<-----sep----->MobiDBLite consensus disorder prediction - -<-----sep----->PANTHER SERINE/THREONINE-PROTEIN PHOSPHATASE PP2A-RELATED IPR047129 Serine/Threonine protein phosphatase PP2A-like GO:0004722<-----sep----->Pfam Calcineurin-like…
contig_1	g1871	1136	2.04472	4.16203									Yes	156.47	-0.468107	0.212664	-2.20116	0.027725	0.0461476	Gene3D Vaccinia Virus protein VP39 IPR029063 S-adenosyl-L-methionine-dependent methyltransferase superfamily -<-----sep----->MobiDBLite consensus disorder prediction - -<-----sep----->MobiDBLite consensus disorder prediction - -<-----sep----->PANTHER TRNA METHYLTRANSFERASE - -<-----sep----->Pfam Met-10+ like-protein IPR030382 SAM-dependent methyltransferase TRM5/TYW2-type -<-----sep----->PIRSF Tr…
contig_1	g1872	663	32.451	15.6873			Cytoplasmic (0.747)	Yes					Yes	526.825	1.63859	0.227548	7.20105	5.97508e-13	4.46748e-12	Gene3D - - -<-----sep----->PANTHER NUCLEOBINDIN IPR040250 Nucleobindin -<-----sep----->ProSiteProfiles EF-hand calcium-binding domain profile. IPR002048 EF-hand domain GO:0005509<-----sep----->SUPERFAMILY EF-hand IPR011992 EF-hand domain pair -
contig_1	g1873	1194	1.78447	4.97067									Yes	172.141	-0.94874	0.43101	-2.2012	0.0277219	0.0461465	MobiDBLite consensus disorder prediction - -<-----sep----->MobiDBLite consensus disorder prediction - -<-----sep----->MobiDBLite consensus disorder prediction - -<-----sep----->Pfam Origin recognition complex subunit 6 (ORC6) IPR008721 Origin recognition complex, subunit 6 GO:0003677|GO:0005664|GO:0006260
contig_1	g1874	1403	7.77255	0.561616			Cytoplasmic (0.549)	Yes				Yes	Yes	344.21	4.31586	0.359648	12.0002	3.5438e-33	9.54025e-32	MobiDBLite consensus disorder prediction - -<-----sep----->MobiDBLite consensus disorder prediction - -<-----sep----->MobiDBLite consensus disorder prediction - -<-----sep----->MobiDBLite consensus disorder prediction - -<-----sep----->MobiDBLite consensus disorder prediction - -<-----sep----->MobiDBLite consensus disorder prediction - -<-----sep----->MobiDBLite consensus disorder prediction - -
contig_1	g1875	1014	44.4406	26.5923									Yes	1500.18	1.34129	0.395279	3.39328	0.000690614	0.00163612	CDD SDR_c - -<-----sep----->Gene3D - - -<-----sep----->PANTHER 3-OXOACYL-(ACYL-CARRIER-PROTEIN) REDUCTASE (AFU_ORTHOLOGUE AFUA_6G11210) - -<-----sep----->Pfam Enoyl-(Acyl carrier protein) reductase - -<-----sep----->PRINTS Short-chain dehydrogenase/reductase (SDR) superfamily signature IPR002347 Short-chain dehydrogenase/reductase SDR -<-----sep----->PRINTS Short-chain dehydrogenase/reductase (SD…
contig_1	g1876	1152	0.00798058	0.117542																Coils Coil - -<-----sep----->PANTHER YALI0B19030P - -
contig_1	g1877	1306	0	0.0437879																Gene3D Amino acid/polyamine transporter I - -<-----sep----->Gene3D Amino acid/polyamine transporter I - -<-----sep----->PANTHER AMINO ACID PERMEASE - -<-----sep----->Pfam Amino acid permease IPR004841 Amino acid permease/ SLC12A domain GO:0016020|GO:0055085<-----sep----->Pfam Amino acid permease IPR004841 Amino acid permease/ SLC12A domain GO:0016020|GO:0055085<-----sep----->PIRSF AA_transporter …
contig_1	g1878	1509	12.6913	13.2048									Yes	950.212	0.493742	0.154635	3.19296	0.00140823	0.00313596	Gene3D ZPR1, zinc finger domain IPR042452 ZPR1, zinc finger domain -<-----sep----->Gene3D ZPR1, zinc finger domain IPR042452 ZPR1, zinc finger domain -<-----sep----->Gene3D ZPR1, A/B domain IPR042451 ZPR1, A/B domain -<-----sep----->Gene3D ZPR1, A/B domain IPR042451 ZPR1, A/B domain -<-----sep----->MobiDBLite consensus disorder prediction - -<-----sep----->MobiDBLite consensus disorder prediction…
contig_1	g1879	560	3.91002	7.60928			Cytoplasmic (0.956)													Coils Coil - -<-----sep----->MobiDBLite consensus disorder prediction - -<-----sep----->MobiDBLite consensus disorder prediction - -<-----sep----->MobiDBLite consensus disorder prediction - -<-----sep----->MobiDBLite consensus disorder prediction - -<-----sep----->PANTHER RIBONUCLEASE P SUBUNIT P21 - -<-----sep----->Pfam RNAse P Rpr2/Rpp21/SNM1 subunit domain IPR007175 Ribonuclease P subunit, Rpr…
contig_1	g188	760	0	0																Pfam SnoaL-like domain IPR037401 SnoaL-like domain -<-----sep----->SUPERFAMILY NTF2-like IPR032710 NTF2-like domain superfamily -
contig_1	g1880	699	18.7274	55.4413			Cytoplasmic (0.806)						Yes	442.682	-1.02351	0.240241	-4.26037	2.04086e-05	6.24524e-05	PANTHER UNCHARACTERIZED IPR008584 CXXC motif containing zinc binding protein, eukaryotic -<-----sep----->Pfam CXXC motif containing zinc binding protein, eukaryotic IPR008584 CXXC motif containing zinc binding protein, eukaryotic -<-----sep----->SUPERFAMILY MAL13P1.257-like - -
contig_1	g1881	2192	7.77672	10.3705																Coils Coil - -
contig_1	g1882	1618	1.89476	3.53013																CDD SPX_GDE1_like - -<-----sep----->Gene3D - IPR036770 Ankyrin repeat-containing domain superfamily -<-----sep----->MobiDBLite consensus disorder prediction - -<-----sep----->PANTHER SPX DOMAIN-CONTAINING PROTEIN 3 IPR031142 SPX domain-containing protein GO:0016036<-----sep----->Pfam SPX domain IPR004331 SPX domain -<-----sep----->ProSiteProfiles SPX domain profile. IPR004331 SPX domain -<-----se…
contig_1	g1883	1300	6.88772	17.0139									Yes	660.912	-0.764784	0.206092	-3.71089	0.000206534	0.000535394	Gene3D Phosphatidylinositol (PI) phosphodiesterase IPR017946 PLC-like phosphodiesterase, TIM beta/alpha-barrel domain superfamily GO:0006629|GO:0008081<-----sep----->MobiDBLite consensus disorder prediction - -<-----sep----->MobiDBLite consensus disorder prediction - -<-----sep----->MobiDBLite consensus disorder prediction - -<-----sep----->MobiDBLite consensus disorder prediction - -<-----sep---…
contig_1	g1884	517	2.34062	7.50168				Yes
contig_1	g1885	134	2.0016	4.28309				Yes
contig_1	g1886	1412	3.30608	10.2468			Cytoplasmic (0.66)						Yes	365.765	-1.06855	0.410931	-2.60033	0.00931345	0.01735	Gene3D Classic Zinc Finger - -<-----sep----->Gene3D Classic Zinc Finger - -<-----sep----->Gene3D Classic Zinc Finger - -<-----sep----->Gene3D Classic Zinc Finger - -<-----sep----->MobiDBLite consensus disorder prediction - -<-----sep----->MobiDBLite consensus disorder prediction - -<-----sep----->MobiDBLite consensus disorder prediction - -<-----sep----->PANTHER TRANSCRIPTIONAL REPRESSOR PROTEIN …
contig_1	g1887	2619	22.9299	22.8248									Yes	3140.78	0.564657	0.260219	2.16993	0.030012	0.0494577	CDD RecA-like_FtsH - -<-----sep----->Gene3D - - -<-----sep----->Gene3D Peptidase M41 IPR037219 Peptidase M41-like GO:0004176|GO:0004222|GO:0005524|GO:0006508<-----sep----->Gene3D - IPR027417 P-loop containing nucleoside triphosphate hydrolase -<-----sep----->Hamap ATP-dependent zinc metalloprotease FtsH [ftsH]. IPR005936 ATP-dependent zinc metalloprotease, FtsH GO:0004176|GO:0004222|GO:0016020<--…
contig_1	g1888	1186	3.80464	18.8128									Yes	478.696	-1.8345	0.308534	-5.94585	2.75022e-09	1.44506e-08	CDD AR_SDR_e - -<-----sep----->Gene3D - - -<-----sep----->PANTHER NAD DEPENDENT EPIMERASE/DEHYDRATASE - -<-----sep----->Pfam NAD dependent epimerase/dehydratase family IPR001509 NAD-dependent epimerase/dehydratase -<-----sep----->SUPERFAMILY NAD(P)-binding Rossmann-fold domains IPR036291 NAD(P)-binding domain superfamily -
contig_1	g1889	1349	0	0.490455									Yes	11.0854	-5.8552	1.48708	-3.93739	8.23732e-05	0.000228588	CDD TM_EGFR-like - -<-----sep----->MobiDBLite consensus disorder prediction - -<-----sep----->MobiDBLite consensus disorder prediction - -<-----sep----->MobiDBLite consensus disorder prediction - -<-----sep----->MobiDBLite consensus disorder prediction - -<-----sep----->MobiDBLite consensus disorder prediction - -<-----sep----->MobiDBLite consensus disorder prediction - -<-----sep----->MobiDBLite…
contig_1	g189	966	0	0.099126																Gene3D - - -<-----sep----->Gene3D - - -<-----sep----->Pfam SnoaL-like domain IPR037401 SnoaL-like domain -<-----sep----->SUPERFAMILY NTF2-like IPR032710 NTF2-like domain superfamily -<-----sep----->SUPERFAMILY NTF2-like IPR032710 NTF2-like domain superfamily -
contig_1	g1890	4670	4.3988	5.48712																Coils Coil - -<-----sep----->MobiDBLite consensus disorder prediction - -<-----sep----->MobiDBLite consensus disorder prediction - -<-----sep----->MobiDBLite consensus disorder prediction - -<-----sep----->MobiDBLite consensus disorder prediction - -<-----sep----->MobiDBLite consensus disorder prediction - -<-----sep----->MobiDBLite consensus disorder prediction - -<-----sep----->MobiDBLite conse…
contig_1	g1891	158	3.62202	0.943364
contig_1	g1892	1361	7.52635	3.44497									Yes	400.101	1.65759	0.169506	9.7789	1.38704e-22	2.1095e-21	MobiDBLite consensus disorder prediction - -<-----sep----->MobiDBLite consensus disorder prediction - -<-----sep----->MobiDBLite consensus disorder prediction - -<-----sep----->PANTHER TRNA-SPLICING ENDONUCLEASE SUBUNIT SEN54 IPR024337 tRNA-splicing endonuclease, subunit Sen54 -<-----sep----->Pfam tRNA-splicing endonuclease subunit sen54 N-term IPR024336 tRNA-splicing endonuclease, subunit Sen54,…
contig_1	g1893	1630	6.09854	14.5917									Yes	645.374	-0.702501	0.160247	-4.38388	1.16584e-05	3.70809e-05	MobiDBLite consensus disorder prediction - -<-----sep----->MobiDBLite consensus disorder prediction - -<-----sep----->MobiDBLite consensus disorder prediction - -<-----sep----->PANTHER ARRESTIN FAMILY PROTEIN 1 - -<-----sep----->Pfam Arrestin (or S-antigen), C-terminal domain IPR011022 Arrestin C-terminal-like domain -<-----sep----->SMART Arrestin_C_2 IPR011022 Arrestin C-terminal-like domain -
contig_1	g1894	1964	0.218723	0.611641																Coils Coil - -<-----sep----->Coils Coil - -<-----sep----->MobiDBLite consensus disorder prediction - -<-----sep----->MobiDBLite consensus disorder prediction - -<-----sep----->MobiDBLite consensus disorder prediction - -<-----sep----->MobiDBLite consensus disorder prediction - -<-----sep----->MobiDBLite consensus disorder prediction - -
contig_1	g1895	4498	0.283276	0.991413									Yes	142.37	-1.2866	0.247315	-5.20227	1.96872e-07	8.11613e-07	Coils Coil - -<-----sep----->MobiDBLite consensus disorder prediction - -<-----sep----->MobiDBLite consensus disorder prediction - -<-----sep----->MobiDBLite consensus disorder prediction - -<-----sep----->MobiDBLite consensus disorder prediction - -<-----sep----->MobiDBLite consensus disorder prediction - -<-----sep----->MobiDBLite consensus disorder prediction - -<-----sep----->MobiDBLite conse…
contig_1	g1896	982	599.334	264.214			Cytoplasmic (0.514)						Yes	14505.8	1.73801	0.180013	9.65491	4.68573e-22	6.90767e-21	Gene3D - - -<-----sep----->Gene3D - IPR014721 Ribosomal protein S5 domain 2-type fold, subgroup -<-----sep----->MobiDBLite consensus disorder prediction - -<-----sep----->MobiDBLite consensus disorder prediction - -<-----sep----->NCBIfam 30S ribosomal protein S5 IPR005711 Ribosomal protein S5, eukaryotic/archaeal GO:0003735|GO:0006412|GO:0015935<-----sep----->PANTHER RIBOSOMAL S SUBUNIT IPR000851…
contig_1	g1897	1069	30.4842	41.5341																CDD TST_Repeat_1 - -<-----sep----->CDD TST_Repeat_2 - -<-----sep----->Gene3D - IPR036873 Rhodanese-like domain superfamily -<-----sep----->Gene3D - IPR036873 Rhodanese-like domain superfamily -<-----sep----->PANTHER THIOSULFATE SULFERTANSFERASE IPR045078 Sulfurtransferase TST/MPST-like GO:0016783<-----sep----->Pfam Rhodanese-like domain IPR001763 Rhodanese-like domain -<-----sep----->ProSiteProfi…
[truncated: 23,990 more rows]

## Sheet: T8-Fola4_AJ705 gene list
Contig	Gene	Length	experimental_TPM_ave	control_TPM_ave	Mimp(2500bp)	Effector	EffectorP	SignalP	[SG]PC[KR]P motif	Cazyme	Transposon	SecondaryMetabolite	DE	baseMean	log2FoldChange	lfcSE	stat	pvalue	padj	Interproscan
[truncated: 23,508 more rows]

## Sheet: T9-Fola1_AJ520 gene list
Contig	Gene	Length	experimental_TPM_ave	control_TPM_ave	Mimp(2500bp)	Effector	EffectorP	SignalP	[SG]PC[KR]P motif	Cazyme	Transposon	SecondaryMetabolite	DE	baseMean	log2FoldChange	lfcSE	stat	pvalue	padj	Interproscan
[truncated: 21,848 more rows]

[truncated: 3 more sheets: T10-Foma_AJ260 gene list, T11-Fo47 gene list, T12-Orthogroups]
