# Supplementary material for: Comparative genomics and transcriptomics reveal differences in effector complement and expression between races of Fusarium oxysporum f.sp. lactucae
Source: Front Plant Sci. 2024 Oct 10;15:1415534. doi: 10.3389/fpls.2024.1415534 (PMC11499160; doi:10.3389/fpls.2024.1415534)
Supplement: Supplementary file 3 [file Table2.xlsx]

## Sheet: LactcuaeDitribMatrix
Candidate Effector Cluster	Race 4			Race 1			Distribution across all Fusarium isolates	Distribution across lactucae isolates
	AJ516	AJ705	AJ592	AJ520	AJ718	AJ865
Cluster 0	3	3	3	2	2	2	Not Universal	Shared
Cluster 10	0	1	1	1	1	1	Not Universal	Not Race Specific
Cluster 100	1	1	1	0	0	0	Not Universal	R4
Cluster 101	0	0	0	1	1	1	Not Universal	R1
Cluster 103	0	0	0	0	0	1	Not Universal	Not Race Specific
Cluster 106	1	1	1	1	0	1	Not Universal	Not Race Specific
Cluster 113	9	9	9	4	4	4	Not Universal	Shared
Cluster 117	2	2	2	0	0	0	Not Universal	R4
Cluster 119	1	1	1	0	0	0	Not Universal	R4
Cluster 12	14	13	13	8	7	7	Universal	Shared
Cluster 122	1	1	1	4	4	4	Not Universal	Shared
Cluster 123	1	1	1	0	0	0	Not Universal	R4
Cluster 124	3	3	3	3	3	3	Not Universal	Shared
Cluster 126	2	2	2	2	2	2	Not Universal	Shared
Cluster 128	1	1	1	0	0	0	Not Universal	R4
Cluster 129	11	7	7	3	1	1	Not Universal	Shared
Cluster 13	0	0	0	1	1	1	Not Universal	R1
Cluster 132	3	3	3	2	0	0	Not Universal	Not Race Specific
Cluster 134	1	1	1	0	0	0	Not Universal	R4
Cluster 135	3	3	2	0	0	0	Not Universal	R4
Cluster 138	0	0	0	2	2	2	Not Universal	R1
Cluster 143	0	0	0	1	1	1	Not Universal	R1
Cluster 150	1	1	1	0	0	0	Not Universal	R4
Cluster 152	1	1	1	0	0	0	Not Universal	R4
Cluster 153	1	0	0	0	0	0	Not Universal	Not Race Specific
Cluster 155	1	1	1	1	1	1	Universal	Shared
Cluster 157	0	0	0	1	1	1	Not Universal	R1
Cluster 158	2	1	2	1	0	1	Not Universal	Not Race Specific
Cluster 161	1	1	1	0	0	0	Not Universal	R4
Cluster 162	0	0	0	1	1	0	Not Universal	Not Race Specific
Cluster 165	1	1	1	0	0	0	Not Universal	R4
Cluster 166	0	0	0	1	1	1	Not Universal	R1
Cluster 168	10	11	9	9	9	9	Not Universal	Shared
Cluster 171	0	0	0	1	1	1	Not Universal	R1
Cluster 173	1	0	0	0	0	0	Not Universal	Not Race Specific
Cluster 179	0	0	0	1	0	1	Not Universal	Not Race Specific
Cluster 18	5	4	4	3	3	3	Universal	Shared
Cluster 180	1	1	1	1	1	1	Not Universal	Shared
Cluster 185	0	2	2	0	0	0	Not Universal	Not Race Specific
Cluster 186	3	3	3	1	1	1	Not Universal	Shared
Cluster 187	8	9	9	5	5	5	Not Universal	Shared
Cluster 189	3	4	4	5	5	5	Not Universal	Shared
Cluster 190	10	6	6	8	9	9	Not Universal	Shared
Cluster 191	0	0	0	1	1	1	Not Universal	R1
Cluster 194	2	2	2	0	0	0	Not Universal	R4
Cluster 197	3	3	3	1	1	1	Not Universal	Shared
Cluster 198	6	7	7	9	8	8	Not Universal	Shared
Cluster 199	1	1	1	1	1	1	Not Universal	Shared
Cluster 202	1	1	1	1	1	1	Not Universal	Shared
Cluster 203	0	1	0	2	1	3	Not Universal	Not Race Specific
Cluster 204	2	0	2	2	2	0	Not Universal	Not Race Specific
Cluster 205	19	14	14	24	25	23	Universal	Shared
Cluster 207	0	0	0	1	1	1	Not Universal	R1
Cluster 208	1	1	1	0	0	0	Not Universal	R4
Cluster 211	0	0	0	1	1	1	Not Universal	R1
Cluster 212	0	1	1	2	2	2	Not Universal	Not Race Specific
Cluster 213	1	1	1	0	0	0	Not Universal	R4
Cluster 215	43	47	48	29	29	28	Not Universal	Shared
Cluster 217	0	0	0	1	1	0	Not Universal	Not Race Specific
Cluster 218	1	2	2	2	2	2	Not Universal	Shared
Cluster 22	4	4	4	0	0	0	Not Universal	R4
Cluster 223	1	1	1	1	1	1	Not Universal	Shared
Cluster 227	1	1	1	1	1	1	Not Universal	Shared
Cluster 229	2	2	2	1	1	1	Not Universal	Shared
Cluster 230	0	1	1	0	0	0	Not Universal	Not Race Specific
Cluster 232	1	0	0	1	1	1	Not Universal	Not Race Specific
Cluster 235	1	1	1	0	0	0	Not Universal	R4
Cluster 236	1	1	1	2	2	2	Not Universal	Shared
Cluster 24	0	0	0	0	0	13	Not Universal	Not Race Specific
Cluster 32	0	1	1	0	0	0	Not Universal	Not Race Specific
Cluster 33	12	10	9	15	13	15	Not Universal	Shared
Cluster 37	0	0	1	0	0	0	Not Universal	Not Race Specific
Cluster 4	4	4	4	4	4	4	Not Universal	Shared
Cluster 42	1	1	1	1	1	1	Not Universal	Shared
Cluster 44	1	1	1	0	0	0	Not Universal	R4
Cluster 46	2	3	4	1	1	3	Not Universal	Shared
Cluster 49	0	0	0	1	0	0	Not Universal	Not Race Specific
Cluster 5	1	1	1	1	1	1	Universal	Shared
Cluster 50	7	8	8	1	1	1	Not Universal	Shared
Cluster 52	2	3	3	2	2	2	Not Universal	Shared
Cluster 54	1	1	1	0	0	0	Not Universal	R4
Cluster 57	1	1	1	1	1	1	Not Universal	Shared
Cluster 6	1	1	1	1	1	1	Not Universal	Shared
Cluster 60	1	1	1	1	1	1	Universal	Shared
Cluster 63	2	2	2	1	1	1	Not Universal	Shared
Cluster 71	0	0	0	1	1	1	Not Universal	R1
Cluster 72	4	4	4	1	0	0	Not Universal	Not Race Specific
Cluster 73	2	2	2	1	1	1	Not Universal	Shared
Cluster 75	2	2	2	1	1	1	Not Universal	Shared
Cluster 76	2	3	4	3	2	3	Not Universal	Shared
Cluster 8	1	1	1	1	1	1	Not Universal	Shared
Cluster 81	1	1	1	1	1	1	Not Universal	Shared
Cluster 82	5	7	7	4	4	4	Not Universal	Shared
Cluster 86	1	2	2	2	2	2	Not Universal	Shared
Cluster 9	1	1	1	1	1	1	Universal	Shared
Cluster 91	1	0	0	2	2	2	Not Universal	Not Race Specific
Cluster 93	17	18	17	23	21	22	Not Universal	Shared
Cluster 94	0	1	0	0	0	1	Not Universal	Not Race Specific
Cluster 95	1	2	3	0	0	13	Not Universal	Not Race Specific
Cluster 98	1	1	1	1	1	1	Not Universal	Shared
Cluster 99	2	2	2	1	1	1	Not Universal	Shared

## Sheet: SharedCandids
Clusters		Fusarium Isolate			Location								Candidate Effector Details
Candidate Effector Cluster	Total Number of Candidate effector sequences in the cluster	fsp.	Isolate	Lactucae Race	Assembly Contig	Start Pos	End Pos	gene ID	BaseMean	Log2Fold Change	Blast / interproscan	Transeq Reading Frame	Percentage dentity to the cluster reference sequence (ref seq = blank cells)	Total isolate seqs in cluster	Number of sequences from the isolate in that cluster (%)	Candidate Effector Name
Cluster 0	19	coriandrii	F_3-2	*	JAAOON010000021.1_Fusarium_oxysporum_f._sp._coriandrii_isolate_3-2_fo_coriandrii_3-2_contig_22,_whole_genome_shotgun_sequence	82864	83735					2	0.9619	1	5.26316	F._oxysporum_f._sp._conglutinans_Fo5176.fna_Candidate_Sequence_g271.t1_0-270(),F._oxysporum_f._sp._lactucae_AJ516.fna_Candidate_Sequence_117920-123136(+)_14_0-63()
Cluster 0	19	lactucae	AJ516	Race 4	contig_19	119327	120198	g21075	1103	10.64	polygalacturonase	5	0.9414	3	15.7895	F._oxysporum_f._sp._conglutinans_Fo5176.fna_Candidate_Sequence_g271.t1_0-270(),F._oxysporum_f._sp._lactucae_AJ516.fna_Candidate_Sequence_117920-123136(+)_14_0-63()
Cluster 0	19	lactucae	AJ516	Race 4	contig_6	3114251	3115122	g10180	30594	16.65	polygalacturonase	2	0.9446	3	15.7895	F._oxysporum_f._sp._conglutinans_Fo5176.fna_Candidate_Sequence_g271.t1_0-270(),F._oxysporum_f._sp._lactucae_AJ516.fna_Candidate_Sequence_117920-123136(+)_14_0-63()
Cluster 0	19	lactucae	AJ516	Race 4	contig_9	11434	12305	g12707	74647	7.23	polygalacturonase	5	0.9517	3	15.7895	F._oxysporum_f._sp._conglutinans_Fo5176.fna_Candidate_Sequence_g271.t1_0-270(),F._oxysporum_f._sp._lactucae_AJ516.fna_Candidate_Sequence_117920-123136(+)_14_0-63()
Cluster 0	19	lactucae	AJ520	Race 1	contig_5	407500	408371	g7531	31234	10.42	polygalacturonase	2	0.9516	2	10.5263	F._oxysporum_f._sp._conglutinans_Fo5176.fna_Candidate_Sequence_g271.t1_0-270(),F._oxysporum_f._sp._lactucae_AJ516.fna_Candidate_Sequence_117920-123136(+)_14_0-63()
Cluster 0	19	lactucae	AJ520	Race 1	contig_5	2959933	2960804					2	0.9516	2	10.5263	F._oxysporum_f._sp._conglutinans_Fo5176.fna_Candidate_Sequence_g271.t1_0-270(),F._oxysporum_f._sp._lactucae_AJ516.fna_Candidate_Sequence_117920-123136(+)_14_0-63()
Cluster 0	19	lactucae	AJ592	Race 4	contig_23	400424	401295					2	0.9516	3	15.7895	F._oxysporum_f._sp._conglutinans_Fo5176.fna_Candidate_Sequence_g271.t1_0-270(),F._oxysporum_f._sp._lactucae_AJ516.fna_Candidate_Sequence_117920-123136(+)_14_0-63()
Cluster 0	19	lactucae	AJ592	Race 4	contig_24	921783	922654					2	0.9446	3	15.7895	F._oxysporum_f._sp._conglutinans_Fo5176.fna_Candidate_Sequence_g271.t1_0-270(),F._oxysporum_f._sp._lactucae_AJ516.fna_Candidate_Sequence_117920-123136(+)_14_0-63()
Cluster 0	19	lactucae	AJ592	Race 4	contig_4	125830	126701					5	0.9414	3	15.7895	F._oxysporum_f._sp._conglutinans_Fo5176.fna_Candidate_Sequence_g271.t1_0-270(),F._oxysporum_f._sp._lactucae_AJ516.fna_Candidate_Sequence_117920-123136(+)_14_0-63()
Cluster 0	19	lactucae	AJ705	Race 4	contig_13	20994	21865					5	0.9517	3	15.7895	F._oxysporum_f._sp._conglutinans_Fo5176.fna_Candidate_Sequence_g271.t1_0-270(),F._oxysporum_f._sp._lactucae_AJ516.fna_Candidate_Sequence_117920-123136(+)_14_0-63()
Cluster 0	19	lactucae	AJ705	Race 4	contig_2	4852937	4853808					2	0.9412	3	15.7895	F._oxysporum_f._sp._conglutinans_Fo5176.fna_Candidate_Sequence_g271.t1_0-270(),F._oxysporum_f._sp._lactucae_AJ516.fna_Candidate_Sequence_117920-123136(+)_14_0-63()
Cluster 0	19	lactucae	AJ705	Race 4	contig_20	202228	203099					5	0.9448	3	15.7895	F._oxysporum_f._sp._conglutinans_Fo5176.fna_Candidate_Sequence_g271.t1_0-270(),F._oxysporum_f._sp._lactucae_AJ516.fna_Candidate_Sequence_117920-123136(+)_14_0-63()
Cluster 0	19	lactucae	Fyto7211	Race 1	contig_11	335073	335944					2	0.9516	2	10.5263	F._oxysporum_f._sp._conglutinans_Fo5176.fna_Candidate_Sequence_g271.t1_0-270(),F._oxysporum_f._sp._lactucae_AJ516.fna_Candidate_Sequence_117920-123136(+)_14_0-63()
Cluster 0	19	lactucae	Fyto7211	Race 1	contig_22	1121333	1122204					5	0.9517	2	10.5263	F._oxysporum_f._sp._conglutinans_Fo5176.fna_Candidate_Sequence_g271.t1_0-270(),F._oxysporum_f._sp._lactucae_AJ516.fna_Candidate_Sequence_117920-123136(+)_14_0-63()
Cluster 0	19	lactucae	PF1	Race 1	contig_13	1096358	1097229					5	0.9517	2	10.5263	F._oxysporum_f._sp._conglutinans_Fo5176.fna_Candidate_Sequence_g271.t1_0-270(),F._oxysporum_f._sp._lactucae_AJ516.fna_Candidate_Sequence_117920-123136(+)_14_0-63()
Cluster 0	19	lactucae	PF1	Race 1	contig_15	1337106	1337977					5	0.9517	2	10.5263	F._oxysporum_f._sp._conglutinans_Fo5176.fna_Candidate_Sequence_g271.t1_0-270(),F._oxysporum_f._sp._lactucae_AJ516.fna_Candidate_Sequence_117920-123136(+)_14_0-63()
Cluster 0	19	lini	39	*	WHMS01000009.1_Fusarium_oxysporum_f._sp._lini_strain_39_C0115,_whole_genome_shotgun_sequence	731822	732705					2	0.9452	1	5.26316	F._oxysporum_f._sp._conglutinans_Fo5176.fna_Candidate_Sequence_g271.t1_0-270(),F._oxysporum_f._sp._lactucae_AJ516.fna_Candidate_Sequence_117920-123136(+)_14_0-63()
Cluster 0	19	matthiolae	stocks4-AJ260	*	JAJGYP010000013.1_Fusarium_oxysporum_f._sp._matthiolae_strain_Stocks4_contig_13,_whole_genome_shotgun_sequence	240456	241351					2	0.9932	1	5.26316	F._oxysporum_f._sp._conglutinans_Fo5176.fna_Candidate_Sequence_g271.t1_0-270(),F._oxysporum_f._sp._lactucae_AJ516.fna_Candidate_Sequence_117920-123136(+)_14_0-63()
Cluster 0	19	rocket	AJ174	*	contig_9	1832964	1833859					5		1	5.26316	F._oxysporum_f._sp._conglutinans_Fo5176.fna_Candidate_Sequence_g271.t1_0-270(),F._oxysporum_f._sp._lactucae_AJ516.fna_Candidate_Sequence_117920-123136(+)_14_0-63()
Cluster 4	38	endophyte	Fo47	*	CP052041.1_Fusarium_oxysporum_Fo47_chromosome_IV	52893	53437					5	0.7527	1	2.63158	F._oxysporum_f._sp._lactucae_AJ520.fna_Candidate_Sequence_g286.t1_0-231()
Cluster 4	38	apii	207A	*	JAAOOO010000004.1_Fusarium_oxysporum_f._sp._apii_isolate_207.A_fo_apii_R2-207_contig_4,_whole_genome_shotgun_sequence	12487	13031					5	0.7527	1	2.63158	F._oxysporum_f._sp._lactucae_AJ520.fna_Candidate_Sequence_g286.t1_0-231()
Cluster 4	38	cepae	Fus2	*	contig_5_pilon	4339630	4340174					2	0.7514	1	2.63158	F._oxysporum_f._sp._lactucae_AJ520.fna_Candidate_Sequence_g286.t1_0-231()
Cluster 4	38	coriandrii	F_3-2	*	JAAOON010000006.1_Fusarium_oxysporum_f._sp._coriandrii_isolate_3-2_fo_coriandrii_3-2_contig_6,_whole_genome_shotgun_sequence	9716	10260					5	0.7527	2	5.26316	F._oxysporum_f._sp._lactucae_AJ520.fna_Candidate_Sequence_g286.t1_0-231()
Cluster 4	38	coriandrii	F_3-2	*	JAAOON010000007.1_Fusarium_oxysporum_f._sp._coriandrii_isolate_3-2_fo_coriandrii_3-2_contig_7,_whole_genome_shotgun_sequence	4153451	4154250					2	1	2	5.26316	F._oxysporum_f._sp._lactucae_AJ520.fna_Candidate_Sequence_g286.t1_0-231()
Cluster 4	38	cubense	160527	*	SRMI01000004.1_Fusarium_oxysporum_f._sp._cubense_strain_160527_Focb_160527_v1_contig6,_whole_genome_shotgun_sequence	4705291	4705960					2	0.6514	1	2.63158	F._oxysporum_f._sp._lactucae_AJ520.fna_Candidate_Sequence_g286.t1_0-231()
Cluster 4	38	cubense	UK0001	*	VMNF01000003.1_Fusarium_oxysporum_f._sp._cubense_strain_TR4_isolate_UK0001_scf_28419_3,_whole_genome_shotgun_sequence	13596	14140					5	0.7527	1	2.63158	F._oxysporum_f._sp._lactucae_AJ520.fna_Candidate_Sequence_g286.t1_0-231()
Cluster 4	38	lactucae	AJ516	Race 4	contig_14	28672	29216	g17788	1196	3.11	pectin lyase like	5	0.7692	4	10.5263	F._oxysporum_f._sp._lactucae_AJ520.fna_Candidate_Sequence_g286.t1_0-231()
Cluster 4	38	lactucae	AJ516	Race 4	contig_19	214248	215047	g21107	17.95	8.66	pectin lyase like	2	1	4	10.5263	F._oxysporum_f._sp._lactucae_AJ520.fna_Candidate_Sequence_g286.t1_0-231()
Cluster 4	38	lactucae	AJ516	Race 4	contig_6	369578	370377	g9212	5843	5.97	pectin lyase like	5		4	10.5263	F._oxysporum_f._sp._lactucae_AJ520.fna_Candidate_Sequence_g286.t1_0-231()
Cluster 4	38	lactucae	AJ516	Race 4	contig_9	229853	230652					5	1	4	10.5263	F._oxysporum_f._sp._lactucae_AJ520.fna_Candidate_Sequence_g286.t1_0-231()
Cluster 4	38	lactucae	AJ520	Race 1	contig_13	34457	35001					5	0.7692	4	10.5263	F._oxysporum_f._sp._lactucae_AJ520.fna_Candidate_Sequence_g286.t1_0-231()
Cluster 4	38	lactucae	AJ520	Race 1	contig_5	265330	266129					2	1	4	10.5263	F._oxysporum_f._sp._lactucae_AJ520.fna_Candidate_Sequence_g286.t1_0-231()
Cluster 4	38	lactucae	AJ520	Race 1	contig_5	2360355	2361154					2	1	4	10.5263	F._oxysporum_f._sp._lactucae_AJ520.fna_Candidate_Sequence_g286.t1_0-231()
Cluster 4	38	lactucae	AJ520	Race 1	contig_5	3953178	3953977					5	1	4	10.5263	F._oxysporum_f._sp._lactucae_AJ520.fna_Candidate_Sequence_g286.t1_0-231()
Cluster 4	38	lactucae	AJ592	Race 4	contig_13	52895	53439					5	0.7692	4	10.5263	F._oxysporum_f._sp._lactucae_AJ520.fna_Candidate_Sequence_g286.t1_0-231()
Cluster 4	38	lactucae	AJ592	Race 4	contig_23	186133	186932					2	1	4	10.5263	F._oxysporum_f._sp._lactucae_AJ520.fna_Candidate_Sequence_g286.t1_0-231()
Cluster 4	38	lactucae	AJ592	Race 4	contig_4	226943	227742					2	1	4	10.5263	F._oxysporum_f._sp._lactucae_AJ520.fna_Candidate_Sequence_g286.t1_0-231()
Cluster 4	38	lactucae	AJ592	Race 4	contig_4	1970791	1971590					5	1	4	10.5263	F._oxysporum_f._sp._lactucae_AJ520.fna_Candidate_Sequence_g286.t1_0-231()
Cluster 4	38	lactucae	AJ705	Race 4	contig_13	235356	236155					5	1	4	10.5263	F._oxysporum_f._sp._lactucae_AJ520.fna_Candidate_Sequence_g286.t1_0-231()
Cluster 4	38	lactucae	AJ705	Race 4	contig_14	38669	39213					5	0.7692	4	10.5263	F._oxysporum_f._sp._lactucae_AJ520.fna_Candidate_Sequence_g286.t1_0-231()
Cluster 4	38	lactucae	AJ705	Race 4	contig_2	2991285	2992084					2	1	4	10.5263	F._oxysporum_f._sp._lactucae_AJ520.fna_Candidate_Sequence_g286.t1_0-231()
Cluster 4	38	lactucae	AJ705	Race 4	contig_2	4751897	4752696					5	1	4	10.5263	F._oxysporum_f._sp._lactucae_AJ520.fna_Candidate_Sequence_g286.t1_0-231()
Cluster 4	38	lactucae	Fyto7211	Race 1	contig_11	192908	193707					2	1	4	10.5263	F._oxysporum_f._sp._lactucae_AJ520.fna_Candidate_Sequence_g286.t1_0-231()
Cluster 4	38	lactucae	Fyto7211	Race 1	contig_12	2017360	2017904					2	0.7735	4	10.5263	F._oxysporum_f._sp._lactucae_AJ520.fna_Candidate_Sequence_g286.t1_0-231()
Cluster 4	38	lactucae	Fyto7211	Race 1	contig_15	1137296	1138095					2	1	4	10.5263	F._oxysporum_f._sp._lactucae_AJ520.fna_Candidate_Sequence_g286.t1_0-231()
Cluster 4	38	lactucae	Fyto7211	Race 1	contig_22	124607	125406					2	1	4	10.5263	F._oxysporum_f._sp._lactucae_AJ520.fna_Candidate_Sequence_g286.t1_0-231()
Cluster 4	38	lactucae	PF1	Race 1	contig_13	120204	121003					2	1	4	10.5263	F._oxysporum_f._sp._lactucae_AJ520.fna_Candidate_Sequence_g286.t1_0-231()
Cluster 4	38	lactucae	PF1	Race 1	contig_13	1680557	1681356					5	1	4	10.5263	F._oxysporum_f._sp._lactucae_AJ520.fna_Candidate_Sequence_g286.t1_0-231()
Cluster 4	38	lactucae	PF1	Race 1	contig_14	17056	17600					5	0.7692	4	10.5263	F._oxysporum_f._sp._lactucae_AJ520.fna_Candidate_Sequence_g286.t1_0-231()
Cluster 4	38	lactucae	PF1	Race 1	contig_15	1479344	1480143					5	1	4	10.5263	F._oxysporum_f._sp._lactucae_AJ520.fna_Candidate_Sequence_g286.t1_0-231()
Cluster 4	38	lini	39	*	WHMS01000003.1_Fusarium_oxysporum_f._sp._lini_strain_39_C0045,_whole_genome_shotgun_sequence	42310	42854					5	0.7527	1	2.63158	F._oxysporum_f._sp._lactucae_AJ520.fna_Candidate_Sequence_g286.t1_0-231()
Cluster 4	38	matthiolae	stocks4-AJ260	*	JAJGYP010000004.1_Fusarium_oxysporum_f._sp._matthiolae_strain_Stocks4_contig_4,_whole_genome_shotgun_sequence	65927	66471					5	0.7692	1	2.63158	F._oxysporum_f._sp._lactucae_AJ520.fna_Candidate_Sequence_g286.t1_0-231()
Cluster 4	38	narcissus	FON63	*	contig_9	2018632	2019176					2	0.7569	1	2.63158	F._oxysporum_f._sp._lactucae_AJ520.fna_Candidate_Sequence_g286.t1_0-231()
Cluster 4	38	niveum	110407-3-1-1	*	JADWMV010000001.1_Fusarium_oxysporum_f._sp._niveum_strain_110407-3-1-1_utg0_pilon_pilon,_whole_genome_shotgun_sequence	1132315	1132859					2	0.7569	1	2.63158	F._oxysporum_f._sp._lactucae_AJ520.fna_Candidate_Sequence_g286.t1_0-231()
Cluster 4	38	rapae	Tf1208	*	JAELUQ010000004.1_Fusarium_oxysporum_f._sp._rapae_strain_Tf1208_Forpe_Tf1208_v1_contig4,_whole_genome_shotgun_sequence	4820448	4820992					2	0.7569	1	2.63158	F._oxysporum_f._sp._lactucae_AJ520.fna_Candidate_Sequence_g286.t1_0-231()
Cluster 4	38	vasinfectum	TF1	*	VINL01000004.1_Fusarium_oxysporum_f._sp._vasinfectum_isolate_TF1_scaffold_4,_whole_genome_shotgun_sequence	33773	34317					5	0.7527	1	2.63158	F._oxysporum_f._sp._lactucae_AJ520.fna_Candidate_Sequence_g286.t1_0-231()
Cluster 4	38	rocket	AJ174	*	contig_14	48647	49191					5	0.7527	1	2.63158	F._oxysporum_f._sp._lactucae_AJ520.fna_Candidate_Sequence_g286.t1_0-231()
Cluster 5	26	endophyte	Fo47	*	CP052046.1_Fusarium_oxysporum_Fo47_chromosome_IX	963049	963845					2	0.8251	1	3.84615	F._oxysporum_f._sp._lini_39.fna_Candidate_Sequence_g79.t1_0-249()
Cluster 5	26	apii	207A	*	JAAOOO010000008.1_Fusarium_oxysporum_f._sp._apii_isolate_207.A_fo_apii_R2-207_contig_8,_whole_genome_shotgun_sequence	2307846	2308642					5	0.822	1	3.84615	F._oxysporum_f._sp._lini_39.fna_Candidate_Sequence_g79.t1_0-249()
Cluster 5	26	cepae	Fus2	*	contig_8_pilon	2412550	2413346					5	0.8258	1	3.84615	F._oxysporum_f._sp._lini_39.fna_Candidate_Sequence_g79.t1_0-249()
Cluster 5	26	conglutinans	Fo5176	*	CM024367.1_Fusarium_oxysporum_f._sp._conglutinans_strain_Fo5176_chromosome_8,_whole_genome_shotgun_sequence	1069988	1070784					2	0.8175	1	3.84615	F._oxysporum_f._sp._lini_39.fna_Candidate_Sequence_g79.t1_0-249()
Cluster 5	26	coriandrii	F_3-2	*	JAAOON010000002.1_Fusarium_oxysporum_f._sp._coriandrii_isolate_3-2_fo_coriandrii_3-2_contig_2,_whole_genome_shotgun_sequence	5228118	5228914					5	0.8182	1	3.84615	F._oxysporum_f._sp._lini_39.fna_Candidate_Sequence_g79.t1_0-249()
Cluster 5	26	cubense	160527	*	SRMI01000008.1_Fusarium_oxysporum_f._sp._cubense_strain_160527_Focb_160527_v1_contig9,_whole_genome_shotgun_sequence	1210989	1211785					2	0.8175	1	3.84615	F._oxysporum_f._sp._lini_39.fna_Candidate_Sequence_g79.t1_0-249()
Cluster 5	26	cubense	UK0001	*	VMNF01000011.1_Fusarium_oxysporum_f._sp._cubense_strain_TR4_isolate_UK0001_scf_28419_11,_whole_genome_shotgun_sequence	1046700	1047496					2	0.8137	1	3.84615	F._oxysporum_f._sp._lini_39.fna_Candidate_Sequence_g79.t1_0-249()
Cluster 5	26	lactucae	AJ516	Race 4	contig_18	580257	581053	g20659	NA	NA	plant heme peroxidase	5	0.822	1	3.84615	F._oxysporum_f._sp._lini_39.fna_Candidate_Sequence_g79.t1_0-249()
Cluster 5	26	lactucae	AJ520	Race 1	contig_14	555911	556707	g16727	48	-1.7	plant heme peroxidase	5	0.822	1	3.84615	F._oxysporum_f._sp._lini_39.fna_Candidate_Sequence_g79.t1_0-249()
Cluster 5	26	lactucae	AJ592	Race 4	contig_18	501506	502302					5	0.822	1	3.84615	F._oxysporum_f._sp._lini_39.fna_Candidate_Sequence_g79.t1_0-249()
Cluster 5	26	lactucae	AJ705	Race 4	contig_7	993486	994282					2	0.8213	1	3.84615	F._oxysporum_f._sp._lini_39.fna_Candidate_Sequence_g79.t1_0-249()
Cluster 5	26	lactucae	Fyto7211	Race 1	contig_18	955262	956058					2	0.8213	1	3.84615	F._oxysporum_f._sp._lini_39.fna_Candidate_Sequence_g79.t1_0-249()
Cluster 5	26	lactucae	PF1	Race 1	contig_17	919300	920096					2	0.8213	1	3.84615	F._oxysporum_f._sp._lini_39.fna_Candidate_Sequence_g79.t1_0-249()
Cluster 5	26	lini	39	*	WHMS01000007.1_Fusarium_oxysporum_f._sp._lini_strain_39_C0103,_whole_genome_shotgun_sequence	988359	989155					2	0.8213	6	23.0769	F._oxysporum_f._sp._lini_39.fna_Candidate_Sequence_g79.t1_0-249()
Cluster 5	26	lini	39	*	WHMS01000008.1_Fusarium_oxysporum_f._sp._lini_strain_39_C6918,_whole_genome_shotgun_sequence	1857829	1858628					5		6	23.0769	F._oxysporum_f._sp._lini_39.fna_Candidate_Sequence_g79.t1_0-249()
Cluster 5	26	lini	39	*	WHMS01000008.1_Fusarium_oxysporum_f._sp._lini_strain_39_C6918,_whole_genome_shotgun_sequence	2760629	2761428					5	1	6	23.0769	F._oxysporum_f._sp._lini_39.fna_Candidate_Sequence_g79.t1_0-249()
Cluster 5	26	lini	39	*	WHMS01000018.1_Fusarium_oxysporum_f._sp._lini_strain_39_C6931,_whole_genome_shotgun_sequence	122906	123705					2	1	6	23.0769	F._oxysporum_f._sp._lini_39.fna_Candidate_Sequence_g79.t1_0-249()
Cluster 5	26	lini	39	*	WHMS01000018.1_Fusarium_oxysporum_f._sp._lini_strain_39_C6931,_whole_genome_shotgun_sequence	437034	437833					5	1	6	23.0769	F._oxysporum_f._sp._lini_39.fna_Candidate_Sequence_g79.t1_0-249()
Cluster 5	26	lini	39	*	WHMS01000018.1_Fusarium_oxysporum_f._sp._lini_strain_39_C6931,_whole_genome_shotgun_sequence	506083	506882					5	1	6	23.0769	F._oxysporum_f._sp._lini_39.fna_Candidate_Sequence_g79.t1_0-249()
Cluster 5	26	lycopersici	4287	*	MALW02000009.1_Fusarium_oxysporum_f._sp._lycopersici_4287_Fol4287_contig7,_whole_genome_shotgun_sequence	2414087	2414883					5	0.8113	1	3.84615	F._oxysporum_f._sp._lini_39.fna_Candidate_Sequence_g79.t1_0-249()
Cluster 5	26	matthiolae	stocks4-AJ260	*	JAJGYP010000008.1_Fusarium_oxysporum_f._sp._matthiolae_strain_Stocks4_contig_8,_whole_genome_shotgun_sequence	2298352	2299148					5	0.822	1	3.84615	F._oxysporum_f._sp._lini_39.fna_Candidate_Sequence_g79.t1_0-249()
Cluster 5	26	narcissus	FON63	*	contig_7	2307932	2308728					5	0.8258	1	3.84615	F._oxysporum_f._sp._lini_39.fna_Candidate_Sequence_g79.t1_0-249()
Cluster 5	26	niveum	110407-3-1-1	*	JADWMV010000011.1_Fusarium_oxysporum_f._sp._niveum_strain_110407-3-1-1_utg29_pilon_pilon,_whole_genome_shotgun_sequence	1205289	1206085					5	0.822	1	3.84615	F._oxysporum_f._sp._lini_39.fna_Candidate_Sequence_g79.t1_0-249()
Cluster 5	26	rapae	Tf1208	*	JAELUQ010000010.1_Fusarium_oxysporum_f._sp._rapae_strain_Tf1208_Forpe_Tf1208_v1_contig10,_whole_genome_shotgun_sequence	1180153	1180949					2	0.7893	1	3.84615	F._oxysporum_f._sp._lini_39.fna_Candidate_Sequence_g79.t1_0-249()
Cluster 5	26	vasinfectum	TF1	*	VINL01000007.1_Fusarium_oxysporum_f._sp._vasinfectum_isolate_TF1_scaffold_7,_whole_genome_shotgun_sequence	944071	944867					2	0.8213	1	3.84615	F._oxysporum_f._sp._lini_39.fna_Candidate_Sequence_g79.t1_0-249()
Cluster 5	26	rocket	AJ174	*	contig_18	1085281	1086077					2	0.8213	1	3.84615	F._oxysporum_f._sp._lini_39.fna_Candidate_Sequence_g79.t1_0-249()
Cluster 6	19	apii	207A	*	JAAOOO010000019.1_Fusarium_oxysporum_f._sp._apii_isolate_207.A_fo_apii_R2-207_contig_20,_whole_genome_shotgun_sequence	22497	23254					5	0.8696	2	10.5263	F._oxysporum_f._sp._cubense_160527.fna_Candidate_Sequence_g174.t1_0-258()
Cluster 6	19	apii	207A	*	JAAOOO010000019.1_Fusarium_oxysporum_f._sp._apii_isolate_207.A_fo_apii_R2-207_contig_20,_whole_genome_shotgun_sequence	691280	692037					5	0.8696	2	10.5263	F._oxysporum_f._sp._cubense_160527.fna_Candidate_Sequence_g174.t1_0-258()
Cluster 6	19	coriandrii	F_3-2	*	JAAOON010000001.1_Fusarium_oxysporum_f._sp._coriandrii_isolate_3-2_fo_coriandrii_3-2_contig_1,_whole_genome_shotgun_sequence	6697554	6698311					5	0.8972	7	36.8421	F._oxysporum_f._sp._cubense_160527.fna_Candidate_Sequence_g174.t1_0-258()
Cluster 6	19	coriandrii	F_3-2	*	JAAOON010000020.1_Fusarium_oxysporum_f._sp._coriandrii_isolate_3-2_fo_coriandrii_3-2_contig_21,_whole_genome_shotgun_sequence	582760	583517					5	0.8972	7	36.8421	F._oxysporum_f._sp._cubense_160527.fna_Candidate_Sequence_g174.t1_0-258()
Cluster 6	19	coriandrii	F_3-2	*	JAAOON010000031.1_Fusarium_oxysporum_f._sp._coriandrii_isolate_3-2_fo_coriandrii_3-2_contig_32,_whole_genome_shotgun_sequence	196307	197064					5	0.8972	7	36.8421	F._oxysporum_f._sp._cubense_160527.fna_Candidate_Sequence_g174.t1_0-258()
Cluster 6	19	coriandrii	F_3-2	*	JAAOON010000031.1_Fusarium_oxysporum_f._sp._coriandrii_isolate_3-2_fo_coriandrii_3-2_contig_32,_whole_genome_shotgun_sequence	208172	208929					5	0.8972	7	36.8421	F._oxysporum_f._sp._cubense_160527.fna_Candidate_Sequence_g174.t1_0-258()
Cluster 6	19	coriandrii	F_3-2	*	JAAOON010000044.1_Fusarium_oxysporum_f._sp._coriandrii_isolate_3-2_fo_coriandrii_3-2_contig_60,_whole_genome_shotgun_sequence	512	1269					5	0.8972	7	36.8421	F._oxysporum_f._sp._cubense_160527.fna_Candidate_Sequence_g174.t1_0-258()
Cluster 6	19	coriandrii	F_3-2	*	JAAOON010000046.1_Fusarium_oxysporum_f._sp._coriandrii_isolate_3-2_fo_coriandrii_3-2_contig_62,_whole_genome_shotgun_sequence	13366	14123					5	0.8972	7	36.8421	F._oxysporum_f._sp._cubense_160527.fna_Candidate_Sequence_g174.t1_0-258()
Cluster 6	19	coriandrii	F_3-2	*	JAAOON010000048.1_Fusarium_oxysporum_f._sp._coriandrii_isolate_3-2_fo_coriandrii_3-2_contig_64,_whole_genome_shotgun_sequence	1102	1859					2	0.8968	7	36.8421	F._oxysporum_f._sp._cubense_160527.fna_Candidate_Sequence_g174.t1_0-258()
Cluster 6	19	cubense	160527	*	SRMI01000003.1_Fusarium_oxysporum_f._sp._cubense_strain_160527_Focb_160527_v1_contig2,_whole_genome_shotgun_sequence	5697362	5698119					5	0.917	2	10.5263	F._oxysporum_f._sp._cubense_160527.fna_Candidate_Sequence_g174.t1_0-258()
Cluster 6	19	cubense	160527	*	SRMI01000003.1_Fusarium_oxysporum_f._sp._cubense_strain_160527_Focb_160527_v1_contig2,_whole_genome_shotgun_sequence	5787969	5788744					5		2	10.5263	F._oxysporum_f._sp._cubense_160527.fna_Candidate_Sequence_g174.t1_0-258()
Cluster 6	19	cubense	UK0001	*	VMNF01000014.1_Fusarium_oxysporum_f._sp._cubense_strain_TR4_isolate_UK0001_scf_28419_14,_whole_genome_shotgun_sequence	2756037	2756794					5	0.9328	1	5.26316	F._oxysporum_f._sp._cubense_160527.fna_Candidate_Sequence_g174.t1_0-258()
Cluster 6	19	lactucae	AJ516	Race 4	contig_6	3168068	3168825	g10200	52054	15.15	hypothetical protein / Prokaryotic membrane lipoprotein lipid attachment site profile	5	0.8972	1	5.26316	F._oxysporum_f._sp._cubense_160527.fna_Candidate_Sequence_g174.t1_0-258()
Cluster 6	19	lactucae	AJ520	Race 1	contig_5	3791347	3792104	g8639	846	9.84		5	0.9012	1	5.26316	F._oxysporum_f._sp._cubense_160527.fna_Candidate_Sequence_g174.t1_0-258()
Cluster 6	19	lactucae	AJ592	Race 4	contig_24	975732	976489					5	0.8972	1	5.26316	F._oxysporum_f._sp._cubense_160527.fna_Candidate_Sequence_g174.t1_0-258()
Cluster 6	19	lactucae	AJ705	Race 4	contig_20	148526	149283	g20614	5508	9.23		2	0.8968	1	5.26316	F._oxysporum_f._sp._cubense_160527.fna_Candidate_Sequence_g174.t1_0-258()
Cluster 6	19	lactucae	Fyto7211	Race 1	contig_22	287251	288008					2	0.9008	1	5.26316	F._oxysporum_f._sp._cubense_160527.fna_Candidate_Sequence_g174.t1_0-258()
Cluster 6	19	lactucae	PF1	Race 1	contig_13	282080	282837					2	0.9008	1	5.26316	F._oxysporum_f._sp._cubense_160527.fna_Candidate_Sequence_g174.t1_0-258()
Cluster 6	19	narcissus	FON63	*	contig_24	538005	538777					5	0.907	1	5.26316	F._oxysporum_f._sp._cubense_160527.fna_Candidate_Sequence_g174.t1_0-258()
Cluster 8	11	apii	207A	*	JAAOOO010000019.1_Fusarium_oxysporum_f._sp._apii_isolate_207.A_fo_apii_R2-207_contig_20,_whole_genome_shotgun_sequence	179279	180009					5		1	9.09091	F._oxysporum_f._sp._apii_207A.fna_Candidate_Sequence_g358.t1_0-243()
Cluster 8	11	conglutinans	Fo5176	*	CM024361.1_Fusarium_oxysporum_f._sp._conglutinans_strain_Fo5176_chromosome_2,_whole_genome_shotgun_sequence	3135398	3136128					2	0.9506	1	9.09091	F._oxysporum_f._sp._apii_207A.fna_Candidate_Sequence_g358.t1_0-243()
Cluster 8	11	coriandrii	F_3-2	*	JAAOON010000029.1_Fusarium_oxysporum_f._sp._coriandrii_isolate_3-2_fo_coriandrii_3-2_contig_30,_whole_genome_shotgun_sequence	148377	149107					5	0.9672	1	9.09091	F._oxysporum_f._sp._apii_207A.fna_Candidate_Sequence_g358.t1_0-243()
Cluster 8	11	lactucae	AJ516	Race 4	contig_6	2196038	2196768	g9859	86	1.7	hypothetical protein	5	0.9836	1	9.09091	F._oxysporum_f._sp._apii_207A.fna_Candidate_Sequence_g358.t1_0-243()
Cluster 8	11	lactucae	AJ520	Race 1	contig_5	3463737	3464467	g8532	NA	NA		2	1	1	9.09091	F._oxysporum_f._sp._apii_207A.fna_Candidate_Sequence_g358.t1_0-243()
Cluster 8	11	lactucae	AJ592	Race 4	contig_9	1668911	1669641					5	0.9836	1	9.09091	F._oxysporum_f._sp._apii_207A.fna_Candidate_Sequence_g358.t1_0-243()
Cluster 8	11	lactucae	AJ705	Race 4	contig_2	1683981	1684711	g2566	73	3.94		5	0.9836	1	9.09091	F._oxysporum_f._sp._apii_207A.fna_Candidate_Sequence_g358.t1_0-243()
Cluster 8	11	lactucae	Fyto7211	Race 1	contig_22	635579	636309					5	1	1	9.09091	F._oxysporum_f._sp._apii_207A.fna_Candidate_Sequence_g358.t1_0-243()
Cluster 8	11	lactucae	PF1	Race 1	contig_13	612093	612823					5	1	1	9.09091	F._oxysporum_f._sp._apii_207A.fna_Candidate_Sequence_g358.t1_0-243()
Cluster 8	11	matthiolae	stocks4-AJ260	*	JAJGYP010000020.1_Fusarium_oxysporum_f._sp._matthiolae_strain_Stocks4_contig_20,_whole_genome_shotgun_sequence	663888	664618					2	0.9835	1	9.09091	F._oxysporum_f._sp._apii_207A.fna_Candidate_Sequence_g358.t1_0-243()
Cluster 8	11	rocket	AJ174	*	contig_9	2198953	2199683					2	0.9506	1	9.09091	F._oxysporum_f._sp._apii_207A.fna_Candidate_Sequence_g358.t1_0-243()
Cluster 9	28	endophyte	Fo47	*	CP052040.1_Fusarium_oxysporum_Fo47_chromosome_III	4213581	4214290					5		1	3.57143	F._oxysporum_o_f_rocket_AJ174.fna_Candidate_Sequence_912663-917745(+)_14_0-236()
Cluster 9	28	apii	207A	*	JAAOOO010000003.1_Fusarium_oxysporum_f._sp._apii_isolate_207.A_fo_apii_R2-207_contig_3,_whole_genome_shotgun_sequence	4185925	4186634					5	1	2	7.14286	F._oxysporum_o_f_rocket_AJ174.fna_Candidate_Sequence_912663-917745(+)_14_0-236()
Cluster 9	28	apii	207A	*	JAAOOO010000022.1_Fusarium_oxysporum_f._sp._apii_isolate_207.A_fo_apii_R2-207_contig_23,_whole_genome_shotgun_sequence	90488	91161					5	0.7067	2	7.14286	F._oxysporum_o_f_rocket_AJ174.fna_Candidate_Sequence_912663-917745(+)_14_0-236()
Cluster 9	28	cepae	Fus2	*	contig_10_pilon	505899	506605					2	0.9402	3	10.7143	F._oxysporum_o_f_rocket_AJ174.fna_Candidate_Sequence_912663-917745(+)_14_0-236()
Cluster 9	28	cepae	Fus2	*	contig_21_pilon	157107	157813					5	0.9362	3	10.7143	F._oxysporum_o_f_rocket_AJ174.fna_Candidate_Sequence_912663-917745(+)_14_0-236()
Cluster 9	28	cepae	Fus2	*	contig_3_pilon	905668	906377					2	0.9958	3	10.7143	F._oxysporum_o_f_rocket_AJ174.fna_Candidate_Sequence_912663-917745(+)_14_0-236()
Cluster 9	28	conglutinans	Fo5176	*	CM024362.1_Fusarium_oxysporum_f._sp._conglutinans_strain_Fo5176_chromosome_3,_whole_genome_shotgun_sequence	1108783	1109492					2	0.9958	2	7.14286	F._oxysporum_o_f_rocket_AJ174.fna_Candidate_Sequence_912663-917745(+)_14_0-236()
Cluster 9	28	conglutinans	Fo5176	*	CM024371.1_Fusarium_oxysporum_f._sp._conglutinans_strain_Fo5176_chromosome_13,_whole_genome_shotgun_sequence	402508	403181					2	0.7143	2	7.14286	F._oxysporum_o_f_rocket_AJ174.fna_Candidate_Sequence_912663-917745(+)_14_0-236()
Cluster 9	28	coriandrii	F_3-2	*	JAAOON010000004.1_Fusarium_oxysporum_f._sp._coriandrii_isolate_3-2_fo_coriandrii_3-2_contig_4,_whole_genome_shotgun_sequence	860594	861303					2	1	1	3.57143	F._oxysporum_o_f_rocket_AJ174.fna_Candidate_Sequence_912663-917745(+)_14_0-236()
Cluster 9	28	cubense	160527	*	SRMI01000001.1_Fusarium_oxysporum_f._sp._cubense_strain_160527_Focb_160527_v1_contig4,_whole_genome_shotgun_sequence	4349582	4350291					5	1	1	3.57143	F._oxysporum_o_f_rocket_AJ174.fna_Candidate_Sequence_912663-917745(+)_14_0-236()
Cluster 9	28	cubense	UK0001	*	VMNF01000004.1_Fusarium_oxysporum_f._sp._cubense_strain_TR4_isolate_UK0001_scf_28419_4,_whole_genome_shotgun_sequence	923744	924453					2	1	1	3.57143	F._oxysporum_o_f_rocket_AJ174.fna_Candidate_Sequence_912663-917745(+)_14_0-236()
Cluster 9	28	lactucae	AJ516	Race 4	contig_2	4805067	4805776	g4086	149	5.14	acyl-CoA thioester hydrolase	5	1	1	3.57143	F._oxysporum_o_f_rocket_AJ174.fna_Candidate_Sequence_912663-917745(+)_14_0-236()
Cluster 9	28	lactucae	AJ520	Race 1	contig_18	158935	159644	g18675	90.1	5.28	acyl-CoA thioester hydrolase	5	1	1	3.57143	F._oxysporum_o_f_rocket_AJ174.fna_Candidate_Sequence_912663-917745(+)_14_0-236()
Cluster 9	28	lactucae	AJ592	Race 4	contig_2	4764686	4765395					5	1	1	3.57143	F._oxysporum_o_f_rocket_AJ174.fna_Candidate_Sequence_912663-917745(+)_14_0-236()
Cluster 9	28	lactucae	AJ705	Race 4	contig_19	172649	173358					5	1	1	3.57143	F._oxysporum_o_f_rocket_AJ174.fna_Candidate_Sequence_912663-917745(+)_14_0-236()
Cluster 9	28	lactucae	Fyto7211	Race 1	contig_23	921045	921754					2	1	1	3.57143	F._oxysporum_o_f_rocket_AJ174.fna_Candidate_Sequence_912663-917745(+)_14_0-236()
Cluster 9	28	lactucae	PF1	Race 1	contig_22	897015	897724					2	1	1	3.57143	F._oxysporum_o_f_rocket_AJ174.fna_Candidate_Sequence_912663-917745(+)_14_0-236()
Cluster 9	28	lini	39	*	WHMS01000016.1_Fusarium_oxysporum_f._sp._lini_strain_39_C0136,_whole_genome_shotgun_sequence	286537	287246					5	1	1	3.57143	F._oxysporum_o_f_rocket_AJ174.fna_Candidate_Sequence_912663-917745(+)_14_0-236()
Cluster 9	28	lycopersici	4287	*	MALW02000003.1_Fusarium_oxysporum_f._sp._lycopersici_4287_Fol4287_contig3,_whole_genome_shotgun_sequence	909174	909883					2	0.9958	1	3.57143	F._oxysporum_o_f_rocket_AJ174.fna_Candidate_Sequence_912663-917745(+)_14_0-236()
Cluster 9	28	matthiolae	stocks4-AJ260	*	JAJGYP010000002.1_Fusarium_oxysporum_f._sp._matthiolae_strain_Stocks4_contig_2,_whole_genome_shotgun_sequence	4468398	4469107					5	1	1	3.57143	F._oxysporum_o_f_rocket_AJ174.fna_Candidate_Sequence_912663-917745(+)_14_0-236()
Cluster 9	28	narcissus	FON63	*	contig_24	161860	162566					2	0.9402	2	7.14286	F._oxysporum_o_f_rocket_AJ174.fna_Candidate_Sequence_912663-917745(+)_14_0-236()
Cluster 9	28	narcissus	FON63	*	contig_4	4413744	4414453					5	0.9958	2	7.14286	F._oxysporum_o_f_rocket_AJ174.fna_Candidate_Sequence_912663-917745(+)_14_0-236()
Cluster 9	28	niveum	110407-3-1-1	*	JADWMV010000009.1_Fusarium_oxysporum_f._sp._niveum_strain_110407-3-1-1_utg27_pilon_pilon,_whole_genome_shotgun_sequence	4462477	4463186					5	0.9958	1	3.57143	F._oxysporum_o_f_rocket_AJ174.fna_Candidate_Sequence_912663-917745(+)_14_0-236()
Cluster 9	28	rapae	Tf1208	*	JAELUQ010000002.1_Fusarium_oxysporum_f._sp._rapae_strain_Tf1208_Forpe_Tf1208_v1_contig2,_whole_genome_shotgun_sequence	713453	714126					2	0.9911	1	3.57143	F._oxysporum_o_f_rocket_AJ174.fna_Candidate_Sequence_912663-917745(+)_14_0-236()
Cluster 9	28	vasinfectum	TF1	*	VINL01000002.1_Fusarium_oxysporum_f._sp._vasinfectum_isolate_TF1_scaffold_2,_whole_genome_shotgun_sequence	865677	866386					2	0.9958	1	3.57143	F._oxysporum_o_f_rocket_AJ174.fna_Candidate_Sequence_912663-917745(+)_14_0-236()
Cluster 9	28	rocket	AJ174	*	contig_13	386994	387667					5	0.7111	3	10.7143	F._oxysporum_o_f_rocket_AJ174.fna_Candidate_Sequence_912663-917745(+)_14_0-236()
Cluster 9	28	rocket	AJ174	*	contig_16	9218	9891					2	0.7054	3	10.7143	F._oxysporum_o_f_rocket_AJ174.fna_Candidate_Sequence_912663-917745(+)_14_0-236()
Cluster 9	28	rocket	AJ174	*	contig_24	913612	914321					2	1	3	10.7143	F._oxysporum_o_f_rocket_AJ174.fna_Candidate_Sequence_912663-917745(+)_14_0-236()
Cluster 12	113	endophyte	Fo47	*	CP052044.1_Fusarium_oxysporum_Fo47_chromosome_VII	1331154	1331841					4	0.8904	2	1.76991	F._oxysporum_f._sp._apii_207A.fna_Candidate_Sequence_g427.t1_0-143(),F._oxysporum_f._sp._coriandrii_3-2.fna_Candidate_Sequence_141642-146766(+)_30_0-95(),F._oxysporum_f._sp._lycopersici_4287.fna_Candidate_Sequence_1525593-1530809(+)_68_0-70(),F._oxysporum_f._sp._lycopersici_4287.fna_Candidate_Sequence_1668440-1673501(-)_79_0-33()
Cluster 12	113	endophyte	Fo47	*	CP052045.1_Fusarium_oxysporum_Fo47_chromosome_VIII	1806002	1806498					2	0.8788	2	1.76991	F._oxysporum_f._sp._apii_207A.fna_Candidate_Sequence_g427.t1_0-143(),F._oxysporum_f._sp._lycopersici_4287.fna_Candidate_Sequence_1525593-1530809(+)_68_0-70()
Cluster 12	113	apii	207A	*	JAAOOO010000007.1_Fusarium_oxysporum_f._sp._apii_isolate_207.A_fo_apii_R2-207_contig_7,_whole_genome_shotgun_sequence	1884578	1885074					5	0.8795	4	3.53982	F._oxysporum_f._sp._apii_207A.fna_Candidate_Sequence_g427.t1_0-143(),F._oxysporum_f._sp._lycopersici_4287.fna_Candidate_Sequence_1525593-1530809(+)_68_0-70()
Cluster 12	113	apii	207A	*	JAAOOO010000009.1_Fusarium_oxysporum_f._sp._apii_isolate_207.A_fo_apii_R2-207_contig_9,_whole_genome_shotgun_sequence	1726962	1727649					2		4	3.53982	F._oxysporum_f._sp._apii_207A.fna_Candidate_Sequence_g427.t1_0-143(),F._oxysporum_f._sp._coriandrii_3-2.fna_Candidate_Sequence_141642-146766(+)_30_0-95(),F._oxysporum_f._sp._lycopersici_4287.fna_Candidate_Sequence_1525593-1530809(+)_68_0-70(),F._oxysporum_f._sp._lycopersici_4287.fna_Candidate_Sequence_1668440-1673501(-)_79_0-33()
Cluster 12	113	apii	207A	*	JAAOOO010000015.1_Fusarium_oxysporum_f._sp._apii_isolate_207.A_fo_apii_R2-207_contig_16,_whole_genome_shotgun_sequence	261517	262204					4	0.8908	4	3.53982	F._oxysporum_f._sp._apii_207A.fna_Candidate_Sequence_g427.t1_0-143(),F._oxysporum_f._sp._coriandrii_3-2.fna_Candidate_Sequence_141642-146766(+)_30_0-95(),F._oxysporum_f._sp._lycopersici_4287.fna_Candidate_Sequence_1525593-1530809(+)_68_0-70(),F._oxysporum_f._sp._lycopersici_4287.fna_Candidate_Sequence_1668440-1673501(-)_79_0-33()
Cluster 12	113	apii	207A	*	JAAOOO010000019.1_Fusarium_oxysporum_f._sp._apii_isolate_207.A_fo_apii_R2-207_contig_20,_whole_genome_shotgun_sequence	336674	337104					5	0.9444	4	3.53982	F._oxysporum_f._sp._apii_207A.fna_Candidate_Sequence_g427.t1_0-143()
Cluster 12	113	cepae	Fus2	*	contig_19_pilon	248300	248987					4	0.8996	3	2.65487	F._oxysporum_f._sp._apii_207A.fna_Candidate_Sequence_g427.t1_0-143(),F._oxysporum_f._sp._coriandrii_3-2.fna_Candidate_Sequence_141642-146766(+)_30_0-95(),F._oxysporum_f._sp._lycopersici_4287.fna_Candidate_Sequence_1525593-1530809(+)_68_0-70(),F._oxysporum_f._sp._lycopersici_4287.fna_Candidate_Sequence_1668440-1673501(-)_79_0-33()
Cluster 12	113	cepae	Fus2	*	contig_19_pilon	478342	479029					2	0.9039	3	2.65487	F._oxysporum_f._sp._apii_207A.fna_Candidate_Sequence_g427.t1_0-143(),F._oxysporum_f._sp._coriandrii_3-2.fna_Candidate_Sequence_141642-146766(+)_30_0-95(),F._oxysporum_f._sp._lycopersici_4287.fna_Candidate_Sequence_1525593-1530809(+)_68_0-70(),F._oxysporum_f._sp._lycopersici_4287.fna_Candidate_Sequence_1668440-1673501(-)_79_0-33()
Cluster 12	113	cepae	Fus2	*	contig_7_pilon	1926008	1926504					5	0.8735	3	2.65487	F._oxysporum_f._sp._apii_207A.fna_Candidate_Sequence_g427.t1_0-143(),F._oxysporum_f._sp._lycopersici_4287.fna_Candidate_Sequence_1525593-1530809(+)_68_0-70()
Cluster 12	113	conglutinans	Fo5176	*	CM024368.1_Fusarium_oxysporum_f._sp._conglutinans_strain_Fo5176_chromosome_9,_whole_genome_shotgun_sequence	1580766	1581262					2	0.8788	3	2.65487	F._oxysporum_f._sp._apii_207A.fna_Candidate_Sequence_g427.t1_0-143(),F._oxysporum_f._sp._lycopersici_4287.fna_Candidate_Sequence_1525593-1530809(+)_68_0-70()
Cluster 12	113	conglutinans	Fo5176	*	CM024371.1_Fusarium_oxysporum_f._sp._conglutinans_strain_Fo5176_chromosome_13,_whole_genome_shotgun_sequence	442319	443006					2	0.8952	3	2.65487	F._oxysporum_f._sp._apii_207A.fna_Candidate_Sequence_g427.t1_0-143(),F._oxysporum_f._sp._coriandrii_3-2.fna_Candidate_Sequence_141642-146766(+)_30_0-95(),F._oxysporum_f._sp._lycopersici_4287.fna_Candidate_Sequence_1525593-1530809(+)_68_0-70(),F._oxysporum_f._sp._lycopersici_4287.fna_Candidate_Sequence_1668440-1673501(-)_79_0-33()
Cluster 12	113	conglutinans	Fo5176	*	JACDXP010000010.1_Fusarium_oxysporum_f._sp._conglutinans_strain_Fo5176_chromosome_10,_whole_genome_shotgun_sequence	2630764	2631451					4	0.8908	3	2.65487	F._oxysporum_f._sp._apii_207A.fna_Candidate_Sequence_g427.t1_0-143(),F._oxysporum_f._sp._coriandrii_3-2.fna_Candidate_Sequence_141642-146766(+)_30_0-95(),F._oxysporum_f._sp._lycopersici_4287.fna_Candidate_Sequence_1525593-1530809(+)_68_0-70(),F._oxysporum_f._sp._lycopersici_4287.fna_Candidate_Sequence_1668440-1673501(-)_79_0-33()
Cluster 12	113	coriandrii	F_3-2	*	JAAOON010000007.1_Fusarium_oxysporum_f._sp._coriandrii_isolate_3-2_fo_coriandrii_3-2_contig_7,_whole_genome_shotgun_sequence	2293137	2293633					5	0.8735	5	4.42478	F._oxysporum_f._sp._apii_207A.fna_Candidate_Sequence_g427.t1_0-143(),F._oxysporum_f._sp._lycopersici_4287.fna_Candidate_Sequence_1525593-1530809(+)_68_0-70()
Cluster 12	113	coriandrii	F_3-2	*	JAAOON010000007.1_Fusarium_oxysporum_f._sp._coriandrii_isolate_3-2_fo_coriandrii_3-2_contig_7,_whole_genome_shotgun_sequence	4528866	4529553					4	0.8996	5	4.42478	F._oxysporum_f._sp._apii_207A.fna_Candidate_Sequence_g427.t1_0-143(),F._oxysporum_f._sp._coriandrii_3-2.fna_Candidate_Sequence_141642-146766(+)_30_0-95(),F._oxysporum_f._sp._lycopersici_4287.fna_Candidate_Sequence_1525593-1530809(+)_68_0-70(),F._oxysporum_f._sp._lycopersici_4287.fna_Candidate_Sequence_1668440-1673501(-)_79_0-33()
Cluster 12	113	coriandrii	F_3-2	*	JAAOON010000011.1_Fusarium_oxysporum_f._sp._coriandrii_isolate_3-2_fo_coriandrii_3-2_contig_11,_whole_genome_shotgun_sequence	786613	787300					2	0.8996	5	4.42478	F._oxysporum_f._sp._apii_207A.fna_Candidate_Sequence_g427.t1_0-143(),F._oxysporum_f._sp._coriandrii_3-2.fna_Candidate_Sequence_141642-146766(+)_30_0-95(),F._oxysporum_f._sp._lycopersici_4287.fna_Candidate_Sequence_1525593-1530809(+)_68_0-70(),F._oxysporum_f._sp._lycopersici_4287.fna_Candidate_Sequence_1668440-1673501(-)_79_0-33()
Cluster 12	113	coriandrii	F_3-2	*	JAAOON010000016.1_Fusarium_oxysporum_f._sp._coriandrii_isolate_3-2_fo_coriandrii_3-2_contig_16,_whole_genome_shotgun_sequence	436601	437288					4	0.8684	5	4.42478	F._oxysporum_f._sp._apii_207A.fna_Candidate_Sequence_g427.t1_0-143(),F._oxysporum_f._sp._coriandrii_3-2.fna_Candidate_Sequence_141642-146766(+)_30_0-95(),F._oxysporum_f._sp._lycopersici_4287.fna_Candidate_Sequence_1525593-1530809(+)_68_0-70(),F._oxysporum_f._sp._lycopersici_4287.fna_Candidate_Sequence_1668440-1673501(-)_79_0-33()
Cluster 12	113	coriandrii	F_3-2	*	JAAOON010000017.1_Fusarium_oxysporum_f._sp._coriandrii_isolate_3-2_fo_coriandrii_3-2_contig_17,_whole_genome_shotgun_sequence	193967	194654					4	0.8952	5	4.42478	F._oxysporum_f._sp._apii_207A.fna_Candidate_Sequence_g427.t1_0-143(),F._oxysporum_f._sp._coriandrii_3-2.fna_Candidate_Sequence_141642-146766(+)_30_0-95(),F._oxysporum_f._sp._lycopersici_4287.fna_Candidate_Sequence_1525593-1530809(+)_68_0-70(),F._oxysporum_f._sp._lycopersici_4287.fna_Candidate_Sequence_1668440-1673501(-)_79_0-33()
Cluster 12	113	cubense	160527	*	SRMI01000003.1_Fusarium_oxysporum_f._sp._cubense_strain_160527_Focb_160527_v1_contig2,_whole_genome_shotgun_sequence	4497416	4498103					2	0.8952	3	2.65487	F._oxysporum_f._sp._apii_207A.fna_Candidate_Sequence_g427.t1_0-143(),F._oxysporum_f._sp._coriandrii_3-2.fna_Candidate_Sequence_141642-146766(+)_30_0-95(),F._oxysporum_f._sp._lycopersici_4287.fna_Candidate_Sequence_1525593-1530809(+)_68_0-70(),F._oxysporum_f._sp._lycopersici_4287.fna_Candidate_Sequence_1668440-1673501(-)_79_0-33()
Cluster 12	113	cubense	160527	*	SRMI01000003.1_Fusarium_oxysporum_f._sp._cubense_strain_160527_Focb_160527_v1_contig2,_whole_genome_shotgun_sequence	5680459	5681143					4	0.8904	3	2.65487	F._oxysporum_f._sp._apii_207A.fna_Candidate_Sequence_g427.t1_0-143(),F._oxysporum_f._sp._coriandrii_3-2.fna_Candidate_Sequence_141642-146766(+)_30_0-95(),F._oxysporum_f._sp._lycopersici_4287.fna_Candidate_Sequence_1525593-1530809(+)_68_0-70(),F._oxysporum_f._sp._lycopersici_4287.fna_Candidate_Sequence_1668440-1673501(-)_79_0-33()
Cluster 12	113	cubense	160527	*	SRMI01000009.1_Fusarium_oxysporum_f._sp._cubense_strain_160527_Focb_160527_v1_contig8,_whole_genome_shotgun_sequence	1730874	1731370					2	0.8788	3	2.65487	F._oxysporum_f._sp._apii_207A.fna_Candidate_Sequence_g427.t1_0-143(),F._oxysporum_f._sp._lycopersici_4287.fna_Candidate_Sequence_1525593-1530809(+)_68_0-70()
Cluster 12	113	cubense	UK0001	*	VMNF01000012.1_Fusarium_oxysporum_f._sp._cubense_strain_TR4_isolate_UK0001_scf_28419_12,_whole_genome_shotgun_sequence	1626106	1626602					2	0.8788	6	5.30973	F._oxysporum_f._sp._apii_207A.fna_Candidate_Sequence_g427.t1_0-143(),F._oxysporum_f._sp._lycopersici_4287.fna_Candidate_Sequence_1525593-1530809(+)_68_0-70()
Cluster 12	113	cubense	UK0001	*	VMNF01000014.1_Fusarium_oxysporum_f._sp._cubense_strain_TR4_isolate_UK0001_scf_28419_14,_whole_genome_shotgun_sequence	2881423	2882110					2	0.8952	6	5.30973	F._oxysporum_f._sp._apii_207A.fna_Candidate_Sequence_g427.t1_0-143(),F._oxysporum_f._sp._coriandrii_3-2.fna_Candidate_Sequence_141642-146766(+)_30_0-95(),F._oxysporum_f._sp._lycopersici_4287.fna_Candidate_Sequence_1525593-1530809(+)_68_0-70(),F._oxysporum_f._sp._lycopersici_4287.fna_Candidate_Sequence_1668440-1673501(-)_79_0-33()
Cluster 12	113	cubense	UK0001	*	VMNF01000014.1_Fusarium_oxysporum_f._sp._cubense_strain_TR4_isolate_UK0001_scf_28419_14,_whole_genome_shotgun_sequence	2907656	2908343					2	0.8908	6	5.30973	F._oxysporum_f._sp._apii_207A.fna_Candidate_Sequence_g427.t1_0-143(),F._oxysporum_f._sp._coriandrii_3-2.fna_Candidate_Sequence_141642-146766(+)_30_0-95(),F._oxysporum_f._sp._lycopersici_4287.fna_Candidate_Sequence_1525593-1530809(+)_68_0-70(),F._oxysporum_f._sp._lycopersici_4287.fna_Candidate_Sequence_1668440-1673501(-)_79_0-33()
Cluster 12	113	cubense	UK0001	*	VMNF01000014.1_Fusarium_oxysporum_f._sp._cubense_strain_TR4_isolate_UK0001_scf_28419_14,_whole_genome_shotgun_sequence	3318291	3318978					4	0.8821	6	5.30973	F._oxysporum_f._sp._apii_207A.fna_Candidate_Sequence_g427.t1_0-143(),F._oxysporum_f._sp._coriandrii_3-2.fna_Candidate_Sequence_141642-146766(+)_30_0-95(),F._oxysporum_f._sp._lycopersici_4287.fna_Candidate_Sequence_1525593-1530809(+)_68_0-70(),F._oxysporum_f._sp._lycopersici_4287.fna_Candidate_Sequence_1668440-1673501(-)_79_0-33()
Cluster 12	113	cubense	UK0001	*	VMNF01000014.1_Fusarium_oxysporum_f._sp._cubense_strain_TR4_isolate_UK0001_scf_28419_14,_whole_genome_shotgun_sequence	3478995	3479679					2	0.8991	6	5.30973	F._oxysporum_f._sp._apii_207A.fna_Candidate_Sequence_g427.t1_0-143(),F._oxysporum_f._sp._coriandrii_3-2.fna_Candidate_Sequence_141642-146766(+)_30_0-95(),F._oxysporum_f._sp._lycopersici_4287.fna_Candidate_Sequence_1525593-1530809(+)_68_0-70(),F._oxysporum_f._sp._lycopersici_4287.fna_Candidate_Sequence_1668440-1673501(-)_79_0-33()
Cluster 12	113	cubense	UK0001	*	VMNF01000014.1_Fusarium_oxysporum_f._sp._cubense_strain_TR4_isolate_UK0001_scf_28419_14,_whole_genome_shotgun_sequence	3594224	3594911					2	0.8646	6	5.30973	F._oxysporum_f._sp._apii_207A.fna_Candidate_Sequence_g427.t1_0-143(),F._oxysporum_f._sp._coriandrii_3-2.fna_Candidate_Sequence_141642-146766(+)_30_0-95(),F._oxysporum_f._sp._lycopersici_4287.fna_Candidate_Sequence_1525593-1530809(+)_68_0-70(),F._oxysporum_f._sp._lycopersici_4287.fna_Candidate_Sequence_1668440-1673501(-)_79_0-33()
Cluster 12	113	lactucae	AJ516	Race 4	contig_15	1612958	1613645	g19120	12.2	2.39	disordered / Fungal TF domain	4	0.8865	14	12.3894	F._oxysporum_f._sp._apii_207A.fna_Candidate_Sequence_g427.t1_0-143(),F._oxysporum_f._sp._coriandrii_3-2.fna_Candidate_Sequence_141642-146766(+)_30_0-95(),F._oxysporum_f._sp._lycopersici_4287.fna_Candidate_Sequence_1525593-1530809(+)_68_0-70(),F._oxysporum_f._sp._lycopersici_4287.fna_Candidate_Sequence_1668440-1673501(-)_79_0-33()
Cluster 12	113	lactucae	AJ516	Race 4	contig_15	1866253	1866940	g19208	NA	NA	Fungal TF domain	2	0.8908	14	12.3894	F._oxysporum_f._sp._apii_207A.fna_Candidate_Sequence_g427.t1_0-143(),F._oxysporum_f._sp._coriandrii_3-2.fna_Candidate_Sequence_141642-146766(+)_30_0-95(),F._oxysporum_f._sp._lycopersici_4287.fna_Candidate_Sequence_1525593-1530809(+)_68_0-70(),F._oxysporum_f._sp._lycopersici_4287.fna_Candidate_Sequence_1668440-1673501(-)_79_0-33()
Cluster 12	113	lactucae	AJ516	Race 4	contig_17	588547	589234					4	0.9956	14	12.3894	F._oxysporum_f._sp._apii_207A.fna_Candidate_Sequence_g427.t1_0-143(),F._oxysporum_f._sp._coriandrii_3-2.fna_Candidate_Sequence_141642-146766(+)_30_0-95(),F._oxysporum_f._sp._lycopersici_4287.fna_Candidate_Sequence_1525593-1530809(+)_68_0-70(),F._oxysporum_f._sp._lycopersici_4287.fna_Candidate_Sequence_1668440-1673501(-)_79_0-33()
Cluster 12	113	lactucae	AJ516	Race 4	contig_17	675225	675912					2	1	14	12.3894	F._oxysporum_f._sp._apii_207A.fna_Candidate_Sequence_g427.t1_0-143(),F._oxysporum_f._sp._coriandrii_3-2.fna_Candidate_Sequence_141642-146766(+)_30_0-95(),F._oxysporum_f._sp._lycopersici_4287.fna_Candidate_Sequence_1525593-1530809(+)_68_0-70(),F._oxysporum_f._sp._lycopersici_4287.fna_Candidate_Sequence_1668440-1673501(-)_79_0-33()
Cluster 12	113	lactucae	AJ516	Race 4	contig_19	337700	338387					2	1	14	12.3894	F._oxysporum_f._sp._apii_207A.fna_Candidate_Sequence_g427.t1_0-143(),F._oxysporum_f._sp._coriandrii_3-2.fna_Candidate_Sequence_141642-146766(+)_30_0-95(),F._oxysporum_f._sp._lycopersici_4287.fna_Candidate_Sequence_1525593-1530809(+)_68_0-70(),F._oxysporum_f._sp._lycopersici_4287.fna_Candidate_Sequence_1668440-1673501(-)_79_0-33()
Cluster 12	113	lactucae	AJ516	Race 4	contig_27	200494	201181					2	0.9039	14	12.3894	F._oxysporum_f._sp._apii_207A.fna_Candidate_Sequence_g427.t1_0-143(),F._oxysporum_f._sp._coriandrii_3-2.fna_Candidate_Sequence_141642-146766(+)_30_0-95(),F._oxysporum_f._sp._lycopersici_4287.fna_Candidate_Sequence_1525593-1530809(+)_68_0-70(),F._oxysporum_f._sp._lycopersici_4287.fna_Candidate_Sequence_1668440-1673501(-)_79_0-33()
Cluster 12	113	lactucae	AJ516	Race 4	contig_5	1840046	1840542					2	0.8848	14	12.3894	F._oxysporum_f._sp._apii_207A.fna_Candidate_Sequence_g427.t1_0-143(),F._oxysporum_f._sp._lycopersici_4287.fna_Candidate_Sequence_1525593-1530809(+)_68_0-70()
Cluster 12	113	lactucae	AJ516	Race 4	contig_6	64106	64793					2	0.9039	14	12.3894	F._oxysporum_f._sp._apii_207A.fna_Candidate_Sequence_g427.t1_0-143(),F._oxysporum_f._sp._coriandrii_3-2.fna_Candidate_Sequence_141642-146766(+)_30_0-95(),F._oxysporum_f._sp._lycopersici_4287.fna_Candidate_Sequence_1525593-1530809(+)_68_0-70(),F._oxysporum_f._sp._lycopersici_4287.fna_Candidate_Sequence_1668440-1673501(-)_79_0-33()
Cluster 12	113	lactucae	AJ516	Race 4	contig_6	1616715	1617402					2	0.9039	14	12.3894	F._oxysporum_f._sp._apii_207A.fna_Candidate_Sequence_g427.t1_0-143(),F._oxysporum_f._sp._coriandrii_3-2.fna_Candidate_Sequence_141642-146766(+)_30_0-95(),F._oxysporum_f._sp._lycopersici_4287.fna_Candidate_Sequence_1525593-1530809(+)_68_0-70(),F._oxysporum_f._sp._lycopersici_4287.fna_Candidate_Sequence_1668440-1673501(-)_79_0-33()
Cluster 12	113	lactucae	AJ516	Race 4	contig_6	1792450	1793137					2	0.8996	14	12.3894	F._oxysporum_f._sp._apii_207A.fna_Candidate_Sequence_g427.t1_0-143(),F._oxysporum_f._sp._coriandrii_3-2.fna_Candidate_Sequence_141642-146766(+)_30_0-95(),F._oxysporum_f._sp._lycopersici_4287.fna_Candidate_Sequence_1525593-1530809(+)_68_0-70(),F._oxysporum_f._sp._lycopersici_4287.fna_Candidate_Sequence_1668440-1673501(-)_79_0-33()
Cluster 12	113	lactucae	AJ516	Race 4	contig_6	1817561	1818248					2	0.9563	14	12.3894	F._oxysporum_f._sp._apii_207A.fna_Candidate_Sequence_g427.t1_0-143(),F._oxysporum_f._sp._coriandrii_3-2.fna_Candidate_Sequence_141642-146766(+)_30_0-95(),F._oxysporum_f._sp._lycopersici_4287.fna_Candidate_Sequence_1525593-1530809(+)_68_0-70(),F._oxysporum_f._sp._lycopersici_4287.fna_Candidate_Sequence_1668440-1673501(-)_79_0-33()
Cluster 12	113	lactucae	AJ516	Race 4	contig_6	2071003	2071690					2	0.8996	14	12.3894	F._oxysporum_f._sp._apii_207A.fna_Candidate_Sequence_g427.t1_0-143(),F._oxysporum_f._sp._coriandrii_3-2.fna_Candidate_Sequence_141642-146766(+)_30_0-95(),F._oxysporum_f._sp._lycopersici_4287.fna_Candidate_Sequence_1525593-1530809(+)_68_0-70(),F._oxysporum_f._sp._lycopersici_4287.fna_Candidate_Sequence_1668440-1673501(-)_79_0-33()
Cluster 12	113	lactucae	AJ516	Race 4	contig_6	2167461	2168148					4	0.8777	14	12.3894	F._oxysporum_f._sp._apii_207A.fna_Candidate_Sequence_g427.t1_0-143(),F._oxysporum_f._sp._coriandrii_3-2.fna_Candidate_Sequence_141642-146766(+)_30_0-95(),F._oxysporum_f._sp._lycopersici_4287.fna_Candidate_Sequence_1525593-1530809(+)_68_0-70(),F._oxysporum_f._sp._lycopersici_4287.fna_Candidate_Sequence_1668440-1673501(-)_79_0-33()
Cluster 12	113	lactucae	AJ516	Race 4	contig_6	3012800	3013487					2	0.9913	14	12.3894	F._oxysporum_f._sp._apii_207A.fna_Candidate_Sequence_g427.t1_0-143(),F._oxysporum_f._sp._coriandrii_3-2.fna_Candidate_Sequence_141642-146766(+)_30_0-95(),F._oxysporum_f._sp._lycopersici_4287.fna_Candidate_Sequence_1525593-1530809(+)_68_0-70(),F._oxysporum_f._sp._lycopersici_4287.fna_Candidate_Sequence_1668440-1673501(-)_79_0-33()
Cluster 12	113	lactucae	AJ520	Race 1	contig_12	1616961	1617457					2	0.8848	8	7.07965	F._oxysporum_f._sp._apii_207A.fna_Candidate_Sequence_g427.t1_0-143(),F._oxysporum_f._sp._lycopersici_4287.fna_Candidate_Sequence_1525593-1530809(+)_68_0-70()
Cluster 12	113	lactucae	AJ520	Race 1	contig_24	210621	211308					4	0.9956	8	7.07965	F._oxysporum_f._sp._apii_207A.fna_Candidate_Sequence_g427.t1_0-143(),F._oxysporum_f._sp._coriandrii_3-2.fna_Candidate_Sequence_141642-146766(+)_30_0-95(),F._oxysporum_f._sp._lycopersici_4287.fna_Candidate_Sequence_1525593-1530809(+)_68_0-70(),F._oxysporum_f._sp._lycopersici_4287.fna_Candidate_Sequence_1668440-1673501(-)_79_0-33()
Cluster 12	113	lactucae	AJ520	Race 1	contig_24	368013	368700					2	1	8	7.07965	F._oxysporum_f._sp._apii_207A.fna_Candidate_Sequence_g427.t1_0-143(),F._oxysporum_f._sp._coriandrii_3-2.fna_Candidate_Sequence_141642-146766(+)_30_0-95(),F._oxysporum_f._sp._lycopersici_4287.fna_Candidate_Sequence_1525593-1530809(+)_68_0-70(),F._oxysporum_f._sp._lycopersici_4287.fna_Candidate_Sequence_1668440-1673501(-)_79_0-33()
Cluster 12	113	lactucae	AJ520	Race 1	contig_27	237910	238597					2	0.9039	8	7.07965	F._oxysporum_f._sp._apii_207A.fna_Candidate_Sequence_g427.t1_0-143(),F._oxysporum_f._sp._coriandrii_3-2.fna_Candidate_Sequence_141642-146766(+)_30_0-95(),F._oxysporum_f._sp._lycopersici_4287.fna_Candidate_Sequence_1525593-1530809(+)_68_0-70(),F._oxysporum_f._sp._lycopersici_4287.fna_Candidate_Sequence_1668440-1673501(-)_79_0-33()
Cluster 12	113	lactucae	AJ520	Race 1	contig_4	623061	623748					4	0.9869	8	7.07965	F._oxysporum_f._sp._apii_207A.fna_Candidate_Sequence_g427.t1_0-143(),F._oxysporum_f._sp._coriandrii_3-2.fna_Candidate_Sequence_141642-146766(+)_30_0-95(),F._oxysporum_f._sp._lycopersici_4287.fna_Candidate_Sequence_1525593-1530809(+)_68_0-70(),F._oxysporum_f._sp._lycopersici_4287.fna_Candidate_Sequence_1668440-1673501(-)_79_0-33()
Cluster 12	113	lactucae	AJ520	Race 1	contig_4	1990649	1991336					4	0.9956	8	7.07965	F._oxysporum_f._sp._apii_207A.fna_Candidate_Sequence_g427.t1_0-143(),F._oxysporum_f._sp._coriandrii_3-2.fna_Candidate_Sequence_141642-146766(+)_30_0-95(),F._oxysporum_f._sp._lycopersici_4287.fna_Candidate_Sequence_1525593-1530809(+)_68_0-70(),F._oxysporum_f._sp._lycopersici_4287.fna_Candidate_Sequence_1668440-1673501(-)_79_0-33()
Cluster 12	113	lactucae	AJ520	Race 1	contig_5	1107149	1107836					4	0.9039	8	7.07965	F._oxysporum_f._sp._apii_207A.fna_Candidate_Sequence_g427.t1_0-143(),F._oxysporum_f._sp._coriandrii_3-2.fna_Candidate_Sequence_141642-146766(+)_30_0-95(),F._oxysporum_f._sp._lycopersici_4287.fna_Candidate_Sequence_1525593-1530809(+)_68_0-70(),F._oxysporum_f._sp._lycopersici_4287.fna_Candidate_Sequence_1668440-1673501(-)_79_0-33()
Cluster 12	113	lactucae	AJ520	Race 1	contig_5	1576837	1577524					2	0.9083	8	7.07965	F._oxysporum_f._sp._apii_207A.fna_Candidate_Sequence_g427.t1_0-143(),F._oxysporum_f._sp._coriandrii_3-2.fna_Candidate_Sequence_141642-146766(+)_30_0-95(),F._oxysporum_f._sp._lycopersici_4287.fna_Candidate_Sequence_1525593-1530809(+)_68_0-70(),F._oxysporum_f._sp._lycopersici_4287.fna_Candidate_Sequence_1668440-1673501(-)_79_0-33()
Cluster 12	113	lactucae	AJ592	Race 4	contig_12	418465	418961					5	0.8795	13	11.5044	F._oxysporum_f._sp._apii_207A.fna_Candidate_Sequence_g427.t1_0-143(),F._oxysporum_f._sp._lycopersici_4287.fna_Candidate_Sequence_1525593-1530809(+)_68_0-70()
Cluster 12	113	lactucae	AJ592	Race 4	contig_23	709782	710469					2	0.9039	13	11.5044	F._oxysporum_f._sp._apii_207A.fna_Candidate_Sequence_g427.t1_0-143(),F._oxysporum_f._sp._coriandrii_3-2.fna_Candidate_Sequence_141642-146766(+)_30_0-95(),F._oxysporum_f._sp._lycopersici_4287.fna_Candidate_Sequence_1525593-1530809(+)_68_0-70(),F._oxysporum_f._sp._lycopersici_4287.fna_Candidate_Sequence_1668440-1673501(-)_79_0-33()
Cluster 12	113	lactucae	AJ592	Race 4	contig_24	831878	832565					2	0.9913	13	11.5044	F._oxysporum_f._sp._apii_207A.fna_Candidate_Sequence_g427.t1_0-143(),F._oxysporum_f._sp._coriandrii_3-2.fna_Candidate_Sequence_141642-146766(+)_30_0-95(),F._oxysporum_f._sp._lycopersici_4287.fna_Candidate_Sequence_1525593-1530809(+)_68_0-70(),F._oxysporum_f._sp._lycopersici_4287.fna_Candidate_Sequence_1668440-1673501(-)_79_0-33()
Cluster 12	113	lactucae	AJ592	Race 4	contig_31	77561	78248					4	0.8865	13	11.5044	F._oxysporum_f._sp._apii_207A.fna_Candidate_Sequence_g427.t1_0-143(),F._oxysporum_f._sp._coriandrii_3-2.fna_Candidate_Sequence_141642-146766(+)_30_0-95(),F._oxysporum_f._sp._lycopersici_4287.fna_Candidate_Sequence_1525593-1530809(+)_68_0-70(),F._oxysporum_f._sp._lycopersici_4287.fna_Candidate_Sequence_1668440-1673501(-)_79_0-33()
Cluster 12	113	lactucae	AJ592	Race 4	contig_31	495252	495939					2	0.8908	13	11.5044	F._oxysporum_f._sp._apii_207A.fna_Candidate_Sequence_g427.t1_0-143(),F._oxysporum_f._sp._coriandrii_3-2.fna_Candidate_Sequence_141642-146766(+)_30_0-95(),F._oxysporum_f._sp._lycopersici_4287.fna_Candidate_Sequence_1525593-1530809(+)_68_0-70(),F._oxysporum_f._sp._lycopersici_4287.fna_Candidate_Sequence_1668440-1673501(-)_79_0-33()
Cluster 12	113	lactucae	AJ592	Race 4	contig_4	348738	349425					2	1	13	11.5044	F._oxysporum_f._sp._apii_207A.fna_Candidate_Sequence_g427.t1_0-143(),F._oxysporum_f._sp._coriandrii_3-2.fna_Candidate_Sequence_141642-146766(+)_30_0-95(),F._oxysporum_f._sp._lycopersici_4287.fna_Candidate_Sequence_1525593-1530809(+)_68_0-70(),F._oxysporum_f._sp._lycopersici_4287.fna_Candidate_Sequence_1668440-1673501(-)_79_0-33()
Cluster 12	113	lactucae	AJ592	Race 4	contig_4	1502084	1502771					4	0.8996	13	11.5044	F._oxysporum_f._sp._apii_207A.fna_Candidate_Sequence_g427.t1_0-143(),F._oxysporum_f._sp._coriandrii_3-2.fna_Candidate_Sequence_141642-146766(+)_30_0-95(),F._oxysporum_f._sp._lycopersici_4287.fna_Candidate_Sequence_1525593-1530809(+)_68_0-70(),F._oxysporum_f._sp._lycopersici_4287.fna_Candidate_Sequence_1668440-1673501(-)_79_0-33()
Cluster 12	113	lactucae	AJ592	Race 4	contig_4	3331795	3332482					4	0.9956	13	11.5044	F._oxysporum_f._sp._apii_207A.fna_Candidate_Sequence_g427.t1_0-143(),F._oxysporum_f._sp._coriandrii_3-2.fna_Candidate_Sequence_141642-146766(+)_30_0-95(),F._oxysporum_f._sp._lycopersici_4287.fna_Candidate_Sequence_1525593-1530809(+)_68_0-70(),F._oxysporum_f._sp._lycopersici_4287.fna_Candidate_Sequence_1668440-1673501(-)_79_0-33()
Cluster 12	113	lactucae	AJ592	Race 4	contig_4	3420987	3421674					2	1	13	11.5044	F._oxysporum_f._sp._apii_207A.fna_Candidate_Sequence_g427.t1_0-143(),F._oxysporum_f._sp._coriandrii_3-2.fna_Candidate_Sequence_141642-146766(+)_30_0-95(),F._oxysporum_f._sp._lycopersici_4287.fna_Candidate_Sequence_1525593-1530809(+)_68_0-70(),F._oxysporum_f._sp._lycopersici_4287.fna_Candidate_Sequence_1668440-1673501(-)_79_0-33()
Cluster 12	113	lactucae	AJ592	Race 4	contig_9	1186876	1187563					2	0.9039	13	11.5044	F._oxysporum_f._sp._apii_207A.fna_Candidate_Sequence_g427.t1_0-143(),F._oxysporum_f._sp._coriandrii_3-2.fna_Candidate_Sequence_141642-146766(+)_30_0-95(),F._oxysporum_f._sp._lycopersici_4287.fna_Candidate_Sequence_1525593-1530809(+)_68_0-70(),F._oxysporum_f._sp._lycopersici_4287.fna_Candidate_Sequence_1668440-1673501(-)_79_0-33()
Cluster 12	113	lactucae	AJ592	Race 4	contig_9	1322942	1323629					2	0.8996	13	11.5044	F._oxysporum_f._sp._apii_207A.fna_Candidate_Sequence_g427.t1_0-143(),F._oxysporum_f._sp._coriandrii_3-2.fna_Candidate_Sequence_141642-146766(+)_30_0-95(),F._oxysporum_f._sp._lycopersici_4287.fna_Candidate_Sequence_1525593-1530809(+)_68_0-70(),F._oxysporum_f._sp._lycopersici_4287.fna_Candidate_Sequence_1668440-1673501(-)_79_0-33()
Cluster 12	113	lactucae	AJ592	Race 4	contig_9	1553672	1554359					2	0.8996	13	11.5044	F._oxysporum_f._sp._apii_207A.fna_Candidate_Sequence_g427.t1_0-143(),F._oxysporum_f._sp._coriandrii_3-2.fna_Candidate_Sequence_141642-146766(+)_30_0-95(),F._oxysporum_f._sp._lycopersici_4287.fna_Candidate_Sequence_1525593-1530809(+)_68_0-70(),F._oxysporum_f._sp._lycopersici_4287.fna_Candidate_Sequence_1668440-1673501(-)_79_0-33()
Cluster 12	113	lactucae	AJ592	Race 4	contig_9	1640334	1641021					4	0.8777	13	11.5044	F._oxysporum_f._sp._apii_207A.fna_Candidate_Sequence_g427.t1_0-143(),F._oxysporum_f._sp._coriandrii_3-2.fna_Candidate_Sequence_141642-146766(+)_30_0-95(),F._oxysporum_f._sp._lycopersici_4287.fna_Candidate_Sequence_1525593-1530809(+)_68_0-70(),F._oxysporum_f._sp._lycopersici_4287.fna_Candidate_Sequence_1668440-1673501(-)_79_0-33()
Cluster 12	113	lactucae	AJ705	Race 4	contig_13	1466306	1466993					4	0.9956	13	11.5044	F._oxysporum_f._sp._apii_207A.fna_Candidate_Sequence_g427.t1_0-143(),F._oxysporum_f._sp._coriandrii_3-2.fna_Candidate_Sequence_141642-146766(+)_30_0-95(),F._oxysporum_f._sp._lycopersici_4287.fna_Candidate_Sequence_1525593-1530809(+)_68_0-70(),F._oxysporum_f._sp._lycopersici_4287.fna_Candidate_Sequence_1668440-1673501(-)_79_0-33()
Cluster 12	113	lactucae	AJ705	Race 4	contig_13	1555502	1556189					2	1	13	11.5044	F._oxysporum_f._sp._apii_207A.fna_Candidate_Sequence_g427.t1_0-143(),F._oxysporum_f._sp._coriandrii_3-2.fna_Candidate_Sequence_141642-146766(+)_30_0-95(),F._oxysporum_f._sp._lycopersici_4287.fna_Candidate_Sequence_1525593-1530809(+)_68_0-70(),F._oxysporum_f._sp._lycopersici_4287.fna_Candidate_Sequence_1668440-1673501(-)_79_0-33()
Cluster 12	113	lactucae	AJ705	Race 4	contig_15	1591505	1592192					4	0.8865	13	11.5044	F._oxysporum_f._sp._apii_207A.fna_Candidate_Sequence_g427.t1_0-143(),F._oxysporum_f._sp._coriandrii_3-2.fna_Candidate_Sequence_141642-146766(+)_30_0-95(),F._oxysporum_f._sp._lycopersici_4287.fna_Candidate_Sequence_1525593-1530809(+)_68_0-70(),F._oxysporum_f._sp._lycopersici_4287.fna_Candidate_Sequence_1668440-1673501(-)_79_0-33()
Cluster 12	113	lactucae	AJ705	Race 4	contig_15	2012528	2013215					2	0.8908	13	11.5044	F._oxysporum_f._sp._apii_207A.fna_Candidate_Sequence_g427.t1_0-143(),F._oxysporum_f._sp._coriandrii_3-2.fna_Candidate_Sequence_141642-146766(+)_30_0-95(),F._oxysporum_f._sp._lycopersici_4287.fna_Candidate_Sequence_1525593-1530809(+)_68_0-70(),F._oxysporum_f._sp._lycopersici_4287.fna_Candidate_Sequence_1668440-1673501(-)_79_0-33()
Cluster 12	113	lactucae	AJ705	Race 4	contig_2	1201943	1202630					2	0.9039	13	11.5044	F._oxysporum_f._sp._apii_207A.fna_Candidate_Sequence_g427.t1_0-143(),F._oxysporum_f._sp._coriandrii_3-2.fna_Candidate_Sequence_141642-146766(+)_30_0-95(),F._oxysporum_f._sp._lycopersici_4287.fna_Candidate_Sequence_1525593-1530809(+)_68_0-70(),F._oxysporum_f._sp._lycopersici_4287.fna_Candidate_Sequence_1668440-1673501(-)_79_0-33()
Cluster 12	113	lactucae	AJ705	Race 4	contig_2	1338011	1338698					2	0.8996	13	11.5044	F._oxysporum_f._sp._apii_207A.fna_Candidate_Sequence_g427.t1_0-143(),F._oxysporum_f._sp._coriandrii_3-2.fna_Candidate_Sequence_141642-146766(+)_30_0-95(),F._oxysporum_f._sp._lycopersici_4287.fna_Candidate_Sequence_1525593-1530809(+)_68_0-70(),F._oxysporum_f._sp._lycopersici_4287.fna_Candidate_Sequence_1668440-1673501(-)_79_0-33()
Cluster 12	113	lactucae	AJ705	Race 4	contig_2	1568741	1569428					2	0.8996	13	11.5044	F._oxysporum_f._sp._apii_207A.fna_Candidate_Sequence_g427.t1_0-143(),F._oxysporum_f._sp._coriandrii_3-2.fna_Candidate_Sequence_141642-146766(+)_30_0-95(),F._oxysporum_f._sp._lycopersici_4287.fna_Candidate_Sequence_1525593-1530809(+)_68_0-70(),F._oxysporum_f._sp._lycopersici_4287.fna_Candidate_Sequence_1668440-1673501(-)_79_0-33()
Cluster 12	113	lactucae	AJ705	Race 4	contig_2	1655405	1656092					4	0.8777	13	11.5044	F._oxysporum_f._sp._apii_207A.fna_Candidate_Sequence_g427.t1_0-143(),F._oxysporum_f._sp._coriandrii_3-2.fna_Candidate_Sequence_141642-146766(+)_30_0-95(),F._oxysporum_f._sp._lycopersici_4287.fna_Candidate_Sequence_1525593-1530809(+)_68_0-70(),F._oxysporum_f._sp._lycopersici_4287.fna_Candidate_Sequence_1668440-1673501(-)_79_0-33()
Cluster 12	113	lactucae	AJ705	Race 4	contig_2	3476831	3477518					2	0.9039	13	11.5044	F._oxysporum_f._sp._apii_207A.fna_Candidate_Sequence_g427.t1_0-143(),F._oxysporum_f._sp._coriandrii_3-2.fna_Candidate_Sequence_141642-146766(+)_30_0-95(),F._oxysporum_f._sp._lycopersici_4287.fna_Candidate_Sequence_1525593-1530809(+)_68_0-70(),F._oxysporum_f._sp._lycopersici_4287.fna_Candidate_Sequence_1668440-1673501(-)_79_0-33()
Cluster 12	113	lactucae	AJ705	Race 4	contig_2	4630215	4630902					4	0.9956	13	11.5044	F._oxysporum_f._sp._apii_207A.fna_Candidate_Sequence_g427.t1_0-143(),F._oxysporum_f._sp._coriandrii_3-2.fna_Candidate_Sequence_141642-146766(+)_30_0-95(),F._oxysporum_f._sp._lycopersici_4287.fna_Candidate_Sequence_1525593-1530809(+)_68_0-70(),F._oxysporum_f._sp._lycopersici_4287.fna_Candidate_Sequence_1668440-1673501(-)_79_0-33()
Cluster 12	113	lactucae	AJ705	Race 4	contig_20	292298	292985					4	0.9869	13	11.5044	F._oxysporum_f._sp._apii_207A.fna_Candidate_Sequence_g427.t1_0-143(),F._oxysporum_f._sp._coriandrii_3-2.fna_Candidate_Sequence_141642-146766(+)_30_0-95(),F._oxysporum_f._sp._lycopersici_4287.fna_Candidate_Sequence_1525593-1530809(+)_68_0-70(),F._oxysporum_f._sp._lycopersici_4287.fna_Candidate_Sequence_1668440-1673501(-)_79_0-33()
Cluster 12	113	lactucae	AJ705	Race 4	contig_24	469330	470017					4	0.8996	13	11.5044	F._oxysporum_f._sp._apii_207A.fna_Candidate_Sequence_g427.t1_0-143(),F._oxysporum_f._sp._coriandrii_3-2.fna_Candidate_Sequence_141642-146766(+)_30_0-95(),F._oxysporum_f._sp._lycopersici_4287.fna_Candidate_Sequence_1525593-1530809(+)_68_0-70(),F._oxysporum_f._sp._lycopersici_4287.fna_Candidate_Sequence_1668440-1673501(-)_79_0-33()
Cluster 12	113	lactucae	AJ705	Race 4	contig_6	1966748	1967244					5	0.8795	13	11.5044	F._oxysporum_f._sp._apii_207A.fna_Candidate_Sequence_g427.t1_0-143(),F._oxysporum_f._sp._lycopersici_4287.fna_Candidate_Sequence_1525593-1530809(+)_68_0-70()
Cluster 12	113	lactucae	Fyto7211	Race 1	contig_1	2267273	2267960					2	1	7	6.19469	F._oxysporum_f._sp._apii_207A.fna_Candidate_Sequence_g427.t1_0-143(),F._oxysporum_f._sp._coriandrii_3-2.fna_Candidate_Sequence_141642-146766(+)_30_0-95(),F._oxysporum_f._sp._lycopersici_4287.fna_Candidate_Sequence_1525593-1530809(+)_68_0-70(),F._oxysporum_f._sp._lycopersici_4287.fna_Candidate_Sequence_1668440-1673501(-)_79_0-33()
Cluster 12	113	lactucae	Fyto7211	Race 1	contig_1	4298874	4299561					4	0.9956	7	6.19469	F._oxysporum_f._sp._apii_207A.fna_Candidate_Sequence_g427.t1_0-143(),F._oxysporum_f._sp._coriandrii_3-2.fna_Candidate_Sequence_141642-146766(+)_30_0-95(),F._oxysporum_f._sp._lycopersici_4287.fna_Candidate_Sequence_1525593-1530809(+)_68_0-70(),F._oxysporum_f._sp._lycopersici_4287.fna_Candidate_Sequence_1668440-1673501(-)_79_0-33()
Cluster 12	113	lactucae	Fyto7211	Race 1	contig_1	4456266	4456953					2	1	7	6.19469	F._oxysporum_f._sp._apii_207A.fna_Candidate_Sequence_g427.t1_0-143(),F._oxysporum_f._sp._coriandrii_3-2.fna_Candidate_Sequence_141642-146766(+)_30_0-95(),F._oxysporum_f._sp._lycopersici_4287.fna_Candidate_Sequence_1525593-1530809(+)_68_0-70(),F._oxysporum_f._sp._lycopersici_4287.fna_Candidate_Sequence_1668440-1673501(-)_79_0-33()
Cluster 12	113	lactucae	Fyto7211	Race 1	contig_10	1854326	1854822					2	0.8848	7	6.19469	F._oxysporum_f._sp._apii_207A.fna_Candidate_Sequence_g427.t1_0-143(),F._oxysporum_f._sp._lycopersici_4287.fna_Candidate_Sequence_1525593-1530809(+)_68_0-70()
Cluster 12	113	lactucae	Fyto7211	Race 1	contig_11	1032325	1033012					4	0.9039	7	6.19469	F._oxysporum_f._sp._apii_207A.fna_Candidate_Sequence_g427.t1_0-143(),F._oxysporum_f._sp._coriandrii_3-2.fna_Candidate_Sequence_141642-146766(+)_30_0-95(),F._oxysporum_f._sp._lycopersici_4287.fna_Candidate_Sequence_1525593-1530809(+)_68_0-70(),F._oxysporum_f._sp._lycopersici_4287.fna_Candidate_Sequence_1668440-1673501(-)_79_0-33()
Cluster 12	113	lactucae	Fyto7211	Race 1	contig_15	606628	607315					4	0.9869	7	6.19469	F._oxysporum_f._sp._apii_207A.fna_Candidate_Sequence_g427.t1_0-143(),F._oxysporum_f._sp._coriandrii_3-2.fna_Candidate_Sequence_141642-146766(+)_30_0-95(),F._oxysporum_f._sp._lycopersici_4287.fna_Candidate_Sequence_1525593-1530809(+)_68_0-70(),F._oxysporum_f._sp._lycopersici_4287.fna_Candidate_Sequence_1668440-1673501(-)_79_0-33()
Cluster 12	113	lactucae	Fyto7211	Race 1	contig_28	262716	263403					2	0.9039	7	6.19469	F._oxysporum_f._sp._apii_207A.fna_Candidate_Sequence_g427.t1_0-143(),F._oxysporum_f._sp._coriandrii_3-2.fna_Candidate_Sequence_141642-146766(+)_30_0-95(),F._oxysporum_f._sp._lycopersici_4287.fna_Candidate_Sequence_1525593-1530809(+)_68_0-70(),F._oxysporum_f._sp._lycopersici_4287.fna_Candidate_Sequence_1668440-1673501(-)_79_0-33()
Cluster 12	113	lactucae	PF1	Race 1	contig_15	177521	178208					4	0.9039	7	6.19469	F._oxysporum_f._sp._apii_207A.fna_Candidate_Sequence_g427.t1_0-143(),F._oxysporum_f._sp._coriandrii_3-2.fna_Candidate_Sequence_141642-146766(+)_30_0-95(),F._oxysporum_f._sp._lycopersici_4287.fna_Candidate_Sequence_1525593-1530809(+)_68_0-70(),F._oxysporum_f._sp._lycopersici_4287.fna_Candidate_Sequence_1668440-1673501(-)_79_0-33()
Cluster 12	113	lactucae	PF1	Race 1	contig_15	641046	641733					2	0.9083	7	6.19469	F._oxysporum_f._sp._apii_207A.fna_Candidate_Sequence_g427.t1_0-143(),F._oxysporum_f._sp._coriandrii_3-2.fna_Candidate_Sequence_141642-146766(+)_30_0-95(),F._oxysporum_f._sp._lycopersici_4287.fna_Candidate_Sequence_1525593-1530809(+)_68_0-70(),F._oxysporum_f._sp._lycopersici_4287.fna_Candidate_Sequence_1668440-1673501(-)_79_0-33()
Cluster 12	113	lactucae	PF1	Race 1	contig_16	1195761	1196448					4	0.9956	7	6.19469	F._oxysporum_f._sp._apii_207A.fna_Candidate_Sequence_g427.t1_0-143(),F._oxysporum_f._sp._coriandrii_3-2.fna_Candidate_Sequence_141642-146766(+)_30_0-95(),F._oxysporum_f._sp._lycopersici_4287.fna_Candidate_Sequence_1525593-1530809(+)_68_0-70(),F._oxysporum_f._sp._lycopersici_4287.fna_Candidate_Sequence_1668440-1673501(-)_79_0-33()
Cluster 12	113	lactucae	PF1	Race 1	contig_16	1355384	1356071					2	1	7	6.19469	F._oxysporum_f._sp._apii_207A.fna_Candidate_Sequence_g427.t1_0-143(),F._oxysporum_f._sp._coriandrii_3-2.fna_Candidate_Sequence_141642-146766(+)_30_0-95(),F._oxysporum_f._sp._lycopersici_4287.fna_Candidate_Sequence_1525593-1530809(+)_68_0-70(),F._oxysporum_f._sp._lycopersici_4287.fna_Candidate_Sequence_1668440-1673501(-)_79_0-33()
Cluster 12	113	lactucae	PF1	Race 1	contig_4	330737	331424					4	0.9869	7	6.19469	F._oxysporum_f._sp._apii_207A.fna_Candidate_Sequence_g427.t1_0-143(),F._oxysporum_f._sp._coriandrii_3-2.fna_Candidate_Sequence_141642-146766(+)_30_0-95(),F._oxysporum_f._sp._lycopersici_4287.fna_Candidate_Sequence_1525593-1530809(+)_68_0-70(),F._oxysporum_f._sp._lycopersici_4287.fna_Candidate_Sequence_1668440-1673501(-)_79_0-33()
Cluster 12	113	lactucae	PF1	Race 1	contig_4	1669962	1670649					4	0.9956	7	6.19469	F._oxysporum_f._sp._apii_207A.fna_Candidate_Sequence_g427.t1_0-143(),F._oxysporum_f._sp._coriandrii_3-2.fna_Candidate_Sequence_141642-146766(+)_30_0-95(),F._oxysporum_f._sp._lycopersici_4287.fna_Candidate_Sequence_1525593-1530809(+)_68_0-70(),F._oxysporum_f._sp._lycopersici_4287.fna_Candidate_Sequence_1668440-1673501(-)_79_0-33()
Cluster 12	113	lactucae	PF1	Race 1	contig_5	1750659	1751155					2	0.8848	7	6.19469	F._oxysporum_f._sp._apii_207A.fna_Candidate_Sequence_g427.t1_0-143(),F._oxysporum_f._sp._lycopersici_4287.fna_Candidate_Sequence_1525593-1530809(+)_68_0-70()
Cluster 12	113	lini	39	*	WHMS01000010.1_Fusarium_oxysporum_f._sp._lini_strain_39_C6915,_whole_genome_shotgun_sequence	2217634	2218130					2	0.8788	2	1.76991	F._oxysporum_f._sp._apii_207A.fna_Candidate_Sequence_g427.t1_0-143(),F._oxysporum_f._sp._lycopersici_4287.fna_Candidate_Sequence_1525593-1530809(+)_68_0-70()
Cluster 12	113	lini	39	*	WHMS01000018.1_Fusarium_oxysporum_f._sp._lini_strain_39_C6931,_whole_genome_shotgun_sequence	188535	189222					4	0.9127	2	1.76991	F._oxysporum_f._sp._apii_207A.fna_Candidate_Sequence_g427.t1_0-143(),F._oxysporum_f._sp._coriandrii_3-2.fna_Candidate_Sequence_141642-146766(+)_30_0-95(),F._oxysporum_f._sp._lycopersici_4287.fna_Candidate_Sequence_1525593-1530809(+)_68_0-70(),F._oxysporum_f._sp._lycopersici_4287.fna_Candidate_Sequence_1668440-1673501(-)_79_0-33()
Cluster 12	113	lycopersici	4287	*	MALW02000004.1_Fusarium_oxysporum_f._sp._lycopersici_4287_Fol4287_contig47,_whole_genome_shotgun_sequence	1023106	1023793					2	0.8908	7	6.19469	F._oxysporum_f._sp._apii_207A.fna_Candidate_Sequence_g427.t1_0-143(),F._oxysporum_f._sp._coriandrii_3-2.fna_Candidate_Sequence_141642-146766(+)_30_0-95(),F._oxysporum_f._sp._lycopersici_4287.fna_Candidate_Sequence_1525593-1530809(+)_68_0-70(),F._oxysporum_f._sp._lycopersici_4287.fna_Candidate_Sequence_1668440-1673501(-)_79_0-33()
Cluster 12	113	lycopersici	4287	*	MALW02000008.1_Fusarium_oxysporum_f._sp._lycopersici_4287_Fol4287_contig5,_whole_genome_shotgun_sequence	1810825	1811321					5	0.8735	7	6.19469	F._oxysporum_f._sp._apii_207A.fna_Candidate_Sequence_g427.t1_0-143(),F._oxysporum_f._sp._lycopersici_4287.fna_Candidate_Sequence_1525593-1530809(+)_68_0-70()
Cluster 12	113	lycopersici	4287	*	MALW02000013.1_Fusarium_oxysporum_f._sp._lycopersici_4287_Fol4287_contig14,_whole_genome_shotgun_sequence	1025343	1026030					4	0.8821	7	6.19469	F._oxysporum_f._sp._apii_207A.fna_Candidate_Sequence_g427.t1_0-143(),F._oxysporum_f._sp._coriandrii_3-2.fna_Candidate_Sequence_141642-146766(+)_30_0-95(),F._oxysporum_f._sp._lycopersici_4287.fna_Candidate_Sequence_1525593-1530809(+)_68_0-70(),F._oxysporum_f._sp._lycopersici_4287.fna_Candidate_Sequence_1668440-1673501(-)_79_0-33()
Cluster 12	113	lycopersici	4287	*	MALW02000013.1_Fusarium_oxysporum_f._sp._lycopersici_4287_Fol4287_contig14,_whole_genome_shotgun_sequence	1525402	1526089					4	0.8996	7	6.19469	F._oxysporum_f._sp._apii_207A.fna_Candidate_Sequence_g427.t1_0-143(),F._oxysporum_f._sp._coriandrii_3-2.fna_Candidate_Sequence_141642-146766(+)_30_0-95(),F._oxysporum_f._sp._lycopersici_4287.fna_Candidate_Sequence_1525593-1530809(+)_68_0-70(),F._oxysporum_f._sp._lycopersici_4287.fna_Candidate_Sequence_1668440-1673501(-)_79_0-33()
Cluster 12	113	lycopersici	4287	*	MALW02000013.1_Fusarium_oxysporum_f._sp._lycopersici_4287_Fol4287_contig14,_whole_genome_shotgun_sequence	1672839	1673526					2	0.9214	7	6.19469	F._oxysporum_f._sp._apii_207A.fna_Candidate_Sequence_g427.t1_0-143(),F._oxysporum_f._sp._coriandrii_3-2.fna_Candidate_Sequence_141642-146766(+)_30_0-95(),F._oxysporum_f._sp._lycopersici_4287.fna_Candidate_Sequence_1525593-1530809(+)_68_0-70(),F._oxysporum_f._sp._lycopersici_4287.fna_Candidate_Sequence_1668440-1673501(-)_79_0-33()
Cluster 12	113	lycopersici	4287	*	MALW02000013.1_Fusarium_oxysporum_f._sp._lycopersici_4287_Fol4287_contig14,_whole_genome_shotgun_sequence	1947171	1947858					2	0.8865	7	6.19469	F._oxysporum_f._sp._apii_207A.fna_Candidate_Sequence_g427.t1_0-143(),F._oxysporum_f._sp._coriandrii_3-2.fna_Candidate_Sequence_141642-146766(+)_30_0-95(),F._oxysporum_f._sp._lycopersici_4287.fna_Candidate_Sequence_1525593-1530809(+)_68_0-70(),F._oxysporum_f._sp._lycopersici_4287.fna_Candidate_Sequence_1668440-1673501(-)_79_0-33()
Cluster 12	113	lycopersici	4287	*	MALW02000014.1_Fusarium_oxysporum_f._sp._lycopersici_4287_Fol4287_contig58,_whole_genome_shotgun_sequence	1119572	1120259					4	0.9039	7	6.19469	F._oxysporum_f._sp._apii_207A.fna_Candidate_Sequence_g427.t1_0-143(),F._oxysporum_f._sp._coriandrii_3-2.fna_Candidate_Sequence_141642-146766(+)_30_0-95(),F._oxysporum_f._sp._lycopersici_4287.fna_Candidate_Sequence_1525593-1530809(+)_68_0-70(),F._oxysporum_f._sp._lycopersici_4287.fna_Candidate_Sequence_1668440-1673501(-)_79_0-33()
Cluster 12	113	matthiolae	stocks4-AJ260	*	JAJGYP010000007.1_Fusarium_oxysporum_f._sp._matthiolae_strain_Stocks4_contig_7,_whole_genome_shotgun_sequence	1934910	1935406					5	0.8795	3	2.65487	F._oxysporum_f._sp._apii_207A.fna_Candidate_Sequence_g427.t1_0-143(),F._oxysporum_f._sp._lycopersici_4287.fna_Candidate_Sequence_1525593-1530809(+)_68_0-70()
Cluster 12	113	matthiolae	stocks4-AJ260	*	JAJGYP010000013.1_Fusarium_oxysporum_f._sp._matthiolae_strain_Stocks4_contig_13,_whole_genome_shotgun_sequence	1007109	1007796					4	0.9083	3	2.65487	F._oxysporum_f._sp._apii_207A.fna_Candidate_Sequence_g427.t1_0-143(),F._oxysporum_f._sp._coriandrii_3-2.fna_Candidate_Sequence_141642-146766(+)_30_0-95(),F._oxysporum_f._sp._lycopersici_4287.fna_Candidate_Sequence_1525593-1530809(+)_68_0-70(),F._oxysporum_f._sp._lycopersici_4287.fna_Candidate_Sequence_1668440-1673501(-)_79_0-33()
Cluster 12	113	matthiolae	stocks4-AJ260	*	JAJGYP010000020.1_Fusarium_oxysporum_f._sp._matthiolae_strain_Stocks4_contig_20,_whole_genome_shotgun_sequence	593260	593947					2	0.9913	3	2.65487	F._oxysporum_f._sp._apii_207A.fna_Candidate_Sequence_g427.t1_0-143(),F._oxysporum_f._sp._coriandrii_3-2.fna_Candidate_Sequence_141642-146766(+)_30_0-95(),F._oxysporum_f._sp._lycopersici_4287.fna_Candidate_Sequence_1525593-1530809(+)_68_0-70(),F._oxysporum_f._sp._lycopersici_4287.fna_Candidate_Sequence_1668440-1673501(-)_79_0-33()
Cluster 12	113	narcissus	FON63	*	contig_2	1726640	1727136					2	0.8788	2	1.76991	F._oxysporum_f._sp._apii_207A.fna_Candidate_Sequence_g427.t1_0-143(),F._oxysporum_f._sp._lycopersici_4287.fna_Candidate_Sequence_1525593-1530809(+)_68_0-70()
Cluster 12	113	narcissus	FON63	*	contig_20	753761	754448					4	0.8865	2	1.76991	F._oxysporum_f._sp._apii_207A.fna_Candidate_Sequence_g427.t1_0-143(),F._oxysporum_f._sp._coriandrii_3-2.fna_Candidate_Sequence_141642-146766(+)_30_0-95(),F._oxysporum_f._sp._lycopersici_4287.fna_Candidate_Sequence_1525593-1530809(+)_68_0-70(),F._oxysporum_f._sp._lycopersici_4287.fna_Candidate_Sequence_1668440-1673501(-)_79_0-33()
Cluster 12	113	niveum	110407-3-1-1	*	JADWMV010000004.1_Fusarium_oxysporum_f._sp._niveum_strain_110407-3-1-1_utg8_pilon_pilon,_whole_genome_shotgun_sequence	1589916	1590412					2	0.8788	2	1.76991	F._oxysporum_f._sp._apii_207A.fna_Candidate_Sequence_g427.t1_0-143(),F._oxysporum_f._sp._lycopersici_4287.fna_Candidate_Sequence_1525593-1530809(+)_68_0-70()
Cluster 12	113	niveum	110407-3-1-1	*	JADWMV010000023.1_Fusarium_oxysporum_f._sp._niveum_strain_110407-3-1-1_utg99_pilon_pilon,_whole_genome_shotgun_sequence	375482	376169					2	0.8952	2	1.76991	F._oxysporum_f._sp._apii_207A.fna_Candidate_Sequence_g427.t1_0-143(),F._oxysporum_f._sp._coriandrii_3-2.fna_Candidate_Sequence_141642-146766(+)_30_0-95(),F._oxysporum_f._sp._lycopersici_4287.fna_Candidate_Sequence_1525593-1530809(+)_68_0-70(),F._oxysporum_f._sp._lycopersici_4287.fna_Candidate_Sequence_1668440-1673501(-)_79_0-33()
Cluster 12	113	rapae	Tf1208	*	JAELUQ010000007.1_Fusarium_oxysporum_f._sp._rapae_strain_Tf1208_Forpe_Tf1208_v1_contig7,_whole_genome_shotgun_sequence	1820967	1821654					2	0.8777	1	0.884956	F._oxysporum_f._sp._apii_207A.fna_Candidate_Sequence_g427.t1_0-143(),F._oxysporum_f._sp._coriandrii_3-2.fna_Candidate_Sequence_141642-146766(+)_30_0-95(),F._oxysporum_f._sp._lycopersici_4287.fna_Candidate_Sequence_1525593-1530809(+)_68_0-70(),F._oxysporum_f._sp._lycopersici_4287.fna_Candidate_Sequence_1668440-1673501(-)_79_0-33()
Cluster 12	113	vasinfectum	TF1	*	VINL01000006.1_Fusarium_oxysporum_f._sp._vasinfectum_isolate_TF1_scaffold_6,_whole_genome_shotgun_sequence	1815220	1815716					5	0.8735	4	3.53982	F._oxysporum_f._sp._apii_207A.fna_Candidate_Sequence_g427.t1_0-143(),F._oxysporum_f._sp._lycopersici_4287.fna_Candidate_Sequence_1525593-1530809(+)_68_0-70()
Cluster 12	113	vasinfectum	TF1	*	VINL01000012.1_Fusarium_oxysporum_f._sp._vasinfectum_isolate_TF1_scaffold_12,_whole_genome_shotgun_sequence	1169685	1170372					4	0.8865	4	3.53982	F._oxysporum_f._sp._apii_207A.fna_Candidate_Sequence_g427.t1_0-143(),F._oxysporum_f._sp._coriandrii_3-2.fna_Candidate_Sequence_141642-146766(+)_30_0-95(),F._oxysporum_f._sp._lycopersici_4287.fna_Candidate_Sequence_1525593-1530809(+)_68_0-70(),F._oxysporum_f._sp._lycopersici_4287.fna_Candidate_Sequence_1668440-1673501(-)_79_0-33()
Cluster 12	113	vasinfectum	TF1	*	VINL01000014.1_Fusarium_oxysporum_f._sp._vasinfectum_isolate_TF1_scaffold_14,_whole_genome_shotgun_sequence	228290	228977					4	0.8952	4	3.53982	F._oxysporum_f._sp._apii_207A.fna_Candidate_Sequence_g427.t1_0-143(),F._oxysporum_f._sp._coriandrii_3-2.fna_Candidate_Sequence_141642-146766(+)_30_0-95(),F._oxysporum_f._sp._lycopersici_4287.fna_Candidate_Sequence_1525593-1530809(+)_68_0-70(),F._oxysporum_f._sp._lycopersici_4287.fna_Candidate_Sequence_1668440-1673501(-)_79_0-33()
Cluster 12	113	vasinfectum	TF1	*	VINL01000014.1_Fusarium_oxysporum_f._sp._vasinfectum_isolate_TF1_scaffold_14,_whole_genome_shotgun_sequence	268193	268880					4	0.917	4	3.53982	F._oxysporum_f._sp._apii_207A.fna_Candidate_Sequence_g427.t1_0-143(),F._oxysporum_f._sp._coriandrii_3-2.fna_Candidate_Sequence_141642-146766(+)_30_0-95(),F._oxysporum_f._sp._lycopersici_4287.fna_Candidate_Sequence_1525593-1530809(+)_68_0-70(),F._oxysporum_f._sp._lycopersici_4287.fna_Candidate_Sequence_1668440-1673501(-)_79_0-33()
Cluster 12	113	rocket	AJ174	*	contig_1	4183336	4183832					2	0.8788	4	3.53982	F._oxysporum_f._sp._apii_207A.fna_Candidate_Sequence_g427.t1_0-143(),F._oxysporum_f._sp._lycopersici_4287.fna_Candidate_Sequence_1525593-1530809(+)_68_0-70()
Cluster 12	113	rocket	AJ174	*	contig_13	347169	347856					4	0.8908	4	3.53982	F._oxysporum_f._sp._apii_207A.fna_Candidate_Sequence_g427.t1_0-143(),F._oxysporum_f._sp._coriandrii_3-2.fna_Candidate_Sequence_141642-146766(+)_30_0-95(),F._oxysporum_f._sp._lycopersici_4287.fna_Candidate_Sequence_1525593-1530809(+)_68_0-70(),F._oxysporum_f._sp._lycopersici_4287.fna_Candidate_Sequence_1668440-1673501(-)_79_0-33()
Cluster 12	113	rocket	AJ174	*	contig_15	1321562	1322249					2	0.8952	4	3.53982	F._oxysporum_f._sp._apii_207A.fna_Candidate_Sequence_g427.t1_0-143(),F._oxysporum_f._sp._coriandrii_3-2.fna_Candidate_Sequence_141642-146766(+)_30_0-95(),F._oxysporum_f._sp._lycopersici_4287.fna_Candidate_Sequence_1525593-1530809(+)_68_0-70(),F._oxysporum_f._sp._lycopersici_4287.fna_Candidate_Sequence_1668440-1673501(-)_79_0-33()
Cluster 12	113	rocket	AJ174	*	contig_15	1339783	1340470					4	0.9039	4	3.53982	F._oxysporum_f._sp._apii_207A.fna_Candidate_Sequence_g427.t1_0-143(),F._oxysporum_f._sp._coriandrii_3-2.fna_Candidate_Sequence_141642-146766(+)_30_0-95(),F._oxysporum_f._sp._lycopersici_4287.fna_Candidate_Sequence_1525593-1530809(+)_68_0-70(),F._oxysporum_f._sp._lycopersici_4287.fna_Candidate_Sequence_1668440-1673501(-)_79_0-33()
Cluster 18	90	endophyte	Fo47	*	CP052040.1_Fusarium_oxysporum_Fo47_chromosome_III	66362	66954					5	0.7525	2	2.22222	F._oxysporum_f._sp._cubense_UK0001.fna_Candidate_Sequence_g228.t1_0-197()
Cluster 18	90	endophyte	Fo47	*	CP052048.1_Fusarium_oxysporum_Fo47_chromosome_XI	1962213	1962805					2	0.934	2	2.22222	F._oxysporum_f._sp._cubense_UK0001.fna_Candidate_Sequence_g228.t1_0-197()
Cluster 18	90	apii	207A	*	JAAOOO010000003.1_Fusarium_oxysporum_f._sp._apii_isolate_207.A_fo_apii_R2-207_contig_3,_whole_genome_shotgun_sequence	41107	41699					5	0.7462	4	4.44444	F._oxysporum_f._sp._cubense_UK0001.fna_Candidate_Sequence_g228.t1_0-197()
Cluster 18	90	apii	207A	*	JAAOOO010000011.1_Fusarium_oxysporum_f._sp._apii_isolate_207.A_fo_apii_R2-207_contig_11,_whole_genome_shotgun_sequence	1746259	1746851					2	0.9391	4	4.44444	F._oxysporum_f._sp._cubense_UK0001.fna_Candidate_Sequence_g228.t1_0-197()
Cluster 18	90	apii	207A	*	JAAOOO010000013.1_Fusarium_oxysporum_f._sp._apii_isolate_207.A_fo_apii_R2-207_contig_14,_whole_genome_shotgun_sequence	1221464	1222056					2	0.9949	4	4.44444	F._oxysporum_f._sp._cubense_UK0001.fna_Candidate_Sequence_g228.t1_0-197()
Cluster 18	90	apii	207A	*	JAAOOO010000025.1_Fusarium_oxysporum_f._sp._apii_isolate_207.A_fo_apii_R2-207_contig_26,_whole_genome_shotgun_sequence	422310	422902					5	0.9646	4	4.44444	F._oxysporum_f._sp._cubense_UK0001.fna_Candidate_Sequence_g228.t1_0-197()
Cluster 18	90	cepae	Fus2	*	contig_15_pilon	460805	461397					5	0.9343	2	2.22222	F._oxysporum_f._sp._cubense_UK0001.fna_Candidate_Sequence_g228.t1_0-197()
Cluster 18	90	cepae	Fus2	*	contig_3_pilon	5083237	5083829					2	0.7563	2	2.22222	F._oxysporum_f._sp._cubense_UK0001.fna_Candidate_Sequence_g228.t1_0-197()
Cluster 18	90	conglutinans	Fo5176	*	CM024361.1_Fusarium_oxysporum_f._sp._conglutinans_strain_Fo5176_chromosome_2,_whole_genome_shotgun_sequence	1269481	1270073					2	0.9898	3	3.33333	F._oxysporum_f._sp._cubense_UK0001.fna_Candidate_Sequence_g228.t1_0-197()
Cluster 18	90	conglutinans	Fo5176	*	CM024369.1_Fusarium_oxysporum_f._sp._conglutinans_strain_Fo5176_chromosome_11,_whole_genome_shotgun_sequence	2598112	2598704					5	0.9646	3	3.33333	F._oxysporum_f._sp._cubense_UK0001.fna_Candidate_Sequence_g228.t1_0-197()
Cluster 18	90	conglutinans	Fo5176	*	CM024371.1_Fusarium_oxysporum_f._sp._conglutinans_strain_Fo5176_chromosome_13,_whole_genome_shotgun_sequence	2005206	2005798					2	0.9391	3	3.33333	F._oxysporum_f._sp._cubense_UK0001.fna_Candidate_Sequence_g228.t1_0-197()
Cluster 18	90	coriandrii	F_3-2	*	JAAOON010000004.1_Fusarium_oxysporum_f._sp._coriandrii_isolate_3-2_fo_coriandrii_3-2_contig_4,_whole_genome_shotgun_sequence	5110710	5111302					2	0.736	5	5.55556	F._oxysporum_f._sp._cubense_UK0001.fna_Candidate_Sequence_g228.t1_0-197()
Cluster 18	90	coriandrii	F_3-2	*	JAAOON010000010.1_Fusarium_oxysporum_f._sp._coriandrii_isolate_3-2_fo_coriandrii_3-2_contig_10,_whole_genome_shotgun_sequence	1848022	1848614					2	0.9391	5	5.55556	F._oxysporum_f._sp._cubense_UK0001.fna_Candidate_Sequence_g228.t1_0-197()
Cluster 18	90	coriandrii	F_3-2	*	JAAOON010000013.1_Fusarium_oxysporum_f._sp._coriandrii_isolate_3-2_fo_coriandrii_3-2_contig_13,_whole_genome_shotgun_sequence	81441	82033					2	0.9492	5	5.55556	F._oxysporum_f._sp._cubense_UK0001.fna_Candidate_Sequence_g228.t1_0-197()
Cluster 18	90	coriandrii	F_3-2	*	JAAOON010000013.1_Fusarium_oxysporum_f._sp._coriandrii_isolate_3-2_fo_coriandrii_3-2_contig_13,_whole_genome_shotgun_sequence	469003	469595					5	0.9343	5	5.55556	F._oxysporum_f._sp._cubense_UK0001.fna_Candidate_Sequence_g228.t1_0-197()
Cluster 18	90	coriandrii	F_3-2	*	JAAOON010000016.1_Fusarium_oxysporum_f._sp._coriandrii_isolate_3-2_fo_coriandrii_3-2_contig_16,_whole_genome_shotgun_sequence	468095	468687					2	0.9695	5	5.55556	F._oxysporum_f._sp._cubense_UK0001.fna_Candidate_Sequence_g228.t1_0-197()
Cluster 18	90	cubense	160527	*	SRMI01000001.1_Fusarium_oxysporum_f._sp._cubense_strain_160527_Focb_160527_v1_contig4,_whole_genome_shotgun_sequence	204693	205285					5	0.7374	5	5.55556	F._oxysporum_f._sp._cubense_UK0001.fna_Candidate_Sequence_g228.t1_0-197()
Cluster 18	90	cubense	160527	*	SRMI01000003.1_Fusarium_oxysporum_f._sp._cubense_strain_160527_Focb_160527_v1_contig2,_whole_genome_shotgun_sequence	931367	931959					5	0.9394	5	5.55556	F._oxysporum_f._sp._cubense_UK0001.fna_Candidate_Sequence_g228.t1_0-197()
Cluster 18	90	cubense	160527	*	SRMI01000003.1_Fusarium_oxysporum_f._sp._cubense_strain_160527_Focb_160527_v1_contig2,_whole_genome_shotgun_sequence	3990075	3990595					5	0.7529	5	5.55556	F._oxysporum_f._sp._cubense_UK0001.fna_Candidate_Sequence_g228.t1_0-197()
Cluster 18	90	cubense	160527	*	SRMI01000008.1_Fusarium_oxysporum_f._sp._cubense_strain_160527_Focb_160527_v1_contig9,_whole_genome_shotgun_sequence	23183	23775					2	0.934	5	5.55556	F._oxysporum_f._sp._cubense_UK0001.fna_Candidate_Sequence_g228.t1_0-197()
Cluster 18	90	cubense	160527	*	SRMI01000010.1_Fusarium_oxysporum_f._sp._cubense_strain_160527_Focb_160527_v1_contig12,_whole_genome_shotgun_sequence	871860	872452					2	0.9289	5	5.55556	F._oxysporum_f._sp._cubense_UK0001.fna_Candidate_Sequence_g228.t1_0-197()
Cluster 18	90	cubense	UK0001	*	VMNF01000004.1_Fusarium_oxysporum_f._sp._cubense_strain_TR4_isolate_UK0001_scf_28419_4,_whole_genome_shotgun_sequence	5141179	5141771					2	0.7513	3	3.33333	F._oxysporum_f._sp._cubense_UK0001.fna_Candidate_Sequence_g228.t1_0-197()
Cluster 18	90	cubense	UK0001	*	VMNF01000013.1_Fusarium_oxysporum_f._sp._cubense_strain_TR4_isolate_UK0001_scf_28419_13,_whole_genome_shotgun_sequence	575126	575646					5	0.7529	3	3.33333	F._oxysporum_f._sp._cubense_UK0001.fna_Candidate_Sequence_g228.t1_0-197()
Cluster 18	90	cubense	UK0001	*	VMNF01000015.1_Fusarium_oxysporum_f._sp._cubense_strain_TR4_isolate_UK0001_scf_28419_15,_whole_genome_shotgun_sequence	1767290	1767882					2	0.934	3	3.33333	F._oxysporum_f._sp._cubense_UK0001.fna_Candidate_Sequence_g228.t1_0-197()
Cluster 18	90	lactucae	AJ516	Race 4	contig_13	1921643	1922235	g17550	Not expressed	NA	hypothetical protein	2	0.9391	5	5.55556	F._oxysporum_f._sp._cubense_UK0001.fna_Candidate_Sequence_g228.t1_0-197()
Cluster 18	90	lactucae	AJ516	Race 4	contig_19	198995	199587	g21102	Not expressed	NA	hypothetical protein	5	0.9596	5	5.55556	F._oxysporum_f._sp._cubense_UK0001.fna_Candidate_Sequence_g228.t1_0-197()
Cluster 18	90	lactucae	AJ516	Race 4	contig_19	556004	556533	g21229	Not expressed	NA	hypothetical protein	5	0.9548	5	5.55556	F._oxysporum_f._sp._cubense_UK0001.fna_Candidate_Sequence_g228.t1_0-197()
Cluster 18	90	lactucae	AJ516	Race 4	contig_2	100061	100653	g2433	Not expressed	NA	hypothetical protein	5	0.7475	5	5.55556	F._oxysporum_f._sp._cubense_UK0001.fna_Candidate_Sequence_g228.t1_0-197()
Cluster 18	90	lactucae	AJ516	Race 4	contig_32	164816	165408	g24908	17.57	3.01	hypothetical protein	2	0.9645	5	5.55556	F._oxysporum_f._sp._cubense_UK0001.fna_Candidate_Sequence_g228.t1_0-197()
Cluster 18	90	lactucae	AJ520	Race 1	contig_2	46375	46967	g2332	Not expressed	NA	hypothetical protein	5	0.7525	3	3.33333	F._oxysporum_f._sp._cubense_UK0001.fna_Candidate_Sequence_g228.t1_0-197()
Cluster 18	90	lactucae	AJ520	Race 1	contig_23	522837	523429	g20427	Not expressed	NA	hypothetical protein	5	0.9394	3	3.33333	F._oxysporum_f._sp._cubense_UK0001.fna_Candidate_Sequence_g228.t1_0-197()
Cluster 18	90	lactucae	AJ520	Race 1	contig_4	1685368	1685897	g6470	Not expressed	NA	hypothetical protein	2	0.9602	3	3.33333	F._oxysporum_f._sp._cubense_UK0001.fna_Candidate_Sequence_g228.t1_0-197()
Cluster 18	90	lactucae	AJ592	Race 4	contig_2	79313	79905					5	0.7475	4	4.44444	F._oxysporum_f._sp._cubense_UK0001.fna_Candidate_Sequence_g228.t1_0-197()
Cluster 18	90	lactucae	AJ592	Race 4	contig_28	186193	186785					2	0.9391	4	4.44444	F._oxysporum_f._sp._cubense_UK0001.fna_Candidate_Sequence_g228.t1_0-197()
Cluster 18	90	lactucae	AJ592	Race 4	contig_4	211690	212282					5	0.9596	4	4.44444	F._oxysporum_f._sp._cubense_UK0001.fna_Candidate_Sequence_g228.t1_0-197()
Cluster 18	90	lactucae	AJ592	Race 4	contig_4	567303	567832					5	0.9548	4	4.44444	F._oxysporum_f._sp._cubense_UK0001.fna_Candidate_Sequence_g228.t1_0-197()
Cluster 18	90	lactucae	AJ705	Race 4	contig_2	4411812	4412341	g3459	Not expressed	NA	hypothetical protein	2	0.9602	4	4.44444	F._oxysporum_f._sp._cubense_UK0001.fna_Candidate_Sequence_g228.t1_0-197()
Cluster 18	90	lactucae	AJ705	Race 4	contig_2	4767357	4767949	g3572	Not expressed	NA	hypothetical protein	2	0.9594	4	4.44444	F._oxysporum_f._sp._cubense_UK0001.fna_Candidate_Sequence_g228.t1_0-197()
Cluster 18	90	lactucae	AJ705	Race 4	contig_26	177046	177638	g22552	Not expressed	NA	hypothetical protein	2	0.9391	4	4.44444	F._oxysporum_f._sp._cubense_UK0001.fna_Candidate_Sequence_g228.t1_0-197()
Cluster 18	90	lactucae	AJ705	Race 4	contig_4	85221	85813	g5421	Not expressed	NA	hypothetical protein	5	0.7475	4	4.44444	F._oxysporum_f._sp._cubense_UK0001.fna_Candidate_Sequence_g228.t1_0-197()
Cluster 18	90	lactucae	Fyto7211	Race 1	contig_1	2562633	2563162					5	0.9548	3	3.33333	F._oxysporum_f._sp._cubense_UK0001.fna_Candidate_Sequence_g228.t1_0-197()
Cluster 18	90	lactucae	Fyto7211	Race 1	contig_27	530050	530642					5	0.9394	3	3.33333	F._oxysporum_f._sp._cubense_UK0001.fna_Candidate_Sequence_g228.t1_0-197()
Cluster 18	90	lactucae	Fyto7211	Race 1	contig_4	4445533	4446125					2	0.7513	3	3.33333	F._oxysporum_f._sp._cubense_UK0001.fna_Candidate_Sequence_g228.t1_0-197()
Cluster 18	90	lactucae	PF1	Race 1	contig_2	38556	39148					5	0.7525	3	3.33333	F._oxysporum_f._sp._cubense_UK0001.fna_Candidate_Sequence_g228.t1_0-197()
Cluster 18	90	lactucae	PF1	Race 1	contig_26	188764	189356					2	0.9391	3	3.33333	F._oxysporum_f._sp._cubense_UK0001.fna_Candidate_Sequence_g228.t1_0-197()
Cluster 18	90	lactucae	PF1	Race 1	contig_4	1365901	1366430					2	0.9602	3	3.33333	F._oxysporum_f._sp._cubense_UK0001.fna_Candidate_Sequence_g228.t1_0-197()
Cluster 18	90	lini	39	*	WHMS01000009.1_Fusarium_oxysporum_f._sp._lini_strain_39_C0115,_whole_genome_shotgun_sequence	126397	126989					2	0.9645	2	2.22222	F._oxysporum_f._sp._cubense_UK0001.fna_Candidate_Sequence_g228.t1_0-197()
Cluster 18	90	lini	39	*	WHMS01000011.1_Fusarium_oxysporum_f._sp._lini_strain_39_C0201,_whole_genome_shotgun_sequence	1653714	1654306					2	0.9391	2	2.22222	F._oxysporum_f._sp._cubense_UK0001.fna_Candidate_Sequence_g228.t1_0-197()
Cluster 18	90	lycopersici	4287	*	MALW02000003.1_Fusarium_oxysporum_f._sp._lycopersici_4287_Fol4287_contig3,_whole_genome_shotgun_sequence	5084086	5084678					2	0.7462	6	6.66667	F._oxysporum_f._sp._cubense_UK0001.fna_Candidate_Sequence_g228.t1_0-197()
Cluster 18	90	lycopersici	4287	*	MALW02000004.1_Fusarium_oxysporum_f._sp._lycopersici_4287_Fol4287_contig47,_whole_genome_shotgun_sequence	1689166	1689758					2	0.9746	6	6.66667	F._oxysporum_f._sp._cubense_UK0001.fna_Candidate_Sequence_g228.t1_0-197()
Cluster 18	90	lycopersici	4287	*	MALW02000011.1_Fusarium_oxysporum_f._sp._lycopersici_4287_Fol4287_contig12,_whole_genome_shotgun_sequence	1724559	1725151					2	0.9391	6	6.66667	F._oxysporum_f._sp._cubense_UK0001.fna_Candidate_Sequence_g228.t1_0-197()
Cluster 18	90	lycopersici	4287	*	MALW02000014.1_Fusarium_oxysporum_f._sp._lycopersici_4287_Fol4287_contig58,_whole_genome_shotgun_sequence	1440017	1440609					2	0.9188	6	6.66667	F._oxysporum_f._sp._cubense_UK0001.fna_Candidate_Sequence_g228.t1_0-197()
Cluster 18	90	lycopersici	4287	*	MALW02000015.1_Fusarium_oxysporum_f._sp._lycopersici_4287_Fol4287_contig18,_whole_genome_shotgun_sequence	578980	579572					5	0.9495	6	6.66667	F._oxysporum_f._sp._cubense_UK0001.fna_Candidate_Sequence_g228.t1_0-197()
Cluster 18	90	lycopersici	4287	*	MALW02000017.1_Fusarium_oxysporum_f._sp._lycopersici_4287_Fol4287_contig55,_whole_genome_shotgun_sequence	228583	229175					2	0.7143	6	6.66667	F._oxysporum_f._sp._cubense_UK0001.fna_Candidate_Sequence_g228.t1_0-197()
Cluster 18	90	matthiolae	stocks4-AJ260	*	JAJGYP010000002.1_Fusarium_oxysporum_f._sp._matthiolae_strain_Stocks4_contig_2,_whole_genome_shotgun_sequence	84026	84618					5	0.7525	4	4.44444	F._oxysporum_f._sp._cubense_UK0001.fna_Candidate_Sequence_g228.t1_0-197()
Cluster 18	90	matthiolae	stocks4-AJ260	*	JAJGYP010000012.1_Fusarium_oxysporum_f._sp._matthiolae_strain_Stocks4_contig_12,_whole_genome_shotgun_sequence	1861741	1862333					2	0.9391	4	4.44444	F._oxysporum_f._sp._cubense_UK0001.fna_Candidate_Sequence_g228.t1_0-197()
Cluster 18	90	matthiolae	stocks4-AJ260	*	JAJGYP010000018.1_Fusarium_oxysporum_f._sp._matthiolae_strain_Stocks4_contig_18,_whole_genome_shotgun_sequence	153057	153649					2	0.9645	4	4.44444	F._oxysporum_f._sp._cubense_UK0001.fna_Candidate_Sequence_g228.t1_0-197()
Cluster 18	90	matthiolae	stocks4-AJ260	*	JAJGYP010000027.1_Fusarium_oxysporum_f._sp._matthiolae_strain_Stocks4_contig_27,_whole_genome_shotgun_sequence	53800	54392					5	0.9545	4	4.44444	F._oxysporum_f._sp._cubense_UK0001.fna_Candidate_Sequence_g228.t1_0-197()
Cluster 18	90	narcissus	FON63	*	contig_15	562646	563238					2	0.9695	4	4.44444	F._oxysporum_f._sp._cubense_UK0001.fna_Candidate_Sequence_g228.t1_0-197()
Cluster 18	90	narcissus	FON63	*	contig_16	90590	91182					5	0.9646	4	4.44444	F._oxysporum_f._sp._cubense_UK0001.fna_Candidate_Sequence_g228.t1_0-197()
Cluster 18	90	narcissus	FON63	*	contig_17	187628	188220					2	0.934	4	4.44444	F._oxysporum_f._sp._cubense_UK0001.fna_Candidate_Sequence_g228.t1_0-197()
Cluster 18	90	narcissus	FON63	*	contig_4	237461	238053					5	0.7475	4	4.44444	F._oxysporum_f._sp._cubense_UK0001.fna_Candidate_Sequence_g228.t1_0-197()
Cluster 18	90	niveum	110407-3-1-1	*	JADWMV010000009.1_Fusarium_oxysporum_f._sp._niveum_strain_110407-3-1-1_utg27_pilon_pilon,_whole_genome_shotgun_sequence	313488	314080					5	0.7374	3	3.33333	F._oxysporum_f._sp._cubense_UK0001.fna_Candidate_Sequence_g228.t1_0-197()
Cluster 18	90	niveum	110407-3-1-1	*	JADWMV010000017.1_Fusarium_oxysporum_f._sp._niveum_strain_110407-3-1-1_utg46_pilon_pilon,_whole_genome_shotgun_sequence	65206	65798					2	0.8229	3	3.33333	F._oxysporum_f._sp._cubense_UK0001.fna_Candidate_Sequence_g228.t1_0-197()
Cluster 18	90	niveum	110407-3-1-1	*	JADWMV010000018.1_Fusarium_oxysporum_f._sp._niveum_strain_110407-3-1-1_utg47_pilon_pilon,_whole_genome_shotgun_sequence	1087548	1088140					2	0.9391	3	3.33333	F._oxysporum_f._sp._cubense_UK0001.fna_Candidate_Sequence_g228.t1_0-197()
Cluster 18	90	rapae	Tf1208	*	JAELUQ010000006.1_Fusarium_oxysporum_f._sp._rapae_strain_Tf1208_Forpe_Tf1208_v1_contig6,_whole_genome_shotgun_sequence	4159060	4159652					2	0.9492	10	11.1111	F._oxysporum_f._sp._cubense_UK0001.fna_Candidate_Sequence_g228.t1_0-197()
Cluster 18	90	rapae	Tf1208	*	JAELUQ010000007.1_Fusarium_oxysporum_f._sp._rapae_strain_Tf1208_Forpe_Tf1208_v1_contig7,_whole_genome_shotgun_sequence	384713	385305					5	0.7626	10	11.1111	F._oxysporum_f._sp._cubense_UK0001.fna_Candidate_Sequence_g228.t1_0-197()
Cluster 18	90	rapae	Tf1208	*	JAELUQ010000007.1_Fusarium_oxysporum_f._sp._rapae_strain_Tf1208_Forpe_Tf1208_v1_contig7,_whole_genome_shotgun_sequence	3281738	3282330					2	0.9289	10	11.1111	F._oxysporum_f._sp._cubense_UK0001.fna_Candidate_Sequence_g228.t1_0-197()
Cluster 18	90	rapae	Tf1208	*	JAELUQ010000008.1_Fusarium_oxysporum_f._sp._rapae_strain_Tf1208_Forpe_Tf1208_v1_contig8,_whole_genome_shotgun_sequence	3354179	3354771					2	0.9645	10	11.1111	F._oxysporum_f._sp._cubense_UK0001.fna_Candidate_Sequence_g228.t1_0-197()
Cluster 18	90	rapae	Tf1208	*	JAELUQ010000009.1_Fusarium_oxysporum_f._sp._rapae_strain_Tf1208_Forpe_Tf1208_v1_contig9,_whole_genome_shotgun_sequence	78056	78648					5	0.9495	10	11.1111	F._oxysporum_f._sp._cubense_UK0001.fna_Candidate_Sequence_g228.t1_0-197()
Cluster 18	90	rapae	Tf1208	*	JAELUQ010000009.1_Fusarium_oxysporum_f._sp._rapae_strain_Tf1208_Forpe_Tf1208_v1_contig9,_whole_genome_shotgun_sequence	545912	546504					5	0.9289	10	11.1111	F._oxysporum_f._sp._cubense_UK0001.fna_Candidate_Sequence_g228.t1_0-197()
Cluster 18	90	rapae	Tf1208	*	JAELUQ010000009.1_Fusarium_oxysporum_f._sp._rapae_strain_Tf1208_Forpe_Tf1208_v1_contig9,_whole_genome_shotgun_sequence	1631606	1632198					5	0.9293	10	11.1111	F._oxysporum_f._sp._cubense_UK0001.fna_Candidate_Sequence_g228.t1_0-197()
Cluster 18	90	rapae	Tf1208	*	JAELUQ010000011.1_Fusarium_oxysporum_f._sp._rapae_strain_Tf1208_Forpe_Tf1208_v1_contig11,_whole_genome_shotgun_sequence	2897691	2898283					2	0.9543	10	11.1111	F._oxysporum_f._sp._cubense_UK0001.fna_Candidate_Sequence_g228.t1_0-197()
Cluster 18	90	rapae	Tf1208	*	JAELUQ010000013.1_Fusarium_oxysporum_f._sp._rapae_strain_Tf1208_Forpe_Tf1208_v1_contig13,_whole_genome_shotgun_sequence	1124816	1125408					2	0.9594	10	11.1111	F._oxysporum_f._sp._cubense_UK0001.fna_Candidate_Sequence_g228.t1_0-197()
Cluster 18	90	rapae	Tf1208	*	JAELUQ010000017.1_Fusarium_oxysporum_f._sp._rapae_strain_Tf1208_Forpe_Tf1208_v1_contig17,_whole_genome_shotgun_sequence	184240	184832					5	0.9646	10	11.1111	F._oxysporum_f._sp._cubense_UK0001.fna_Candidate_Sequence_g228.t1_0-197()
Cluster 18	90	vasinfectum	TF1	*	VINL01000002.1_Fusarium_oxysporum_f._sp._vasinfectum_isolate_TF1_scaffold_2,_whole_genome_shotgun_sequence	4985206	4985798					2	0.736	8	8.88889	F._oxysporum_f._sp._cubense_UK0001.fna_Candidate_Sequence_g228.t1_0-197()
Cluster 18	90	vasinfectum	TF1	*	VINL01000003.1_Fusarium_oxysporum_f._sp._vasinfectum_isolate_TF1_scaffold_3,_whole_genome_shotgun_sequence	4867050	4867642					5	0.8187	8	8.88889	F._oxysporum_f._sp._cubense_UK0001.fna_Candidate_Sequence_g228.t1_0-197()
Cluster 18	90	vasinfectum	TF1	*	VINL01000010.1_Fusarium_oxysporum_f._sp._vasinfectum_isolate_TF1_scaffold_10,_whole_genome_shotgun_sequence	1888086	1888678					2	0.9391	8	8.88889	F._oxysporum_f._sp._cubense_UK0001.fna_Candidate_Sequence_g228.t1_0-197()
Cluster 18	90	vasinfectum	TF1	*	VINL01000012.1_Fusarium_oxysporum_f._sp._vasinfectum_isolate_TF1_scaffold_12,_whole_genome_shotgun_sequence	203782	204374					2	0.9797	8	8.88889	F._oxysporum_f._sp._cubense_UK0001.fna_Candidate_Sequence_g228.t1_0-197()
Cluster 18	90	vasinfectum	TF1	*	VINL01000012.1_Fusarium_oxysporum_f._sp._vasinfectum_isolate_TF1_scaffold_12,_whole_genome_shotgun_sequence	380664	381256					5	0.9596	8	8.88889	F._oxysporum_f._sp._cubense_UK0001.fna_Candidate_Sequence_g228.t1_0-197()
Cluster 18	90	vasinfectum	TF1	*	VINL01000012.1_Fusarium_oxysporum_f._sp._vasinfectum_isolate_TF1_scaffold_12,_whole_genome_shotgun_sequence	1857463	1858055					5	0.9697	8	8.88889	F._oxysporum_f._sp._cubense_UK0001.fna_Candidate_Sequence_g228.t1_0-197()
Cluster 18	90	vasinfectum	TF1	*	VINL01000014.1_Fusarium_oxysporum_f._sp._vasinfectum_isolate_TF1_scaffold_14,_whole_genome_shotgun_sequence	1186997	1187589					2	0.9239	8	8.88889	F._oxysporum_f._sp._cubense_UK0001.fna_Candidate_Sequence_g228.t1_0-197()
Cluster 18	90	vasinfectum	TF1	*	VINL01000014.1_Fusarium_oxysporum_f._sp._vasinfectum_isolate_TF1_scaffold_14,_whole_genome_shotgun_sequence	1197744	1198336					2	0.9695	8	8.88889	F._oxysporum_f._sp._cubense_UK0001.fna_Candidate_Sequence_g228.t1_0-197()
Cluster 18	90	rocket	AJ174	*	contig_11	82170	82762					5	0.9293	7	7.77778	F._oxysporum_f._sp._cubense_UK0001.fna_Candidate_Sequence_g228.t1_0-197()
Cluster 18	90	rocket	AJ174	*	contig_13	19669	20279					5		7	7.77778	F._oxysporum_f._sp._cubense_UK0001.fna_Candidate_Sequence_g228.t1_0-197()
Cluster 18	90	rocket	AJ174	*	contig_13	538788	539380					2	0.9645	7	7.77778	F._oxysporum_f._sp._cubense_UK0001.fna_Candidate_Sequence_g228.t1_0-197()
Cluster 18	90	rocket	AJ174	*	contig_13	2277885	2278477					2	0.9848	7	7.77778	F._oxysporum_f._sp._cubense_UK0001.fna_Candidate_Sequence_g228.t1_0-197()
Cluster 18	90	rocket	AJ174	*	contig_15	155154	155596					2	0.8503	7	7.77778	F._oxysporum_f._sp._cubense_UK0001.fna_Candidate_Sequence_g228.t1_0-197()
Cluster 18	90	rocket	AJ174	*	contig_23	1019565	1020157					5	0.9394	7	7.77778	F._oxysporum_f._sp._cubense_UK0001.fna_Candidate_Sequence_g228.t1_0-197()
Cluster 18	90	rocket	AJ174	*	contig_3	83024	83616					5	0.7374	7	7.77778	F._oxysporum_f._sp._cubense_UK0001.fna_Candidate_Sequence_g228.t1_0-197()
Cluster 33	158	apii	207A	*	JAAOOO010000009.1_Fusarium_oxysporum_f._sp._apii_isolate_207.A_fo_apii_R2-207_contig_9,_whole_genome_shotgun_sequence	914063	914319					5	0.7791	4	2.53165	F._oxysporum_f._sp._matthiolae_stocks4-AJ260.fna_Candidate_Sequence_225255-230318(+)_47_0-87()
Cluster 33	158	apii	207A	*	JAAOOO010000020.1_Fusarium_oxysporum_f._sp._apii_isolate_207.A_fo_apii_R2-207_contig_21,_whole_genome_shotgun_sequence	373947	374203					2	0.7882	4	2.53165	F._oxysporum_f._sp._matthiolae_stocks4-AJ260.fna_Candidate_Sequence_225255-230318(+)_47_0-87()
Cluster 33	158	apii	207A	*	JAAOOO010000022.1_Fusarium_oxysporum_f._sp._apii_isolate_207.A_fo_apii_R2-207_contig_23,_whole_genome_shotgun_sequence	129472	129734					5	0.8523	4	2.53165	F._oxysporum_f._sp._apii_207A.fna_Candidate_Sequence_1539233-1544457(+)_25_0-40(),F._oxysporum_f._sp._matthiolae_stocks4-AJ260.fna_Candidate_Sequence_225255-230318(+)_47_0-87()
Cluster 33	158	apii	207A	*	JAAOOO010000029.1_Fusarium_oxysporum_f._sp._apii_isolate_207.A_fo_apii_R2-207_contig_30,_whole_genome_shotgun_sequence	78488	78750					2	0.8621	4	2.53165	F._oxysporum_f._sp._apii_207A.fna_Candidate_Sequence_1539233-1544457(+)_25_0-40(),F._oxysporum_f._sp._matthiolae_stocks4-AJ260.fna_Candidate_Sequence_225255-230318(+)_47_0-87()
Cluster 33	158	cepae	Fus2	*	contig_10_pilon	638087	638586					2	0.9755	11	6.96203	F._oxysporum_f._sp._apii_207A.fna_Candidate_Sequence_1539233-1544457(+)_25_0-40(),F._oxysporum_f._sp._cepae_Fus2.fna_Candidate_Sequence_441296-446472(-)_36_0-74(),F._oxysporum_f._sp._matthiolae_stocks4-AJ260.fna_Candidate_Sequence_225255-230318(+)_47_0-87()
Cluster 33	158	cepae	Fus2	*	contig_10_pilon	667859	668358					5		11	6.96203	F._oxysporum_f._sp._cepae_Fus2.fna_Candidate_Sequence_441296-446472(-)_36_0-74(),F._oxysporum_f._sp._matthiolae_stocks4-AJ260.fna_Candidate_Sequence_225255-230318(+)_47_0-87()
Cluster 33	158	cepae	Fus2	*	contig_10_pilon	677080	677339					2	0.9651	11	6.96203	F._oxysporum_f._sp._apii_207A.fna_Candidate_Sequence_1539233-1544457(+)_25_0-40(),F._oxysporum_f._sp._matthiolae_stocks4-AJ260.fna_Candidate_Sequence_225255-230318(+)_47_0-87()
Cluster 33	158	cepae	Fus2	*	contig_10_pilon	1416094	1416353					5	0.977	11	6.96203	F._oxysporum_f._sp._apii_207A.fna_Candidate_Sequence_1539233-1544457(+)_25_0-40(),F._oxysporum_f._sp._matthiolae_stocks4-AJ260.fna_Candidate_Sequence_225255-230318(+)_47_0-87()
Cluster 33	158	cepae	Fus2	*	contig_16_pilon	169991	170250					2	0.9884	11	6.96203	F._oxysporum_f._sp._apii_207A.fna_Candidate_Sequence_1539233-1544457(+)_25_0-40(),F._oxysporum_f._sp._matthiolae_stocks4-AJ260.fna_Candidate_Sequence_225255-230318(+)_47_0-87()
Cluster 33	158	cepae	Fus2	*	contig_19_pilon	442556	443046					5	0.963	11	6.96203	F._oxysporum_f._sp._cepae_Fus2.fna_Candidate_Sequence_441296-446472(-)_36_0-74(),F._oxysporum_f._sp._matthiolae_stocks4-AJ260.fna_Candidate_Sequence_225255-230318(+)_47_0-87()
Cluster 33	158	cepae	Fus2	*	contig_19_pilon	464467	464966					2	0.9753	11	6.96203	F._oxysporum_f._sp._cepae_Fus2.fna_Candidate_Sequence_441296-446472(-)_36_0-74(),F._oxysporum_f._sp._matthiolae_stocks4-AJ260.fna_Candidate_Sequence_225255-230318(+)_47_0-87()
Cluster 33	158	cepae	Fus2	*	contig_20_pilon	138517	138749					5	0.961	11	6.96203	F._oxysporum_f._sp._cepae_Fus2.fna_Candidate_Sequence_441296-446472(-)_36_0-74()
Cluster 33	158	cepae	Fus2	*	contig_21_pilon	10206	10705					5	0.9877	11	6.96203	F._oxysporum_f._sp._cepae_Fus2.fna_Candidate_Sequence_441296-446472(-)_36_0-74(),F._oxysporum_f._sp._matthiolae_stocks4-AJ260.fna_Candidate_Sequence_225255-230318(+)_47_0-87()
Cluster 33	158	cepae	Fus2	*	contig_21_pilon	81267	81526					2	0.9767	11	6.96203	F._oxysporum_f._sp._matthiolae_stocks4-AJ260.fna_Candidate_Sequence_225255-230318(+)_47_0-87()
Cluster 33	158	cepae	Fus2	*	contig_33_pilon	23186	23418					5	0.974	11	6.96203	F._oxysporum_f._sp._cepae_Fus2.fna_Candidate_Sequence_441296-446472(-)_36_0-74()
Cluster 33	158	conglutinans	Fo5176	*	CM024361.1_Fusarium_oxysporum_f._sp._conglutinans_strain_Fo5176_chromosome_2,_whole_genome_shotgun_sequence	1780649	1781148					5	0.9817	21	13.2911	F._oxysporum_f._sp._apii_207A.fna_Candidate_Sequence_1539233-1544457(+)_25_0-40(),F._oxysporum_f._sp._cepae_Fus2.fna_Candidate_Sequence_441296-446472(-)_36_0-74(),F._oxysporum_f._sp._matthiolae_stocks4-AJ260.fna_Candidate_Sequence_225255-230318(+)_47_0-87()
Cluster 33	158	conglutinans	Fo5176	*	CM024361.1_Fusarium_oxysporum_f._sp._conglutinans_strain_Fo5176_chromosome_2,_whole_genome_shotgun_sequence	1806482	1806981					2	0.9816	21	13.2911	F._oxysporum_f._sp._apii_207A.fna_Candidate_Sequence_1539233-1544457(+)_25_0-40(),F._oxysporum_f._sp._cepae_Fus2.fna_Candidate_Sequence_441296-446472(-)_36_0-74(),F._oxysporum_f._sp._matthiolae_stocks4-AJ260.fna_Candidate_Sequence_225255-230318(+)_47_0-87()
Cluster 33	158	conglutinans	Fo5176	*	CM024361.1_Fusarium_oxysporum_f._sp._conglutinans_strain_Fo5176_chromosome_2,_whole_genome_shotgun_sequence	1917662	1918149					5	0.7778	21	13.2911	F._oxysporum_f._sp._apii_207A.fna_Candidate_Sequence_1539233-1544457(+)_25_0-40(),F._oxysporum_f._sp._cepae_Fus2.fna_Candidate_Sequence_441296-446472(-)_36_0-74(),F._oxysporum_f._sp._matthiolae_stocks4-AJ260.fna_Candidate_Sequence_225255-230318(+)_47_0-87()
Cluster 33	158	conglutinans	Fo5176	*	CM024361.1_Fusarium_oxysporum_f._sp._conglutinans_strain_Fo5176_chromosome_2,_whole_genome_shotgun_sequence	2011621	2012108					2	0.7764	21	13.2911	F._oxysporum_f._sp._apii_207A.fna_Candidate_Sequence_1539233-1544457(+)_25_0-40(),F._oxysporum_f._sp._cepae_Fus2.fna_Candidate_Sequence_441296-446472(-)_36_0-74(),F._oxysporum_f._sp._matthiolae_stocks4-AJ260.fna_Candidate_Sequence_225255-230318(+)_47_0-87()
Cluster 33	158	conglutinans	Fo5176	*	CM024361.1_Fusarium_oxysporum_f._sp._conglutinans_strain_Fo5176_chromosome_2,_whole_genome_shotgun_sequence	2403842	2404329					5	0.7778	21	13.2911	F._oxysporum_f._sp._apii_207A.fna_Candidate_Sequence_1539233-1544457(+)_25_0-40(),F._oxysporum_f._sp._cepae_Fus2.fna_Candidate_Sequence_441296-446472(-)_36_0-74(),F._oxysporum_f._sp._matthiolae_stocks4-AJ260.fna_Candidate_Sequence_225255-230318(+)_47_0-87()
Cluster 33	158	conglutinans	Fo5176	*	CM024361.1_Fusarium_oxysporum_f._sp._conglutinans_strain_Fo5176_chromosome_2,_whole_genome_shotgun_sequence	5534374	5534576					5	0.9412	21	13.2911	F._oxysporum_f._sp._cepae_Fus2.fna_Candidate_Sequence_441296-446472(-)_36_0-74()
Cluster 33	158	conglutinans	Fo5176	*	CM024363.1_Fusarium_oxysporum_f._sp._conglutinans_strain_Fo5176_chromosome_4,_whole_genome_shotgun_sequence	474549	475048					5	0.9817	21	13.2911	F._oxysporum_f._sp._apii_207A.fna_Candidate_Sequence_1539233-1544457(+)_25_0-40(),F._oxysporum_f._sp._cepae_Fus2.fna_Candidate_Sequence_441296-446472(-)_36_0-74(),F._oxysporum_f._sp._matthiolae_stocks4-AJ260.fna_Candidate_Sequence_225255-230318(+)_47_0-87()
Cluster 33	158	conglutinans	Fo5176	*	CM024363.1_Fusarium_oxysporum_f._sp._conglutinans_strain_Fo5176_chromosome_4,_whole_genome_shotgun_sequence	3882331	3882587					5	0.7791	21	13.2911	F._oxysporum_f._sp._matthiolae_stocks4-AJ260.fna_Candidate_Sequence_225255-230318(+)_47_0-87()
Cluster 33	158	conglutinans	Fo5176	*	CM024363.1_Fusarium_oxysporum_f._sp._conglutinans_strain_Fo5176_chromosome_4,_whole_genome_shotgun_sequence	4165084	4165340					5	0.7791	21	13.2911	F._oxysporum_f._sp._matthiolae_stocks4-AJ260.fna_Candidate_Sequence_225255-230318(+)_47_0-87()
Cluster 33	158	conglutinans	Fo5176	*	CM024363.1_Fusarium_oxysporum_f._sp._conglutinans_strain_Fo5176_chromosome_4,_whole_genome_shotgun_sequence	5249941	5250197					2	0.7882	21	13.2911	F._oxysporum_f._sp._matthiolae_stocks4-AJ260.fna_Candidate_Sequence_225255-230318(+)_47_0-87()
Cluster 33	158	conglutinans	Fo5176	*	CM024364.1_Fusarium_oxysporum_f._sp._conglutinans_strain_Fo5176_chromosome_5,_whole_genome_shotgun_sequence	4704441	4704940					5	0.9817	21	13.2911	F._oxysporum_f._sp._apii_207A.fna_Candidate_Sequence_1539233-1544457(+)_25_0-40(),F._oxysporum_f._sp._cepae_Fus2.fna_Candidate_Sequence_441296-446472(-)_36_0-74(),F._oxysporum_f._sp._matthiolae_stocks4-AJ260.fna_Candidate_Sequence_225255-230318(+)_47_0-87()
Cluster 33	158	conglutinans	Fo5176	*	CM024366.1_Fusarium_oxysporum_f._sp._conglutinans_strain_Fo5176_chromosome_7,_whole_genome_shotgun_sequence	32896	33395					2	0.9816	21	13.2911	F._oxysporum_f._sp._apii_207A.fna_Candidate_Sequence_1539233-1544457(+)_25_0-40(),F._oxysporum_f._sp._cepae_Fus2.fna_Candidate_Sequence_441296-446472(-)_36_0-74(),F._oxysporum_f._sp._matthiolae_stocks4-AJ260.fna_Candidate_Sequence_225255-230318(+)_47_0-87()
Cluster 33	158	conglutinans	Fo5176	*	CM024369.1_Fusarium_oxysporum_f._sp._conglutinans_strain_Fo5176_chromosome_11,_whole_genome_shotgun_sequence	1380332	1380831					5	0.9817	21	13.2911	F._oxysporum_f._sp._apii_207A.fna_Candidate_Sequence_1539233-1544457(+)_25_0-40(),F._oxysporum_f._sp._cepae_Fus2.fna_Candidate_Sequence_441296-446472(-)_36_0-74(),F._oxysporum_f._sp._matthiolae_stocks4-AJ260.fna_Candidate_Sequence_225255-230318(+)_47_0-87()
Cluster 33	158	conglutinans	Fo5176	*	CM024369.1_Fusarium_oxysporum_f._sp._conglutinans_strain_Fo5176_chromosome_11,_whole_genome_shotgun_sequence	1469037	1469536					5	0.9817	21	13.2911	F._oxysporum_f._sp._apii_207A.fna_Candidate_Sequence_1539233-1544457(+)_25_0-40(),F._oxysporum_f._sp._cepae_Fus2.fna_Candidate_Sequence_441296-446472(-)_36_0-74(),F._oxysporum_f._sp._matthiolae_stocks4-AJ260.fna_Candidate_Sequence_225255-230318(+)_47_0-87()
Cluster 33	158	conglutinans	Fo5176	*	CM024369.1_Fusarium_oxysporum_f._sp._conglutinans_strain_Fo5176_chromosome_11,_whole_genome_shotgun_sequence	2211675	2212174					2	0.9816	21	13.2911	F._oxysporum_f._sp._apii_207A.fna_Candidate_Sequence_1539233-1544457(+)_25_0-40(),F._oxysporum_f._sp._cepae_Fus2.fna_Candidate_Sequence_441296-446472(-)_36_0-74(),F._oxysporum_f._sp._matthiolae_stocks4-AJ260.fna_Candidate_Sequence_225255-230318(+)_47_0-87()
Cluster 33	158	conglutinans	Fo5176	*	CM024369.1_Fusarium_oxysporum_f._sp._conglutinans_strain_Fo5176_chromosome_11,_whole_genome_shotgun_sequence	2899931	2900430					2	0.9816	21	13.2911	F._oxysporum_f._sp._apii_207A.fna_Candidate_Sequence_1539233-1544457(+)_25_0-40(),F._oxysporum_f._sp._cepae_Fus2.fna_Candidate_Sequence_441296-446472(-)_36_0-74(),F._oxysporum_f._sp._matthiolae_stocks4-AJ260.fna_Candidate_Sequence_225255-230318(+)_47_0-87()
Cluster 33	158	conglutinans	Fo5176	*	CM024371.1_Fusarium_oxysporum_f._sp._conglutinans_strain_Fo5176_chromosome_13,_whole_genome_shotgun_sequence	1487728	1488227					2	0.9816	21	13.2911	F._oxysporum_f._sp._apii_207A.fna_Candidate_Sequence_1539233-1544457(+)_25_0-40(),F._oxysporum_f._sp._cepae_Fus2.fna_Candidate_Sequence_441296-446472(-)_36_0-74(),F._oxysporum_f._sp._matthiolae_stocks4-AJ260.fna_Candidate_Sequence_225255-230318(+)_47_0-87()
Cluster 33	158	conglutinans	Fo5176	*	CM024372.1_Fusarium_oxysporum_f._sp._conglutinans_strain_Fo5176_chromosome_14,_whole_genome_shotgun_sequence	1868461	1868720					5	0.9535	21	13.2911	F._oxysporum_f._sp._matthiolae_stocks4-AJ260.fna_Candidate_Sequence_225255-230318(+)_47_0-87()
Cluster 33	158	conglutinans	Fo5176	*	CM024374.1_Fusarium_oxysporum_f._sp._conglutinans_strain_Fo5176_chromosome_18,_whole_genome_shotgun_sequence	1087677	1087936					5	0.9651	21	13.2911	F._oxysporum_f._sp._matthiolae_stocks4-AJ260.fna_Candidate_Sequence_225255-230318(+)_47_0-87()
Cluster 33	158	conglutinans	Fo5176	*	JACDXP010000010.1_Fusarium_oxysporum_f._sp._conglutinans_strain_Fo5176_chromosome_10,_whole_genome_shotgun_sequence	2336570	2337069					2	0.9816	21	13.2911	F._oxysporum_f._sp._apii_207A.fna_Candidate_Sequence_1539233-1544457(+)_25_0-40(),F._oxysporum_f._sp._cepae_Fus2.fna_Candidate_Sequence_441296-446472(-)_36_0-74(),F._oxysporum_f._sp._matthiolae_stocks4-AJ260.fna_Candidate_Sequence_225255-230318(+)_47_0-87()
Cluster 33	158	conglutinans	Fo5176	*	JACDXP010000010.1_Fusarium_oxysporum_f._sp._conglutinans_strain_Fo5176_chromosome_10,_whole_genome_shotgun_sequence	2374053	2374552					5	0.9817	21	13.2911	F._oxysporum_f._sp._apii_207A.fna_Candidate_Sequence_1539233-1544457(+)_25_0-40(),F._oxysporum_f._sp._cepae_Fus2.fna_Candidate_Sequence_441296-446472(-)_36_0-74(),F._oxysporum_f._sp._matthiolae_stocks4-AJ260.fna_Candidate_Sequence_225255-230318(+)_47_0-87()
Cluster 33	158	coriandrii	F_3-2	*	JAAOON010000011.1_Fusarium_oxysporum_f._sp._coriandrii_isolate_3-2_fo_coriandrii_3-2_contig_11,_whole_genome_shotgun_sequence	2412036	2412292					5	0.7674	3	1.89873	F._oxysporum_f._sp._matthiolae_stocks4-AJ260.fna_Candidate_Sequence_225255-230318(+)_47_0-87()
Cluster 33	158	coriandrii	F_3-2	*	JAAOON010000016.1_Fusarium_oxysporum_f._sp._coriandrii_isolate_3-2_fo_coriandrii_3-2_contig_16,_whole_genome_shotgun_sequence	821406	821608					2	0.9403	3	1.89873	F._oxysporum_f._sp._cepae_Fus2.fna_Candidate_Sequence_441296-446472(-)_36_0-74()
Cluster 33	158	coriandrii	F_3-2	*	JAAOON010000025.1_Fusarium_oxysporum_f._sp._coriandrii_isolate_3-2_fo_coriandrii_3-2_contig_26,_whole_genome_shotgun_sequence	234760	235247					2	0.7688	3	1.89873	F._oxysporum_f._sp._apii_207A.fna_Candidate_Sequence_1539233-1544457(+)_25_0-40(),F._oxysporum_f._sp._cepae_Fus2.fna_Candidate_Sequence_441296-446472(-)_36_0-74(),F._oxysporum_f._sp._matthiolae_stocks4-AJ260.fna_Candidate_Sequence_225255-230318(+)_47_0-87()
Cluster 33	158	lactucae	AJ516	Race 4	contig_17	680172	680374	g20130	no expression	NA		5	0.9265	12	7.59494	F._oxysporum_f._sp._cepae_Fus2.fna_Candidate_Sequence_441296-446472(-)_36_0-74()
Cluster 33	158	lactucae	AJ516	Race 4	contig_19	49732	50231	g21049	no expression	NA		5	0.9817	12	7.59494	F._oxysporum_f._sp._apii_207A.fna_Candidate_Sequence_1539233-1544457(+)_25_0-40(),F._oxysporum_f._sp._cepae_Fus2.fna_Candidate_Sequence_441296-446472(-)_36_0-74(),F._oxysporum_f._sp._matthiolae_stocks4-AJ260.fna_Candidate_Sequence_225255-230318(+)_47_0-87()
Cluster 33	158	lactucae	AJ516	Race 4	contig_20	665215	665471	g21804.t1	3309.52	-1.14	HAT transposon	2	0.7647	12	7.59494	F._oxysporum_f._sp._matthiolae_stocks4-AJ260.fna_Candidate_Sequence_225255-230318(+)_47_0-87()
Cluster 33	158	lactucae	AJ516	Race 4	contig_20	1099229	1099728	g21980	no expression	NA		5	0.9877	12	7.59494	F._oxysporum_f._sp._apii_207A.fna_Candidate_Sequence_1539233-1544457(+)_25_0-40(),F._oxysporum_f._sp._cepae_Fus2.fna_Candidate_Sequence_441296-446472(-)_36_0-74(),F._oxysporum_f._sp._matthiolae_stocks4-AJ260.fna_Candidate_Sequence_225255-230318(+)_47_0-87()
Cluster 33	158	lactucae	AJ516	Race 4	contig_23	197169	197668	g23282	14.1	3.01		5	0.9755	12	7.59494	F._oxysporum_f._sp._cepae_Fus2.fna_Candidate_Sequence_441296-446472(-)_36_0-74(),F._oxysporum_f._sp._matthiolae_stocks4-AJ260.fna_Candidate_Sequence_225255-230318(+)_47_0-87()
Cluster 33	158	lactucae	AJ516	Race 4	contig_27	349923	350422	g24338	14.1	3.01		5	0.9755	12	7.59494	F._oxysporum_f._sp._cepae_Fus2.fna_Candidate_Sequence_441296-446472(-)_36_0-74(),F._oxysporum_f._sp._matthiolae_stocks4-AJ260.fna_Candidate_Sequence_225255-230318(+)_47_0-87()
Cluster 33	158	lactucae	AJ516	Race 4	contig_27	554910	555409	g24397.t1	no DE	NA		2	0.9691	12	7.59494	F._oxysporum_f._sp._cepae_Fus2.fna_Candidate_Sequence_441296-446472(-)_36_0-74(),F._oxysporum_f._sp._matthiolae_stocks4-AJ260.fna_Candidate_Sequence_225255-230318(+)_47_0-87()
Cluster 33	158	lactucae	AJ516	Race 4	contig_6	156491	156720	no annotation	no expression	NA		5	0.9605	12	7.59494	F._oxysporum_f._sp._cepae_Fus2.fna_Candidate_Sequence_441296-446472(-)_36_0-74()
Cluster 33	158	lactucae	AJ516	Race 4	contig_6	156731	156990	g9130 (exon3)			LINE transposon	5	0.954	12	7.59494	F._oxysporum_f._sp._matthiolae_stocks4-AJ260.fna_Candidate_Sequence_225255-230318(+)_47_0-87()
Cluster 33	158	lactucae	AJ516	Race 4	contig_6	1822502	1822704	no annotation	no expression	NA		5	0.9265	12	7.59494	F._oxysporum_f._sp._cepae_Fus2.fna_Candidate_Sequence_441296-446472(-)_36_0-74()
Cluster 33	158	lactucae	AJ516	Race 4	contig_6	1822741	1823000	no annotation	no expression	NA		5	0.9535	12	7.59494	F._oxysporum_f._sp._matthiolae_stocks4-AJ260.fna_Candidate_Sequence_225255-230318(+)_47_0-87()
Cluster 33	158	lactucae	AJ516	Race 4	contig_6	2392469	2392731	g9925	no expression	NA		2	0.8621	12	7.59494	F._oxysporum_f._sp._apii_207A.fna_Candidate_Sequence_1539233-1544457(+)_25_0-40(),F._oxysporum_f._sp._matthiolae_stocks4-AJ260.fna_Candidate_Sequence_225255-230318(+)_47_0-87()
Cluster 33	158	lactucae	AJ520	Race 1	contig_11	359697	360196					5	0.9817	15	9.49367	F._oxysporum_f._sp._apii_207A.fna_Candidate_Sequence_1539233-1544457(+)_25_0-40(),F._oxysporum_f._sp._cepae_Fus2.fna_Candidate_Sequence_441296-446472(-)_36_0-74(),F._oxysporum_f._sp._matthiolae_stocks4-AJ260.fna_Candidate_Sequence_225255-230318(+)_47_0-87()
Cluster 33	158	lactucae	AJ520	Race 1	contig_13	79769	80268					5	0.9817	15	9.49367	F._oxysporum_f._sp._apii_207A.fna_Candidate_Sequence_1539233-1544457(+)_25_0-40(),F._oxysporum_f._sp._cepae_Fus2.fna_Candidate_Sequence_441296-446472(-)_36_0-74(),F._oxysporum_f._sp._matthiolae_stocks4-AJ260.fna_Candidate_Sequence_225255-230318(+)_47_0-87()
Cluster 33	158	lactucae	AJ520	Race 1	contig_19	258724	258926					2	0.9697	15	9.49367	F._oxysporum_f._sp._cepae_Fus2.fna_Candidate_Sequence_441296-446472(-)_36_0-74()
Cluster 33	158	lactucae	AJ520	Race 1	contig_24	224715	224917					5	0.8824	15	9.49367	F._oxysporum_f._sp._cepae_Fus2.fna_Candidate_Sequence_441296-446472(-)_36_0-74()
Cluster 33	158	lactucae	AJ520	Race 1	contig_26	494761	494963					5	0.9412	15	9.49367	F._oxysporum_f._sp._cepae_Fus2.fna_Candidate_Sequence_441296-446472(-)_36_0-74()
Cluster 33	158	lactucae	AJ520	Race 1	contig_4	86500	86999					2	0.9753	15	9.49367	F._oxysporum_f._sp._cepae_Fus2.fna_Candidate_Sequence_441296-446472(-)_36_0-74(),F._oxysporum_f._sp._matthiolae_stocks4-AJ260.fna_Candidate_Sequence_225255-230318(+)_47_0-87()
Cluster 33	158	lactucae	AJ520	Race 1	contig_4	175234	175733					5	0.9755	15	9.49367	F._oxysporum_f._sp._cepae_Fus2.fna_Candidate_Sequence_441296-446472(-)_36_0-74(),F._oxysporum_f._sp._matthiolae_stocks4-AJ260.fna_Candidate_Sequence_225255-230318(+)_47_0-87()
Cluster 33	158	lactucae	AJ520	Race 1	contig_5	584902	585401	g7592	No DE	NA		2	0.9816	15	9.49367	F._oxysporum_f._sp._apii_207A.fna_Candidate_Sequence_1539233-1544457(+)_25_0-40(),F._oxysporum_f._sp._cepae_Fus2.fna_Candidate_Sequence_441296-446472(-)_36_0-74(),F._oxysporum_f._sp._matthiolae_stocks4-AJ260.fna_Candidate_Sequence_225255-230318(+)_47_0-87()
Cluster 33	158	lactucae	AJ520	Race 1	contig_5	931663	931895	no annotation	no expression	NA		5	0.987	15	9.49367	F._oxysporum_f._sp._cepae_Fus2.fna_Candidate_Sequence_441296-446472(-)_36_0-74()
Cluster 33	158	lactucae	AJ520	Race 1	contig_5	2375528	2376027	g8157	No DE	NA		5	0.9817	15	9.49367	F._oxysporum_f._sp._apii_207A.fna_Candidate_Sequence_1539233-1544457(+)_25_0-40(),F._oxysporum_f._sp._cepae_Fus2.fna_Candidate_Sequence_441296-446472(-)_36_0-74(),F._oxysporum_f._sp._matthiolae_stocks4-AJ260.fna_Candidate_Sequence_225255-230318(+)_47_0-87()
Cluster 33	158	lactucae	AJ520	Race 1	contig_5	2997720	2997979	g8372	157	1.29		2	0.9651	15	9.49367	F._oxysporum_f._sp._matthiolae_stocks4-AJ260.fna_Candidate_Sequence_225255-230318(+)_47_0-87()
Cluster 33	158	lactucae	AJ520	Race 1	contig_5	2997990	2998219	no annotation	no expression	NA		2	0.96	15	9.49367	F._oxysporum_f._sp._cepae_Fus2.fna_Candidate_Sequence_441296-446472(-)_36_0-74()
Cluster 33	158	lactucae	AJ520	Race 1	contig_5	3293173	3293672	g8474	no expression	NA		2	0.9755	15	9.49367	F._oxysporum_f._sp._apii_207A.fna_Candidate_Sequence_1539233-1544457(+)_25_0-40(),F._oxysporum_f._sp._cepae_Fus2.fna_Candidate_Sequence_441296-446472(-)_36_0-74(),F._oxysporum_f._sp._matthiolae_stocks4-AJ260.fna_Candidate_Sequence_225255-230318(+)_47_0-87()
Cluster 33	158	lactucae	AJ520	Race 1	contig_5	3391034	3391533	g8511	No DE	NA		2	0.9816	15	9.49367	F._oxysporum_f._sp._apii_207A.fna_Candidate_Sequence_1539233-1544457(+)_25_0-40(),F._oxysporum_f._sp._cepae_Fus2.fna_Candidate_Sequence_441296-446472(-)_36_0-74(),F._oxysporum_f._sp._matthiolae_stocks4-AJ260.fna_Candidate_Sequence_225255-230318(+)_47_0-87()
Cluster 33	158	lactucae	AJ520	Race 1	contig_5	3508658	3509157	g8549	No DE	NA		5	0.9817	15	9.49367	F._oxysporum_f._sp._apii_207A.fna_Candidate_Sequence_1539233-1544457(+)_25_0-40(),F._oxysporum_f._sp._cepae_Fus2.fna_Candidate_Sequence_441296-446472(-)_36_0-74(),F._oxysporum_f._sp._matthiolae_stocks4-AJ260.fna_Candidate_Sequence_225255-230318(+)_47_0-87()
Cluster 33	158	lactucae	AJ592	Race 4	contig_14	689227	689483					2	0.7647	9	5.6962	F._oxysporum_f._sp._matthiolae_stocks4-AJ260.fna_Candidate_Sequence_225255-230318(+)_47_0-87()
Cluster 33	158	lactucae	AJ592	Race 4	contig_14	1119783	1120282					5	0.9877	9	5.6962	F._oxysporum_f._sp._apii_207A.fna_Candidate_Sequence_1539233-1544457(+)_25_0-40(),F._oxysporum_f._sp._cepae_Fus2.fna_Candidate_Sequence_441296-446472(-)_36_0-74(),F._oxysporum_f._sp._matthiolae_stocks4-AJ260.fna_Candidate_Sequence_225255-230318(+)_47_0-87()
Cluster 33	158	lactucae	AJ592	Race 4	contig_23	1025991	1026490					2	0.9691	9	5.6962	F._oxysporum_f._sp._cepae_Fus2.fna_Candidate_Sequence_441296-446472(-)_36_0-74(),F._oxysporum_f._sp._matthiolae_stocks4-AJ260.fna_Candidate_Sequence_225255-230318(+)_47_0-87()
Cluster 33	158	lactucae	AJ592	Race 4	contig_25	195015	195514					5	0.9755	9	5.6962	F._oxysporum_f._sp._cepae_Fus2.fna_Candidate_Sequence_441296-446472(-)_36_0-74(),F._oxysporum_f._sp._matthiolae_stocks4-AJ260.fna_Candidate_Sequence_225255-230318(+)_47_0-87()
Cluster 33	158	lactucae	AJ592	Race 4	contig_30	66902	67164					2	0.8621	9	5.6962	F._oxysporum_f._sp._apii_207A.fna_Candidate_Sequence_1539233-1544457(+)_25_0-40(),F._oxysporum_f._sp._matthiolae_stocks4-AJ260.fna_Candidate_Sequence_225255-230318(+)_47_0-87()
Cluster 33	158	lactucae	AJ592	Race 4	contig_4	52054	52553					5	0.9817	9	5.6962	F._oxysporum_f._sp._apii_207A.fna_Candidate_Sequence_1539233-1544457(+)_25_0-40(),F._oxysporum_f._sp._cepae_Fus2.fna_Candidate_Sequence_441296-446472(-)_36_0-74(),F._oxysporum_f._sp._matthiolae_stocks4-AJ260.fna_Candidate_Sequence_225255-230318(+)_47_0-87()
Cluster 33	158	lactucae	AJ592	Race 4	contig_4	1763830	1764059					5	0.9605	9	5.6962	F._oxysporum_f._sp._cepae_Fus2.fna_Candidate_Sequence_441296-446472(-)_36_0-74()
Cluster 33	158	lactucae	AJ592	Race 4	contig_4	1764070	1764329					5	0.954	9	5.6962	F._oxysporum_f._sp._matthiolae_stocks4-AJ260.fna_Candidate_Sequence_225255-230318(+)_47_0-87()
Cluster 33	158	lactucae	AJ592	Race 4	contig_4	3327333	3327535					2	0.9254	9	5.6962	F._oxysporum_f._sp._cepae_Fus2.fna_Candidate_Sequence_441296-446472(-)_36_0-74()
Cluster 33	158	lactucae	AJ705	Race 4	contig_13	1461844	1462046					2	0.9254	10	6.32911	F._oxysporum_f._sp._cepae_Fus2.fna_Candidate_Sequence_441296-446472(-)_36_0-74()
Cluster 33	158	lactucae	AJ705	Race 4	contig_16	678916	679172					2	0.7647	10	6.32911	F._oxysporum_f._sp._matthiolae_stocks4-AJ260.fna_Candidate_Sequence_225255-230318(+)_47_0-87()
Cluster 33	158	lactucae	AJ705	Race 4	contig_16	1109474	1109973					5	0.9877	10	6.32911	F._oxysporum_f._sp._apii_207A.fna_Candidate_Sequence_1539233-1544457(+)_25_0-40(),F._oxysporum_f._sp._cepae_Fus2.fna_Candidate_Sequence_441296-446472(-)_36_0-74(),F._oxysporum_f._sp._matthiolae_stocks4-AJ260.fna_Candidate_Sequence_225255-230318(+)_47_0-87()
Cluster 33	158	lactucae	AJ705	Race 4	contig_2	3198557	3198816					2	0.9651	10	6.32911	F._oxysporum_f._sp._matthiolae_stocks4-AJ260.fna_Candidate_Sequence_225255-230318(+)_47_0-87()
Cluster 33	158	lactucae	AJ705	Race 4	contig_2	3198827	3199056					2	0.96	10	6.32911	F._oxysporum_f._sp._cepae_Fus2.fna_Candidate_Sequence_441296-446472(-)_36_0-74()
Cluster 33	158	lactucae	AJ705	Race 4	contig_2	4927086	4927585					2	0.9816	10	6.32911	F._oxysporum_f._sp._apii_207A.fna_Candidate_Sequence_1539233-1544457(+)_25_0-40(),F._oxysporum_f._sp._cepae_Fus2.fna_Candidate_Sequence_441296-446472(-)_36_0-74(),F._oxysporum_f._sp._matthiolae_stocks4-AJ260.fna_Candidate_Sequence_225255-230318(+)_47_0-87()
Cluster 33	158	lactucae	AJ705	Race 4	contig_21	194717	195216					5	0.9755	10	6.32911	F._oxysporum_f._sp._cepae_Fus2.fna_Candidate_Sequence_441296-446472(-)_36_0-74(),F._oxysporum_f._sp._matthiolae_stocks4-AJ260.fna_Candidate_Sequence_225255-230318(+)_47_0-87()
Cluster 33	158	lactucae	AJ705	Race 4	contig_24	48025	48524					2	0.9753	10	6.32911	F._oxysporum_f._sp._cepae_Fus2.fna_Candidate_Sequence_441296-446472(-)_36_0-74(),F._oxysporum_f._sp._matthiolae_stocks4-AJ260.fna_Candidate_Sequence_225255-230318(+)_47_0-87()
Cluster 33	158	lactucae	AJ705	Race 4	contig_24	153292	153791					5	0.9693	10	6.32911	F._oxysporum_f._sp._cepae_Fus2.fna_Candidate_Sequence_441296-446472(-)_36_0-74(),F._oxysporum_f._sp._matthiolae_stocks4-AJ260.fna_Candidate_Sequence_225255-230318(+)_47_0-87()
Cluster 33	158	lactucae	AJ705	Race 4	contig_32	64656	64918					2	0.8621	10	6.32911	F._oxysporum_f._sp._apii_207A.fna_Candidate_Sequence_1539233-1544457(+)_25_0-40(),F._oxysporum_f._sp._matthiolae_stocks4-AJ260.fna_Candidate_Sequence_225255-230318(+)_47_0-87()
Cluster 33	158	lactucae	Fyto7211	Race 1	contig_1	4312967	4313169					5	0.8824	13	8.22785	F._oxysporum_f._sp._cepae_Fus2.fna_Candidate_Sequence_441296-446472(-)_36_0-74()
Cluster 33	158	lactucae	Fyto7211	Race 1	contig_11	507864	508363					2	0.9816	13	8.22785	F._oxysporum_f._sp._apii_207A.fna_Candidate_Sequence_1539233-1544457(+)_25_0-40(),F._oxysporum_f._sp._cepae_Fus2.fna_Candidate_Sequence_441296-446472(-)_36_0-74(),F._oxysporum_f._sp._matthiolae_stocks4-AJ260.fna_Candidate_Sequence_225255-230318(+)_47_0-87()
Cluster 33	158	lactucae	Fyto7211	Race 1	contig_12	1972094	1972593					2	0.9816	13	8.22785	F._oxysporum_f._sp._apii_207A.fna_Candidate_Sequence_1539233-1544457(+)_25_0-40(),F._oxysporum_f._sp._cepae_Fus2.fna_Candidate_Sequence_441296-446472(-)_36_0-74(),F._oxysporum_f._sp._matthiolae_stocks4-AJ260.fna_Candidate_Sequence_225255-230318(+)_47_0-87()
Cluster 33	158	lactucae	Fyto7211	Race 1	contig_13	118666	118868					2	0.9403	13	8.22785	F._oxysporum_f._sp._cepae_Fus2.fna_Candidate_Sequence_441296-446472(-)_36_0-74()
Cluster 33	158	lactucae	Fyto7211	Race 1	contig_15	88099	88598					2	0.9753	13	8.22785	F._oxysporum_f._sp._cepae_Fus2.fna_Candidate_Sequence_441296-446472(-)_36_0-74(),F._oxysporum_f._sp._matthiolae_stocks4-AJ260.fna_Candidate_Sequence_225255-230318(+)_47_0-87()
Cluster 33	158	lactucae	Fyto7211	Race 1	contig_15	169557	170056					5	0.9755	13	8.22785	F._oxysporum_f._sp._cepae_Fus2.fna_Candidate_Sequence_441296-446472(-)_36_0-74(),F._oxysporum_f._sp._matthiolae_stocks4-AJ260.fna_Candidate_Sequence_225255-230318(+)_47_0-87()
Cluster 33	158	lactucae	Fyto7211	Race 1	contig_15	1152468	1152967					5	0.9817	13	8.22785	F._oxysporum_f._sp._apii_207A.fna_Candidate_Sequence_1539233-1544457(+)_25_0-40(),F._oxysporum_f._sp._cepae_Fus2.fna_Candidate_Sequence_441296-446472(-)_36_0-74(),F._oxysporum_f._sp._matthiolae_stocks4-AJ260.fna_Candidate_Sequence_225255-230318(+)_47_0-87()
Cluster 33	158	lactucae	Fyto7211	Race 1	contig_22	705175	705674					5	0.9817	13	8.22785	F._oxysporum_f._sp._apii_207A.fna_Candidate_Sequence_1539233-1544457(+)_25_0-40(),F._oxysporum_f._sp._cepae_Fus2.fna_Candidate_Sequence_441296-446472(-)_36_0-74(),F._oxysporum_f._sp._matthiolae_stocks4-AJ260.fna_Candidate_Sequence_225255-230318(+)_47_0-87()
Cluster 33	158	lactucae	Fyto7211	Race 1	contig_22	803033	803532					5	0.9756	13	8.22785	F._oxysporum_f._sp._apii_207A.fna_Candidate_Sequence_1539233-1544457(+)_25_0-40(),F._oxysporum_f._sp._cepae_Fus2.fna_Candidate_Sequence_441296-446472(-)_36_0-74(),F._oxysporum_f._sp._matthiolae_stocks4-AJ260.fna_Candidate_Sequence_225255-230318(+)_47_0-87()
Cluster 33	158	lactucae	Fyto7211	Race 1	contig_22	1102388	1102647					2	0.9651	13	8.22785	F._oxysporum_f._sp._matthiolae_stocks4-AJ260.fna_Candidate_Sequence_225255-230318(+)_47_0-87()
Cluster 33	158	lactucae	Fyto7211	Race 1	contig_22	1102658	1102887					2	0.96	13	8.22785	F._oxysporum_f._sp._cepae_Fus2.fna_Candidate_Sequence_441296-446472(-)_36_0-74()
Cluster 33	158	lactucae	Fyto7211	Race 1	contig_24	819071	819273					5	0.9701	13	8.22785	F._oxysporum_f._sp._cepae_Fus2.fna_Candidate_Sequence_441296-446472(-)_36_0-74()
Cluster 33	158	lactucae	Fyto7211	Race 1	contig_25	428433	428932					2	0.9816	13	8.22785	F._oxysporum_f._sp._apii_207A.fna_Candidate_Sequence_1539233-1544457(+)_25_0-40(),F._oxysporum_f._sp._cepae_Fus2.fna_Candidate_Sequence_441296-446472(-)_36_0-74(),F._oxysporum_f._sp._matthiolae_stocks4-AJ260.fna_Candidate_Sequence_225255-230318(+)_47_0-87()
Cluster 33	158	lactucae	PF1	Race 1	contig_11	358229	358728					5	0.9817	15	9.49367	F._oxysporum_f._sp._apii_207A.fna_Candidate_Sequence_1539233-1544457(+)_25_0-40(),F._oxysporum_f._sp._cepae_Fus2.fna_Candidate_Sequence_441296-446472(-)_36_0-74(),F._oxysporum_f._sp._matthiolae_stocks4-AJ260.fna_Candidate_Sequence_225255-230318(+)_47_0-87()
Cluster 33	158	lactucae	PF1	Race 1	contig_13	567402	567901					2	0.9816	15	9.49367	F._oxysporum_f._sp._apii_207A.fna_Candidate_Sequence_1539233-1544457(+)_25_0-40(),F._oxysporum_f._sp._cepae_Fus2.fna_Candidate_Sequence_441296-446472(-)_36_0-74(),F._oxysporum_f._sp._matthiolae_stocks4-AJ260.fna_Candidate_Sequence_225255-230318(+)_47_0-87()
Cluster 33	158	lactucae	PF1	Race 1	contig_13	685028	685527					5	0.9817	15	9.49367	F._oxysporum_f._sp._apii_207A.fna_Candidate_Sequence_1539233-1544457(+)_25_0-40(),F._oxysporum_f._sp._cepae_Fus2.fna_Candidate_Sequence_441296-446472(-)_36_0-74(),F._oxysporum_f._sp._matthiolae_stocks4-AJ260.fna_Candidate_Sequence_225255-230318(+)_47_0-87()
Cluster 33	158	lactucae	PF1	Race 1	contig_13	783102	783601					5	0.9756	15	9.49367	F._oxysporum_f._sp._apii_207A.fna_Candidate_Sequence_1539233-1544457(+)_25_0-40(),F._oxysporum_f._sp._cepae_Fus2.fna_Candidate_Sequence_441296-446472(-)_36_0-74(),F._oxysporum_f._sp._matthiolae_stocks4-AJ260.fna_Candidate_Sequence_225255-230318(+)_47_0-87()
Cluster 33	158	lactucae	PF1	Race 1	contig_13	1077413	1077672					2	0.9651	15	9.49367	F._oxysporum_f._sp._matthiolae_stocks4-AJ260.fna_Candidate_Sequence_225255-230318(+)_47_0-87()
Cluster 33	158	lactucae	PF1	Race 1	contig_13	1077683	1077912					2	0.96	15	9.49367	F._oxysporum_f._sp._cepae_Fus2.fna_Candidate_Sequence_441296-446472(-)_36_0-74()
Cluster 33	158	lactucae	PF1	Race 1	contig_13	1665685	1666184					2	0.9816	15	9.49367	F._oxysporum_f._sp._apii_207A.fna_Candidate_Sequence_1539233-1544457(+)_25_0-40(),F._oxysporum_f._sp._cepae_Fus2.fna_Candidate_Sequence_441296-446472(-)_36_0-74(),F._oxysporum_f._sp._matthiolae_stocks4-AJ260.fna_Candidate_Sequence_225255-230318(+)_47_0-87()
Cluster 33	158	lactucae	PF1	Race 1	contig_14	62367	62866					5	0.9817	15	9.49367	F._oxysporum_f._sp._apii_207A.fna_Candidate_Sequence_1539233-1544457(+)_25_0-40(),F._oxysporum_f._sp._cepae_Fus2.fna_Candidate_Sequence_441296-446472(-)_36_0-74(),F._oxysporum_f._sp._matthiolae_stocks4-AJ260.fna_Candidate_Sequence_225255-230318(+)_47_0-87()
Cluster 33	158	lactucae	PF1	Race 1	contig_15	849604	849836					5	0.987	15	9.49367	F._oxysporum_f._sp._cepae_Fus2.fna_Candidate_Sequence_441296-446472(-)_36_0-74()
Cluster 33	158	lactucae	PF1	Race 1	contig_15	1160143	1160642					5	0.9817	15	9.49367	F._oxysporum_f._sp._apii_207A.fna_Candidate_Sequence_1539233-1544457(+)_25_0-40(),F._oxysporum_f._sp._cepae_Fus2.fna_Candidate_Sequence_441296-446472(-)_36_0-74(),F._oxysporum_f._sp._matthiolae_stocks4-AJ260.fna_Candidate_Sequence_225255-230318(+)_47_0-87()
Cluster 33	158	lactucae	PF1	Race 1	contig_16	1209856	1210058					5	0.8824	15	9.49367	F._oxysporum_f._sp._cepae_Fus2.fna_Candidate_Sequence_441296-446472(-)_36_0-74()
Cluster 33	158	lactucae	PF1	Race 1	contig_29	212593	212795					5	0.9412	15	9.49367	F._oxysporum_f._sp._cepae_Fus2.fna_Candidate_Sequence_441296-446472(-)_36_0-74()
Cluster 33	158	lactucae	PF1	Race 1	contig_32	91578	92077					2	0.9753	15	9.49367	F._oxysporum_f._sp._cepae_Fus2.fna_Candidate_Sequence_441296-446472(-)_36_0-74(),F._oxysporum_f._sp._matthiolae_stocks4-AJ260.fna_Candidate_Sequence_225255-230318(+)_47_0-87()
Cluster 33	158	lactucae	PF1	Race 1	contig_32	180307	180806					5	0.9755	15	9.49367	F._oxysporum_f._sp._cepae_Fus2.fna_Candidate_Sequence_441296-446472(-)_36_0-74(),F._oxysporum_f._sp._matthiolae_stocks4-AJ260.fna_Candidate_Sequence_225255-230318(+)_47_0-87()
Cluster 33	158	lactucae	PF1	Race 1	contig_9	732644	732846					5	0.9701	15	9.49367	F._oxysporum_f._sp._cepae_Fus2.fna_Candidate_Sequence_441296-446472(-)_36_0-74()
Cluster 33	158	lini	39	*	WHMS01000003.1_Fusarium_oxysporum_f._sp._lini_strain_39_C0045,_whole_genome_shotgun_sequence	281353	281852					5	0.9817	7	4.43038	F._oxysporum_f._sp._apii_207A.fna_Candidate_Sequence_1539233-1544457(+)_25_0-40(),F._oxysporum_f._sp._cepae_Fus2.fna_Candidate_Sequence_441296-446472(-)_36_0-74(),F._oxysporum_f._sp._matthiolae_stocks4-AJ260.fna_Candidate_Sequence_225255-230318(+)_47_0-87()
Cluster 33	158	lini	39	*	WHMS01000008.1_Fusarium_oxysporum_f._sp._lini_strain_39_C6918,_whole_genome_shotgun_sequence	880021	880274					2	0.7857	7	4.43038	F._oxysporum_f._sp._matthiolae_stocks4-AJ260.fna_Candidate_Sequence_225255-230318(+)_47_0-87()
Cluster 33	158	lini	39	*	WHMS01000008.1_Fusarium_oxysporum_f._sp._lini_strain_39_C6918,_whole_genome_shotgun_sequence	3021196	3021695					2	0.9753	7	4.43038	F._oxysporum_f._sp._cepae_Fus2.fna_Candidate_Sequence_441296-446472(-)_36_0-74(),F._oxysporum_f._sp._matthiolae_stocks4-AJ260.fna_Candidate_Sequence_225255-230318(+)_47_0-87()
Cluster 33	158	lini	39	*	WHMS01000014.1_Fusarium_oxysporum_f._sp._lini_strain_39_C0209,_whole_genome_shotgun_sequence	1306600	1306859					2	0.9884	7	4.43038	F._oxysporum_f._sp._apii_207A.fna_Candidate_Sequence_1539233-1544457(+)_25_0-40(),F._oxysporum_f._sp._matthiolae_stocks4-AJ260.fna_Candidate_Sequence_225255-230318(+)_47_0-87()
Cluster 33	158	lini	39	*	WHMS01000014.1_Fusarium_oxysporum_f._sp._lini_strain_39_C0209,_whole_genome_shotgun_sequence	1306896	1307098					2	0.9697	7	4.43038	F._oxysporum_f._sp._cepae_Fus2.fna_Candidate_Sequence_441296-446472(-)_36_0-74()
Cluster 33	158	lini	39	*	WHMS01000019.1_Fusarium_oxysporum_f._sp._lini_strain_39_C0513,_whole_genome_shotgun_sequence	33195	33454					2	0.9767	7	4.43038	F._oxysporum_f._sp._matthiolae_stocks4-AJ260.fna_Candidate_Sequence_225255-230318(+)_47_0-87()
Cluster 33	158	lini	39	*	WHMS01000019.1_Fusarium_oxysporum_f._sp._lini_strain_39_C0513,_whole_genome_shotgun_sequence	33491	33693					2	0.9697	7	4.43038	F._oxysporum_f._sp._cepae_Fus2.fna_Candidate_Sequence_441296-446472(-)_36_0-74()
Cluster 33	158	lycopersici	4287	*	MALW02000013.1_Fusarium_oxysporum_f._sp._lycopersici_4287_Fol4287_contig14,_whole_genome_shotgun_sequence	854084	854319					2	0.7821	1	0.632911	F._oxysporum_f._sp._matthiolae_stocks4-AJ260.fna_Candidate_Sequence_225255-230318(+)_47_0-87()
Cluster 33	158	matthiolae	stocks4-AJ260	*	JAJGYP010000003.1_Fusarium_oxysporum_f._sp._matthiolae_strain_Stocks4_contig_3,_whole_genome_shotgun_sequence	36868	37130					2	0.8506	9	5.6962	F._oxysporum_f._sp._apii_207A.fna_Candidate_Sequence_1539233-1544457(+)_25_0-40(),F._oxysporum_f._sp._matthiolae_stocks4-AJ260.fna_Candidate_Sequence_225255-230318(+)_47_0-87()
Cluster 33	158	matthiolae	stocks4-AJ260	*	JAJGYP010000009.1_Fusarium_oxysporum_f._sp._matthiolae_strain_Stocks4_contig_9,_whole_genome_shotgun_sequence	1115361	1115623					2	0.8621	9	5.6962	F._oxysporum_f._sp._apii_207A.fna_Candidate_Sequence_1539233-1544457(+)_25_0-40(),F._oxysporum_f._sp._matthiolae_stocks4-AJ260.fna_Candidate_Sequence_225255-230318(+)_47_0-87()
Cluster 33	158	matthiolae	stocks4-AJ260	*	JAJGYP010000009.1_Fusarium_oxysporum_f._sp._matthiolae_strain_Stocks4_contig_9,_whole_genome_shotgun_sequence	2113075	2113331					2	0.7882	9	5.6962	F._oxysporum_f._sp._matthiolae_stocks4-AJ260.fna_Candidate_Sequence_225255-230318(+)_47_0-87()
Cluster 33	158	matthiolae	stocks4-AJ260	*	JAJGYP010000009.1_Fusarium_oxysporum_f._sp._matthiolae_strain_Stocks4_contig_9,_whole_genome_shotgun_sequence	2234252	2234508					5	0.7791	9	5.6962	F._oxysporum_f._sp._matthiolae_stocks4-AJ260.fna_Candidate_Sequence_225255-230318(+)_47_0-87()
Cluster 33	158	matthiolae	stocks4-AJ260	*	JAJGYP010000013.1_Fusarium_oxysporum_f._sp._matthiolae_strain_Stocks4_contig_13,_whole_genome_shotgun_sequence	67575	67837					5	0.8409	9	5.6962	F._oxysporum_f._sp._apii_207A.fna_Candidate_Sequence_1539233-1544457(+)_25_0-40(),F._oxysporum_f._sp._matthiolae_stocks4-AJ260.fna_Candidate_Sequence_225255-230318(+)_47_0-87()
Cluster 33	158	matthiolae	stocks4-AJ260	*	JAJGYP010000013.1_Fusarium_oxysporum_f._sp._matthiolae_strain_Stocks4_contig_13,_whole_genome_shotgun_sequence	228386	228873					5	0.7778	9	5.6962	F._oxysporum_f._sp._apii_207A.fna_Candidate_Sequence_1539233-1544457(+)_25_0-40(),F._oxysporum_f._sp._cepae_Fus2.fna_Candidate_Sequence_441296-446472(-)_36_0-74(),F._oxysporum_f._sp._matthiolae_stocks4-AJ260.fna_Candidate_Sequence_225255-230318(+)_47_0-87()
Cluster 33	158	matthiolae	stocks4-AJ260	*	JAJGYP010000013.1_Fusarium_oxysporum_f._sp._matthiolae_strain_Stocks4_contig_13,_whole_genome_shotgun_sequence	380187	380674					5	0.7778	9	5.6962	F._oxysporum_f._sp._apii_207A.fna_Candidate_Sequence_1539233-1544457(+)_25_0-40(),F._oxysporum_f._sp._cepae_Fus2.fna_Candidate_Sequence_441296-446472(-)_36_0-74(),F._oxysporum_f._sp._matthiolae_stocks4-AJ260.fna_Candidate_Sequence_225255-230318(+)_47_0-87()
Cluster 33	158	matthiolae	stocks4-AJ260	*	JAJGYP010000020.1_Fusarium_oxysporum_f._sp._matthiolae_strain_Stocks4_contig_20,_whole_genome_shotgun_sequence	369476	369975					2	0.9877	9	5.6962	F._oxysporum_f._sp._apii_207A.fna_Candidate_Sequence_1539233-1544457(+)_25_0-40(),F._oxysporum_f._sp._cepae_Fus2.fna_Candidate_Sequence_441296-446472(-)_36_0-74(),F._oxysporum_f._sp._matthiolae_stocks4-AJ260.fna_Candidate_Sequence_225255-230318(+)_47_0-87()
Cluster 33	158	matthiolae	stocks4-AJ260	*	JAJGYP010000030.1_Fusarium_oxysporum_f._sp._matthiolae_strain_Stocks4_contig_30,_whole_genome_shotgun_sequence	52819	53318					2	0.9816	9	5.6962	F._oxysporum_f._sp._cepae_Fus2.fna_Candidate_Sequence_441296-446472(-)_36_0-74(),F._oxysporum_f._sp._matthiolae_stocks4-AJ260.fna_Candidate_Sequence_225255-230318(+)_47_0-87()
Cluster 33	158	narcissus	FON63	*	contig_11	417107	417606					2	0.9816	20	12.6582	F._oxysporum_f._sp._cepae_Fus2.fna_Candidate_Sequence_441296-446472(-)_36_0-74(),F._oxysporum_f._sp._matthiolae_stocks4-AJ260.fna_Candidate_Sequence_225255-230318(+)_47_0-87()
Cluster 33	158	narcissus	FON63	*	contig_11	426359	426612					2	0.7857	20	12.6582	F._oxysporum_f._sp._matthiolae_stocks4-AJ260.fna_Candidate_Sequence_225255-230318(+)_47_0-87()
Cluster 33	158	narcissus	FON63	*	contig_13	364239	364441					5	0.9701	20	12.6582	F._oxysporum_f._sp._cepae_Fus2.fna_Candidate_Sequence_441296-446472(-)_36_0-74()
Cluster 33	158	narcissus	FON63	*	contig_13	364478	364737					5	0.9655	20	12.6582	F._oxysporum_f._sp._apii_207A.fna_Candidate_Sequence_1539233-1544457(+)_25_0-40(),F._oxysporum_f._sp._matthiolae_stocks4-AJ260.fna_Candidate_Sequence_225255-230318(+)_47_0-87()
Cluster 33	158	narcissus	FON63	*	contig_13	512785	512987					5	0.9701	20	12.6582	F._oxysporum_f._sp._cepae_Fus2.fna_Candidate_Sequence_441296-446472(-)_36_0-74()
Cluster 33	158	narcissus	FON63	*	contig_13	825377	825876					5	0.9512	20	12.6582	F._oxysporum_f._sp._apii_207A.fna_Candidate_Sequence_1539233-1544457(+)_25_0-40(),F._oxysporum_f._sp._cepae_Fus2.fna_Candidate_Sequence_441296-446472(-)_36_0-74(),F._oxysporum_f._sp._matthiolae_stocks4-AJ260.fna_Candidate_Sequence_225255-230318(+)_47_0-87()
Cluster 33	158	narcissus	FON63	*	contig_13	1366909	1367168					2	0.9767	20	12.6582	F._oxysporum_f._sp._apii_207A.fna_Candidate_Sequence_1539233-1544457(+)_25_0-40(),F._oxysporum_f._sp._matthiolae_stocks4-AJ260.fna_Candidate_Sequence_225255-230318(+)_47_0-87()
Cluster 33	158	narcissus	FON63	*	contig_13	1367205	1367407					2	0.9697	20	12.6582	F._oxysporum_f._sp._cepae_Fus2.fna_Candidate_Sequence_441296-446472(-)_36_0-74()
Cluster 33	158	narcissus	FON63	*	contig_14	1373836	1374095					2	0.9884	20	12.6582	F._oxysporum_f._sp._apii_207A.fna_Candidate_Sequence_1539233-1544457(+)_25_0-40(),F._oxysporum_f._sp._matthiolae_stocks4-AJ260.fna_Candidate_Sequence_225255-230318(+)_47_0-87()
Cluster 33	158	narcissus	FON63	*	contig_15	197603	197862					2	0.9765	20	12.6582	F._oxysporum_f._sp._matthiolae_stocks4-AJ260.fna_Candidate_Sequence_225255-230318(+)_47_0-87()
Cluster 33	158	narcissus	FON63	*	contig_18	202820	203079					2	0.9767	20	12.6582	F._oxysporum_f._sp._apii_207A.fna_Candidate_Sequence_1539233-1544457(+)_25_0-40(),F._oxysporum_f._sp._matthiolae_stocks4-AJ260.fna_Candidate_Sequence_225255-230318(+)_47_0-87()
Cluster 33	158	narcissus	FON63	*	contig_21	301031	301530					2	0.9816	20	12.6582	F._oxysporum_f._sp._cepae_Fus2.fna_Candidate_Sequence_441296-446472(-)_36_0-74(),F._oxysporum_f._sp._matthiolae_stocks4-AJ260.fna_Candidate_Sequence_225255-230318(+)_47_0-87()
Cluster 33	158	narcissus	FON63	*	contig_22	443844	444343					2	0.9693	20	12.6582	F._oxysporum_f._sp._apii_207A.fna_Candidate_Sequence_1539233-1544457(+)_25_0-40(),F._oxysporum_f._sp._cepae_Fus2.fna_Candidate_Sequence_441296-446472(-)_36_0-74(),F._oxysporum_f._sp._matthiolae_stocks4-AJ260.fna_Candidate_Sequence_225255-230318(+)_47_0-87()
Cluster 33	158	narcissus	FON63	*	contig_24	102083	102315					5	0.9221	20	12.6582	F._oxysporum_f._sp._cepae_Fus2.fna_Candidate_Sequence_441296-446472(-)_36_0-74()
Cluster 33	158	narcissus	FON63	*	contig_24	102685	102944					5	0.9765	20	12.6582	F._oxysporum_f._sp._apii_207A.fna_Candidate_Sequence_1539233-1544457(+)_25_0-40(),F._oxysporum_f._sp._matthiolae_stocks4-AJ260.fna_Candidate_Sequence_225255-230318(+)_47_0-87()
Cluster 33	158	narcissus	FON63	*	contig_24	133166	133665					2	0.963	20	12.6582	F._oxysporum_f._sp._cepae_Fus2.fna_Candidate_Sequence_441296-446472(-)_36_0-74(),F._oxysporum_f._sp._matthiolae_stocks4-AJ260.fna_Candidate_Sequence_225255-230318(+)_47_0-87()
Cluster 33	158	narcissus	FON63	*	contig_24	137002	137204					5	0.9701	20	12.6582	F._oxysporum_f._sp._cepae_Fus2.fna_Candidate_Sequence_441296-446472(-)_36_0-74()
Cluster 33	158	narcissus	FON63	*	contig_24	137241	137500					5	0.977	20	12.6582	F._oxysporum_f._sp._apii_207A.fna_Candidate_Sequence_1539233-1544457(+)_25_0-40(),F._oxysporum_f._sp._matthiolae_stocks4-AJ260.fna_Candidate_Sequence_225255-230318(+)_47_0-87()
Cluster 33	158	narcissus	FON63	*	contig_24	567826	568325					2	0.9693	20	12.6582	F._oxysporum_f._sp._cepae_Fus2.fna_Candidate_Sequence_441296-446472(-)_36_0-74(),F._oxysporum_f._sp._matthiolae_stocks4-AJ260.fna_Candidate_Sequence_225255-230318(+)_47_0-87()
Cluster 33	158	narcissus	FON63	*	contig_28	121331	121830					5	0.9695	20	12.6582	F._oxysporum_f._sp._apii_207A.fna_Candidate_Sequence_1539233-1544457(+)_25_0-40(),F._oxysporum_f._sp._cepae_Fus2.fna_Candidate_Sequence_441296-446472(-)_36_0-74(),F._oxysporum_f._sp._matthiolae_stocks4-AJ260.fna_Candidate_Sequence_225255-230318(+)_47_0-87()
Cluster 33	158	rapae	Tf1208	*	JAELUQ010000016.1_Fusarium_oxysporum_f._sp._rapae_strain_Tf1208_Forpe_Tf1208_v1_contig16,_whole_genome_shotgun_sequence	312151	312638					5	0.7702	1	0.632911	F._oxysporum_f._sp._apii_207A.fna_Candidate_Sequence_1539233-1544457(+)_25_0-40(),F._oxysporum_f._sp._cepae_Fus2.fna_Candidate_Sequence_441296-446472(-)_36_0-74(),F._oxysporum_f._sp._matthiolae_stocks4-AJ260.fna_Candidate_Sequence_225255-230318(+)_47_0-87()
Cluster 33	158	vasinfectum	TF1	*	VINL01000012.1_Fusarium_oxysporum_f._sp._vasinfectum_isolate_TF1_scaffold_12,_whole_genome_shotgun_sequence	337487	337689					5	0.8529	1	0.632911	F._oxysporum_f._sp._cepae_Fus2.fna_Candidate_Sequence_441296-446472(-)_36_0-74()
Cluster 33	158	rocket	AJ174	*	contig_13	1744626	1744885					5	0.9535	6	3.79747	F._oxysporum_f._sp._matthiolae_stocks4-AJ260.fna_Candidate_Sequence_225255-230318(+)_47_0-87()
Cluster 33	158	rocket	AJ174	*	contig_15	1308601	1308857					5	0.7674	6	3.79747	F._oxysporum_f._sp._matthiolae_stocks4-AJ260.fna_Candidate_Sequence_225255-230318(+)_47_0-87()
Cluster 33	158	rocket	AJ174	*	contig_21	1020618	1021108					5	0.963	6	3.79747	F._oxysporum_f._sp._cepae_Fus2.fna_Candidate_Sequence_441296-446472(-)_36_0-74(),F._oxysporum_f._sp._matthiolae_stocks4-AJ260.fna_Candidate_Sequence_225255-230318(+)_47_0-87()
Cluster 33	158	rocket	AJ174	*	contig_25	352704	353203					2	0.9755	6	3.79747	F._oxysporum_f._sp._apii_207A.fna_Candidate_Sequence_1539233-1544457(+)_25_0-40(),F._oxysporum_f._sp._cepae_Fus2.fna_Candidate_Sequence_441296-446472(-)_36_0-74(),F._oxysporum_f._sp._matthiolae_stocks4-AJ260.fna_Candidate_Sequence_225255-230318(+)_47_0-87()
Cluster 33	158	rocket	AJ174	*	contig_9	156401	156657					2	0.7647	6	3.79747	F._oxysporum_f._sp._matthiolae_stocks4-AJ260.fna_Candidate_Sequence_225255-230318(+)_47_0-87()
Cluster 33	158	rocket	AJ174	*	contig_9	2340077	2340339					5	0.8068	6	3.79747	F._oxysporum_f._sp._apii_207A.fna_Candidate_Sequence_1539233-1544457(+)_25_0-40(),F._oxysporum_f._sp._matthiolae_stocks4-AJ260.fna_Candidate_Sequence_225255-230318(+)_47_0-87()
Cluster 42	20	endophyte	Fo47	*	CP052047.1_Fusarium_oxysporum_Fo47_chromosome_X	197069	197520					2	0.9797	1	5	F._oxysporum_f._sp._endophyte_Fo47.fna_Candidate_Sequence_g86.t1_0-128()
Cluster 42	20	apii	207A	*	JAAOOO010000010.1_Fusarium_oxysporum_f._sp._apii_isolate_207.A_fo_apii_R2-207_contig_10,_whole_genome_shotgun_sequence	2869409	2869740					5	0.991	1	5	F._oxysporum_f._sp._endophyte_Fo47.fna_Candidate_Sequence_g86.t1_0-128()
Cluster 42	20	cepae	Fus2	*	contig_9_pilon	2952155	2952606					5	0.9799	1	5	F._oxysporum_f._sp._endophyte_Fo47.fna_Candidate_Sequence_g86.t1_0-128()
Cluster 42	20	conglutinans	Fo5176	*	JACDXP010000010.1_Fusarium_oxysporum_f._sp._conglutinans_strain_Fo5176_chromosome_10,_whole_genome_shotgun_sequence	307001	307332					2	1	1	5	F._oxysporum_f._sp._endophyte_Fo47.fna_Candidate_Sequence_g86.t1_0-128()
Cluster 42	20	coriandrii	F_3-2	*	JAAOON010000002.1_Fusarium_oxysporum_f._sp._coriandrii_isolate_3-2_fo_coriandrii_3-2_contig_2,_whole_genome_shotgun_sequence	2595652	2595983					5	0.991	1	5	F._oxysporum_f._sp._endophyte_Fo47.fna_Candidate_Sequence_g86.t1_0-128()
Cluster 42	20	cubense	160527	*	SRMI01000006.1_Fusarium_oxysporum_f._sp._cubense_strain_160527_Focb_160527_v1_contig10,_whole_genome_shotgun_sequence	277746	278077					2	1	1	5	F._oxysporum_f._sp._endophyte_Fo47.fna_Candidate_Sequence_g86.t1_0-128()
Cluster 42	20	cubense	UK0001	*	VMNF01000008.1_Fusarium_oxysporum_f._sp._cubense_strain_TR4_isolate_UK0001_scf_28419_8,_whole_genome_shotgun_sequence	2631052	2631383					5	0.991	1	5	F._oxysporum_f._sp._endophyte_Fo47.fna_Candidate_Sequence_g86.t1_0-128()
Cluster 42	20	lactucae	AJ516	Race 4	contig_7	2782819	2783150	g11365	no DE	NA		5	0.991	1	5	F._oxysporum_f._sp._endophyte_Fo47.fna_Candidate_Sequence_g86.t1_0-128()
Cluster 42	20	lactucae	AJ520	Race 1	contig_9	2411126	2411457	g13057	no DE			5	0.991	1	5	F._oxysporum_f._sp._endophyte_Fo47.fna_Candidate_Sequence_g86.t1_0-128()
Cluster 42	20	lactucae	AJ592	Race 4	contig_8	1866326	1866657					5	0.991	1	5	F._oxysporum_f._sp._endophyte_Fo47.fna_Candidate_Sequence_g86.t1_0-128()
Cluster 42	20	lactucae	AJ705	Race 4	contig_9	1867576	1867907					5	0.991	1	5	F._oxysporum_f._sp._endophyte_Fo47.fna_Candidate_Sequence_g86.t1_0-128()
Cluster 42	20	lactucae	Fyto7211	Race 1	contig_7	2605172	2605503					5	0.991	1	5	F._oxysporum_f._sp._endophyte_Fo47.fna_Candidate_Sequence_g86.t1_0-128()
Cluster 42	20	lactucae	PF1	Race 1	contig_12	1871698	1872029					5	0.991	1	5	F._oxysporum_f._sp._endophyte_Fo47.fna_Candidate_Sequence_g86.t1_0-128()
Cluster 42	20	lini	39	*	WHMS01000012.1_Fusarium_oxysporum_f._sp._lini_strain_39_C0250,_whole_genome_shotgun_sequence	362438	362769					2	1	1	5	F._oxysporum_f._sp._endophyte_Fo47.fna_Candidate_Sequence_g86.t1_0-128()
Cluster 42	20	lycopersici	4287	*	MALW02000010.1_Fusarium_oxysporum_f._sp._lycopersici_4287_Fol4287_contig61,_whole_genome_shotgun_sequence	282610	283067					2		1	5	F._oxysporum_f._sp._endophyte_Fo47.fna_Candidate_Sequence_g86.t1_0-128()
Cluster 42	20	matthiolae	stocks4-AJ260	*	JAJGYP010000010.1_Fusarium_oxysporum_f._sp._matthiolae_strain_Stocks4_contig_10,_whole_genome_shotgun_sequence	440156	440487					2	1	1	5	F._oxysporum_f._sp._endophyte_Fo47.fna_Candidate_Sequence_g86.t1_0-128()
Cluster 42	20	narcissus	FON63	*	contig_10	240060	240514					2	0.9866	1	5	F._oxysporum_f._sp._endophyte_Fo47.fna_Candidate_Sequence_g86.t1_0-128()
Cluster 42	20	niveum	110407-3-1-1	*	JADWMV010000015.1_Fusarium_oxysporum_f._sp._niveum_strain_110407-3-1-1_utg37_pilon_pilon,_whole_genome_shotgun_sequence	306355	306686					2	1	1	5	F._oxysporum_f._sp._endophyte_Fo47.fna_Candidate_Sequence_g86.t1_0-128()
Cluster 42	20	vasinfectum	TF1	*	VINL01000008.1_Fusarium_oxysporum_f._sp._vasinfectum_isolate_TF1_scaffold_8,_whole_genome_shotgun_sequence	2594261	2594592					5	0.991	1	5	F._oxysporum_f._sp._endophyte_Fo47.fna_Candidate_Sequence_g86.t1_0-128()
Cluster 42	20	rocket	AJ174	*	contig_10	2537440	2537771					5	0.991	1	5	F._oxysporum_f._sp._endophyte_Fo47.fna_Candidate_Sequence_g86.t1_0-128()
Cluster 46	17	apii	207A	*	JAAOOO010000019.1_Fusarium_oxysporum_f._sp._apii_isolate_207.A_fo_apii_R2-207_contig_20,_whole_genome_shotgun_sequence	224721	225137					6	0.9493	1	5.88235	F._oxysporum_f._sp._lactucae_AJ516.fna_Candidate_Sequence_95849-100888(-)_47_0-116(),F._oxysporum_f._sp._lactucae_AJ520.fna_Candidate_Sequence_2888744-2893792(-)_18_0-143()
Cluster 46	17	cepae	Fus2	*	contig_19_pilon	384901	385329					2	0.9437	1	5.88235	F._oxysporum_f._sp._lactucae_AJ516.fna_Candidate_Sequence_95849-100888(-)_47_0-116(),F._oxysporum_f._sp._lactucae_AJ520.fna_Candidate_Sequence_2888744-2893792(-)_18_0-143()
Cluster 46	17	coriandrii	F_3-2	*	JAAOON010000011.1_Fusarium_oxysporum_f._sp._coriandrii_isolate_3-2_fo_coriandrii_3-2_contig_11,_whole_genome_shotgun_sequence	578034	578459					6	0.9291	1	5.88235	F._oxysporum_f._sp._lactucae_AJ516.fna_Candidate_Sequence_95849-100888(-)_47_0-116(),F._oxysporum_f._sp._lactucae_AJ520.fna_Candidate_Sequence_2888744-2893792(-)_18_0-143()
Cluster 46	17	lactucae	AJ516	Race 4	contig_6	100002	100433	g9441	12.3	-2.29	disordered protein	2		2	11.7647	F._oxysporum_f._sp._lactucae_AJ516.fna_Candidate_Sequence_95849-100888(-)_47_0-116(),F._oxysporum_f._sp._lactucae_AJ520.fna_Candidate_Sequence_2888744-2893792(-)_18_0-143()
Cluster 46	17	lactucae	AJ516	Race 4	contig_6	113109	113538	g9112	41541	9		4	0.6857	2	11.7647	F._oxysporum_f._sp._lactucae_AJ516.fna_Candidate_Sequence_95849-100888(-)_47_0-116(),F._oxysporum_f._sp._lactucae_AJ520.fna_Candidate_Sequence_2888744-2893792(-)_18_0-143()
Cluster 46	17	lactucae	AJ520	Race 1	contig_5	2883379	2883808	g8327	30941	2.37		2	0.6857	1	5.88235	F._oxysporum_f._sp._lactucae_AJ516.fna_Candidate_Sequence_95849-100888(-)_47_0-116(),F._oxysporum_f._sp._lactucae_AJ520.fna_Candidate_Sequence_2888744-2893792(-)_18_0-143()
Cluster 46	17	lactucae	AJ592	Race 4	contig_23	431156	431587					2	1	4	23.5294	F._oxysporum_f._sp._lactucae_AJ516.fna_Candidate_Sequence_95849-100888(-)_47_0-116(),F._oxysporum_f._sp._lactucae_AJ520.fna_Candidate_Sequence_2888744-2893792(-)_18_0-143()
Cluster 46	17	lactucae	AJ592	Race 4	contig_23	443913	444345					4	0.6738	4	23.5294	F._oxysporum_f._sp._lactucae_AJ516.fna_Candidate_Sequence_95849-100888(-)_47_0-116(),F._oxysporum_f._sp._lactucae_AJ520.fna_Candidate_Sequence_2888744-2893792(-)_18_0-143()
Cluster 46	17	lactucae	AJ592	Race 4	contig_4	1707401	1707830					2	0.6857	4	23.5294	F._oxysporum_f._sp._lactucae_AJ516.fna_Candidate_Sequence_95849-100888(-)_47_0-116(),F._oxysporum_f._sp._lactucae_AJ520.fna_Candidate_Sequence_2888744-2893792(-)_18_0-143()
Cluster 46	17	lactucae	AJ592	Race 4	contig_4	1720484	1720912					6	0.993	4	23.5294	F._oxysporum_f._sp._lactucae_AJ516.fna_Candidate_Sequence_95849-100888(-)_47_0-116(),F._oxysporum_f._sp._lactucae_AJ520.fna_Candidate_Sequence_2888744-2893792(-)_18_0-143()
Cluster 46	17	lactucae	AJ705	Race 4	contig_2	3241974	3242402	no annotation				2	1	3	17.6471	F._oxysporum_f._sp._lactucae_AJ516.fna_Candidate_Sequence_95849-100888(-)_47_0-116(),F._oxysporum_f._sp._lactucae_AJ520.fna_Candidate_Sequence_2888744-2893792(-)_18_0-143()
Cluster 46	17	lactucae	AJ705	Race 4	contig_2	3256090	3256519	no annotation				4	0.6857	3	17.6471	F._oxysporum_f._sp._lactucae_AJ516.fna_Candidate_Sequence_95849-100888(-)_47_0-116(),F._oxysporum_f._sp._lactucae_AJ520.fna_Candidate_Sequence_2888744-2893792(-)_18_0-143()
Cluster 46	17	lactucae	AJ705	Race 4	contig_24	735450	735881	no annotation				2	1	3	17.6471	F._oxysporum_f._sp._lactucae_AJ516.fna_Candidate_Sequence_95849-100888(-)_47_0-116(),F._oxysporum_f._sp._lactucae_AJ520.fna_Candidate_Sequence_2888744-2893792(-)_18_0-143()
Cluster 46	17	lactucae	Fyto7211	Race 1	contig_22	1191074	1191503					2	0.6857	1	5.88235	F._oxysporum_f._sp._lactucae_AJ516.fna_Candidate_Sequence_95849-100888(-)_47_0-116(),F._oxysporum_f._sp._lactucae_AJ520.fna_Candidate_Sequence_2888744-2893792(-)_18_0-143()
Cluster 46	17	lactucae	PF1	Race 1	contig_13	522048	522478					2	0.6503	3	17.6471	F._oxysporum_f._sp._lactucae_AJ516.fna_Candidate_Sequence_95849-100888(-)_47_0-116(),F._oxysporum_f._sp._lactucae_AJ520.fna_Candidate_Sequence_2888744-2893792(-)_18_0-143()
Cluster 46	17	lactucae	PF1	Race 1	contig_13	1166117	1166545					2	1	3	17.6471	F._oxysporum_f._sp._lactucae_AJ516.fna_Candidate_Sequence_95849-100888(-)_47_0-116(),F._oxysporum_f._sp._lactucae_AJ520.fna_Candidate_Sequence_2888744-2893792(-)_18_0-143()
Cluster 46	17	lactucae	PF1	Race 1	contig_13	1173324	1173753					4	0.6857	3	17.6471	F._oxysporum_f._sp._lactucae_AJ516.fna_Candidate_Sequence_95849-100888(-)_47_0-116(),F._oxysporum_f._sp._lactucae_AJ520.fna_Candidate_Sequence_2888744-2893792(-)_18_0-143()
Cluster 50	44	cepae	Fus2	*	contig_21_pilon	213041	213432					5	0.9542	1	2.27273	F._oxysporum_f._sp._cepae_Fus2.fna_Candidate_Sequence_g372.t1_0-151(),F._oxysporum_f._sp._coriandrii_3-2.fna_Candidate_Sequence_4624690-4629905(+)_75_0-71(),F._oxysporum_f._sp._rapae_Tf1208.fna_Candidate_Sequence_g421.t1_0-184()
Cluster 50	44	conglutinans	Fo5176	*	CM024361.1_Fusarium_oxysporum_f._sp._conglutinans_strain_Fo5176_chromosome_2,_whole_genome_shotgun_sequence	2880901	2881292					5	0.9466	3	6.81818	F._oxysporum_f._sp._cepae_Fus2.fna_Candidate_Sequence_g372.t1_0-151(),F._oxysporum_f._sp._coriandrii_3-2.fna_Candidate_Sequence_4624690-4629905(+)_75_0-71(),F._oxysporum_f._sp._rapae_Tf1208.fna_Candidate_Sequence_g421.t1_0-184()
Cluster 50	44	conglutinans	Fo5176	*	CM024361.1_Fusarium_oxysporum_f._sp._conglutinans_strain_Fo5176_chromosome_2,_whole_genome_shotgun_sequence	5437799	5438190					2	0.9538	3	6.81818	F._oxysporum_f._sp._cepae_Fus2.fna_Candidate_Sequence_g372.t1_0-151(),F._oxysporum_f._sp._coriandrii_3-2.fna_Candidate_Sequence_4624690-4629905(+)_75_0-71(),F._oxysporum_f._sp._rapae_Tf1208.fna_Candidate_Sequence_g421.t1_0-184()
Cluster 50	44	conglutinans	Fo5176	*	CM024373.1_Fusarium_oxysporum_f._sp._conglutinans_strain_Fo5176_chromosome_16,_whole_genome_shotgun_sequence	1869319	1869710					5	0.9313	3	6.81818	F._oxysporum_f._sp._cepae_Fus2.fna_Candidate_Sequence_g372.t1_0-151(),F._oxysporum_f._sp._coriandrii_3-2.fna_Candidate_Sequence_4624690-4629905(+)_75_0-71(),F._oxysporum_f._sp._rapae_Tf1208.fna_Candidate_Sequence_g421.t1_0-184()
Cluster 50	44	coriandrii	F_3-2	*	JAAOON010000007.1_Fusarium_oxysporum_f._sp._coriandrii_isolate_3-2_fo_coriandrii_3-2_contig_7,_whole_genome_shotgun_sequence	3677998	3678389					2	0.9462	2	4.54545	F._oxysporum_f._sp._cepae_Fus2.fna_Candidate_Sequence_g372.t1_0-151(),F._oxysporum_f._sp._coriandrii_3-2.fna_Candidate_Sequence_4624690-4629905(+)_75_0-71(),F._oxysporum_f._sp._rapae_Tf1208.fna_Candidate_Sequence_g421.t1_0-184()
Cluster 50	44	coriandrii	F_3-2	*	JAAOON010000007.1_Fusarium_oxysporum_f._sp._coriandrii_isolate_3-2_fo_coriandrii_3-2_contig_7,_whole_genome_shotgun_sequence	4625700	4626091					5	0.9389	2	4.54545	F._oxysporum_f._sp._cepae_Fus2.fna_Candidate_Sequence_g372.t1_0-151(),F._oxysporum_f._sp._coriandrii_3-2.fna_Candidate_Sequence_4624690-4629905(+)_75_0-71(),F._oxysporum_f._sp._rapae_Tf1208.fna_Candidate_Sequence_g421.t1_0-184()
Cluster 50	44	lactucae	AJ516	Race 4	contig_17	1604810	1605201	g20452 (wrong annotation)	7005.53	5.06		2	0.9385	7	15.9091	F._oxysporum_f._sp._cepae_Fus2.fna_Candidate_Sequence_g372.t1_0-151(),F._oxysporum_f._sp._coriandrii_3-2.fna_Candidate_Sequence_4624690-4629905(+)_75_0-71(),F._oxysporum_f._sp._rapae_Tf1208.fna_Candidate_Sequence_g421.t1_0-184()
Cluster 50	44	lactucae	AJ516	Race 4	contig_19	1419907	1420298	g21528	267.85	10.1		2	0.9538	7	15.9091	F._oxysporum_f._sp._cepae_Fus2.fna_Candidate_Sequence_g372.t1_0-151(),F._oxysporum_f._sp._coriandrii_3-2.fna_Candidate_Sequence_4624690-4629905(+)_75_0-71(),F._oxysporum_f._sp._rapae_Tf1208.fna_Candidate_Sequence_g421.t1_0-184()
Cluster 50	44	lactucae	AJ516	Race 4	contig_27	216488	216879	g24283	267.85	10.1		5	0.9466	7	15.9091	F._oxysporum_f._sp._cepae_Fus2.fna_Candidate_Sequence_g372.t1_0-151(),F._oxysporum_f._sp._coriandrii_3-2.fna_Candidate_Sequence_4624690-4629905(+)_75_0-71(),F._oxysporum_f._sp._rapae_Tf1208.fna_Candidate_Sequence_g421.t1_0-184()
Cluster 50	44	lactucae	AJ516	Race 4	contig_27	284980	285371	g24308	7801.32	6.03		2	0.9385	7	15.9091	F._oxysporum_f._sp._cepae_Fus2.fna_Candidate_Sequence_g372.t1_0-151(),F._oxysporum_f._sp._coriandrii_3-2.fna_Candidate_Sequence_4624690-4629905(+)_75_0-71(),F._oxysporum_f._sp._rapae_Tf1208.fna_Candidate_Sequence_g421.t1_0-184()
Cluster 50	44	lactucae	AJ516	Race 4	contig_6	297402	297793	g9183	7801	6.03		2	0.9385	7	15.9091	F._oxysporum_f._sp._cepae_Fus2.fna_Candidate_Sequence_g372.t1_0-151(),F._oxysporum_f._sp._coriandrii_3-2.fna_Candidate_Sequence_4624690-4629905(+)_75_0-71(),F._oxysporum_f._sp._rapae_Tf1208.fna_Candidate_Sequence_g421.t1_0-184()
Cluster 50	44	lactucae	AJ516	Race 4	contig_6	1770520	1770911	g9714	736	4.11		5	0.9389	7	15.9091	F._oxysporum_f._sp._cepae_Fus2.fna_Candidate_Sequence_g372.t1_0-151(),F._oxysporum_f._sp._coriandrii_3-2.fna_Candidate_Sequence_4624690-4629905(+)_75_0-71(),F._oxysporum_f._sp._rapae_Tf1208.fna_Candidate_Sequence_g421.t1_0-184()
Cluster 50	44	lactucae	AJ516	Race 4	contig_9	172936	173165	no annotation	no expression	NA		2	0.8919	7	15.9091	F._oxysporum_f._sp._cepae_Fus2.fna_Candidate_Sequence_g372.t1_0-151(),F._oxysporum_f._sp._coriandrii_3-2.fna_Candidate_Sequence_4624690-4629905(+)_75_0-71(),F._oxysporum_f._sp._rapae_Tf1208.fna_Candidate_Sequence_g421.t1_0-184()
Cluster 50	44	lactucae	AJ520	Race 1	contig_5	3485254	3485645	g8540	2727	7.18		5	0.9389	1	2.27273	F._oxysporum_f._sp._cepae_Fus2.fna_Candidate_Sequence_g372.t1_0-151(),F._oxysporum_f._sp._coriandrii_3-2.fna_Candidate_Sequence_4624690-4629905(+)_75_0-71(),F._oxysporum_f._sp._rapae_Tf1208.fna_Candidate_Sequence_g421.t1_0-184()
Cluster 50	44	lactucae	AJ592	Race 4	contig_23	251712	252103					5	0.9313	8	18.1818	F._oxysporum_f._sp._cepae_Fus2.fna_Candidate_Sequence_g372.t1_0-151(),F._oxysporum_f._sp._coriandrii_3-2.fna_Candidate_Sequence_4624690-4629905(+)_75_0-71(),F._oxysporum_f._sp._rapae_Tf1208.fna_Candidate_Sequence_g421.t1_0-184()
Cluster 50	44	lactucae	AJ592	Race 4	contig_23	725776	726167					5	0.9466	8	18.1818	F._oxysporum_f._sp._cepae_Fus2.fna_Candidate_Sequence_g372.t1_0-151(),F._oxysporum_f._sp._coriandrii_3-2.fna_Candidate_Sequence_4624690-4629905(+)_75_0-71(),F._oxysporum_f._sp._rapae_Tf1208.fna_Candidate_Sequence_g421.t1_0-184()
Cluster 50	44	lactucae	AJ592	Race 4	contig_23	793440	793831					2	0.9385	8	18.1818	F._oxysporum_f._sp._cepae_Fus2.fna_Candidate_Sequence_g372.t1_0-151(),F._oxysporum_f._sp._coriandrii_3-2.fna_Candidate_Sequence_4624690-4629905(+)_75_0-71(),F._oxysporum_f._sp._rapae_Tf1208.fna_Candidate_Sequence_g421.t1_0-184()
Cluster 50	44	lactucae	AJ592	Race 4	contig_24	161544	161935					2	0.9462	8	18.1818	F._oxysporum_f._sp._cepae_Fus2.fna_Candidate_Sequence_g372.t1_0-151(),F._oxysporum_f._sp._coriandrii_3-2.fna_Candidate_Sequence_4624690-4629905(+)_75_0-71(),F._oxysporum_f._sp._rapae_Tf1208.fna_Candidate_Sequence_g421.t1_0-184()
Cluster 50	44	lactucae	AJ592	Race 4	contig_4	1486386	1486777					2	0.9538	8	18.1818	F._oxysporum_f._sp._cepae_Fus2.fna_Candidate_Sequence_g372.t1_0-151(),F._oxysporum_f._sp._coriandrii_3-2.fna_Candidate_Sequence_4624690-4629905(+)_75_0-71(),F._oxysporum_f._sp._rapae_Tf1208.fna_Candidate_Sequence_g421.t1_0-184()
Cluster 50	44	lactucae	AJ592	Race 4	contig_4	1903894	1904285					2	0.9385	8	18.1818	F._oxysporum_f._sp._cepae_Fus2.fna_Candidate_Sequence_g372.t1_0-151(),F._oxysporum_f._sp._coriandrii_3-2.fna_Candidate_Sequence_4624690-4629905(+)_75_0-71(),F._oxysporum_f._sp._rapae_Tf1208.fna_Candidate_Sequence_g421.t1_0-184()
Cluster 50	44	lactucae	AJ592	Race 4	contig_9	71137	71528					5	0.9313	8	18.1818	F._oxysporum_f._sp._cepae_Fus2.fna_Candidate_Sequence_g372.t1_0-151(),F._oxysporum_f._sp._coriandrii_3-2.fna_Candidate_Sequence_4624690-4629905(+)_75_0-71(),F._oxysporum_f._sp._rapae_Tf1208.fna_Candidate_Sequence_g421.t1_0-184()
Cluster 50	44	lactucae	AJ592	Race 4	contig_9	1301012	1301403					5	0.9389	8	18.1818	F._oxysporum_f._sp._cepae_Fus2.fna_Candidate_Sequence_g372.t1_0-151(),F._oxysporum_f._sp._coriandrii_3-2.fna_Candidate_Sequence_4624690-4629905(+)_75_0-71(),F._oxysporum_f._sp._rapae_Tf1208.fna_Candidate_Sequence_g421.t1_0-184()
Cluster 50	44	lactucae	AJ705	Race 4	contig_13	170186	170577					2	0.9385	8	18.1818	F._oxysporum_f._sp._cepae_Fus2.fna_Candidate_Sequence_g372.t1_0-151(),F._oxysporum_f._sp._coriandrii_3-2.fna_Candidate_Sequence_4624690-4629905(+)_75_0-71(),F._oxysporum_f._sp._rapae_Tf1208.fna_Candidate_Sequence_g421.t1_0-184()
Cluster 50	44	lactucae	AJ705	Race 4	contig_2	71188	71579					5	0.9313	8	18.1818	F._oxysporum_f._sp._cepae_Fus2.fna_Candidate_Sequence_g372.t1_0-151(),F._oxysporum_f._sp._coriandrii_3-2.fna_Candidate_Sequence_4624690-4629905(+)_75_0-71(),F._oxysporum_f._sp._rapae_Tf1208.fna_Candidate_Sequence_g421.t1_0-184()
Cluster 50	44	lactucae	AJ705	Race 4	contig_2	1316079	1316470					5	0.9389	8	18.1818	F._oxysporum_f._sp._cepae_Fus2.fna_Candidate_Sequence_g372.t1_0-151(),F._oxysporum_f._sp._coriandrii_3-2.fna_Candidate_Sequence_4624690-4629905(+)_75_0-71(),F._oxysporum_f._sp._rapae_Tf1208.fna_Candidate_Sequence_g421.t1_0-184()
Cluster 50	44	lactucae	AJ705	Race 4	contig_2	3058600	3058991					5	0.9313	8	18.1818	F._oxysporum_f._sp._cepae_Fus2.fna_Candidate_Sequence_g372.t1_0-151(),F._oxysporum_f._sp._coriandrii_3-2.fna_Candidate_Sequence_4624690-4629905(+)_75_0-71(),F._oxysporum_f._sp._rapae_Tf1208.fna_Candidate_Sequence_g421.t1_0-184()
Cluster 50	44	lactucae	AJ705	Race 4	contig_2	3492825	3493216					5	0.9466	8	18.1818	F._oxysporum_f._sp._cepae_Fus2.fna_Candidate_Sequence_g372.t1_0-151(),F._oxysporum_f._sp._coriandrii_3-2.fna_Candidate_Sequence_4624690-4629905(+)_75_0-71(),F._oxysporum_f._sp._rapae_Tf1208.fna_Candidate_Sequence_g421.t1_0-184()
Cluster 50	44	lactucae	AJ705	Race 4	contig_20	961671	962062					5	0.9389	8	18.1818	F._oxysporum_f._sp._cepae_Fus2.fna_Candidate_Sequence_g372.t1_0-151(),F._oxysporum_f._sp._coriandrii_3-2.fna_Candidate_Sequence_4624690-4629905(+)_75_0-71(),F._oxysporum_f._sp._rapae_Tf1208.fna_Candidate_Sequence_g421.t1_0-184()
Cluster 50	44	lactucae	AJ705	Race 4	contig_24	385970	386361					5	0.9313	8	18.1818	F._oxysporum_f._sp._cepae_Fus2.fna_Candidate_Sequence_g372.t1_0-151(),F._oxysporum_f._sp._coriandrii_3-2.fna_Candidate_Sequence_4624690-4629905(+)_75_0-71(),F._oxysporum_f._sp._rapae_Tf1208.fna_Candidate_Sequence_g421.t1_0-184()
Cluster 50	44	lactucae	AJ705	Race 4	contig_24	453632	454023					2	0.9538	8	18.1818	F._oxysporum_f._sp._cepae_Fus2.fna_Candidate_Sequence_g372.t1_0-151(),F._oxysporum_f._sp._coriandrii_3-2.fna_Candidate_Sequence_4624690-4629905(+)_75_0-71(),F._oxysporum_f._sp._rapae_Tf1208.fna_Candidate_Sequence_g421.t1_0-184()
Cluster 50	44	lactucae	Fyto7211	Race 1	contig_22	614401	614792					2	0.9462	1	2.27273	F._oxysporum_f._sp._cepae_Fus2.fna_Candidate_Sequence_g372.t1_0-151(),F._oxysporum_f._sp._coriandrii_3-2.fna_Candidate_Sequence_4624690-4629905(+)_75_0-71(),F._oxysporum_f._sp._rapae_Tf1208.fna_Candidate_Sequence_g421.t1_0-184()
Cluster 50	44	lactucae	PF1	Race 1	contig_13	590915	591306					2	0.9462	1	2.27273	F._oxysporum_f._sp._cepae_Fus2.fna_Candidate_Sequence_g372.t1_0-151(),F._oxysporum_f._sp._coriandrii_3-2.fna_Candidate_Sequence_4624690-4629905(+)_75_0-71(),F._oxysporum_f._sp._rapae_Tf1208.fna_Candidate_Sequence_g421.t1_0-184()
Cluster 50	44	lini	39	*	WHMS01000009.1_Fusarium_oxysporum_f._sp._lini_strain_39_C0115,_whole_genome_shotgun_sequence	792212	792603					5	0.9237	2	4.54545	F._oxysporum_f._sp._cepae_Fus2.fna_Candidate_Sequence_g372.t1_0-151(),F._oxysporum_f._sp._coriandrii_3-2.fna_Candidate_Sequence_4624690-4629905(+)_75_0-71(),F._oxysporum_f._sp._rapae_Tf1208.fna_Candidate_Sequence_g421.t1_0-184()
Cluster 50	44	lini	39	*	WHMS01000018.1_Fusarium_oxysporum_f._sp._lini_strain_39_C6931,_whole_genome_shotgun_sequence	106353	106774					5		2	4.54545	F._oxysporum_f._sp._cepae_Fus2.fna_Candidate_Sequence_g372.t1_0-151(),F._oxysporum_f._sp._coriandrii_3-2.fna_Candidate_Sequence_4624690-4629905(+)_75_0-71(),F._oxysporum_f._sp._rapae_Tf1208.fna_Candidate_Sequence_g421.t1_0-184()
Cluster 50	44	matthiolae	stocks4-AJ260	*	JAJGYP010000013.1_Fusarium_oxysporum_f._sp._matthiolae_strain_Stocks4_contig_13,_whole_genome_shotgun_sequence	173362	173753					5	0.9466	1	2.27273	F._oxysporum_f._sp._cepae_Fus2.fna_Candidate_Sequence_g372.t1_0-151(),F._oxysporum_f._sp._coriandrii_3-2.fna_Candidate_Sequence_4624690-4629905(+)_75_0-71(),F._oxysporum_f._sp._rapae_Tf1208.fna_Candidate_Sequence_g421.t1_0-184()
Cluster 50	44	narcissus	FON63	*	contig_13	509489	509880					2	0.9615	1	2.27273	F._oxysporum_f._sp._cepae_Fus2.fna_Candidate_Sequence_g372.t1_0-151(),F._oxysporum_f._sp._coriandrii_3-2.fna_Candidate_Sequence_4624690-4629905(+)_75_0-71(),F._oxysporum_f._sp._rapae_Tf1208.fna_Candidate_Sequence_g421.t1_0-184()
Cluster 50	44	rapae	Tf1208	*	JAELUQ010000008.1_Fusarium_oxysporum_f._sp._rapae_strain_Tf1208_Forpe_Tf1208_v1_contig8,_whole_genome_shotgun_sequence	196537	196928					2	0.9538	5	11.3636	F._oxysporum_f._sp._cepae_Fus2.fna_Candidate_Sequence_g372.t1_0-151(),F._oxysporum_f._sp._coriandrii_3-2.fna_Candidate_Sequence_4624690-4629905(+)_75_0-71(),F._oxysporum_f._sp._rapae_Tf1208.fna_Candidate_Sequence_g421.t1_0-184()
Cluster 50	44	rapae	Tf1208	*	JAELUQ010000009.1_Fusarium_oxysporum_f._sp._rapae_strain_Tf1208_Forpe_Tf1208_v1_contig9,_whole_genome_shotgun_sequence	2228355	2228746					5	0.9466	5	11.3636	F._oxysporum_f._sp._cepae_Fus2.fna_Candidate_Sequence_g372.t1_0-151(),F._oxysporum_f._sp._coriandrii_3-2.fna_Candidate_Sequence_4624690-4629905(+)_75_0-71(),F._oxysporum_f._sp._rapae_Tf1208.fna_Candidate_Sequence_g421.t1_0-184()
Cluster 50	44	rapae	Tf1208	*	JAELUQ010000015.1_Fusarium_oxysporum_f._sp._rapae_strain_Tf1208_Forpe_Tf1208_v1_contig15,_whole_genome_shotgun_sequence	429136	429527					5	0.9466	5	11.3636	F._oxysporum_f._sp._cepae_Fus2.fna_Candidate_Sequence_g372.t1_0-151(),F._oxysporum_f._sp._coriandrii_3-2.fna_Candidate_Sequence_4624690-4629905(+)_75_0-71(),F._oxysporum_f._sp._rapae_Tf1208.fna_Candidate_Sequence_g421.t1_0-184()
Cluster 50	44	rapae	Tf1208	*	JAELUQ010000015.1_Fusarium_oxysporum_f._sp._rapae_strain_Tf1208_Forpe_Tf1208_v1_contig15,_whole_genome_shotgun_sequence	640742	641133					2	0.9538	5	11.3636	F._oxysporum_f._sp._cepae_Fus2.fna_Candidate_Sequence_g372.t1_0-151(),F._oxysporum_f._sp._coriandrii_3-2.fna_Candidate_Sequence_4624690-4629905(+)_75_0-71(),F._oxysporum_f._sp._rapae_Tf1208.fna_Candidate_Sequence_g421.t1_0-184()
Cluster 50	44	rapae	Tf1208	*	JAELUQ010000015.1_Fusarium_oxysporum_f._sp._rapae_strain_Tf1208_Forpe_Tf1208_v1_contig15,_whole_genome_shotgun_sequence	897037	897428					2	0.9538	5	11.3636	F._oxysporum_f._sp._cepae_Fus2.fna_Candidate_Sequence_g372.t1_0-151(),F._oxysporum_f._sp._coriandrii_3-2.fna_Candidate_Sequence_4624690-4629905(+)_75_0-71(),F._oxysporum_f._sp._rapae_Tf1208.fna_Candidate_Sequence_g421.t1_0-184()
Cluster 50	44	rocket	AJ174	*	contig_15	4024	4415					2	0.9538	3	6.81818	F._oxysporum_f._sp._cepae_Fus2.fna_Candidate_Sequence_g372.t1_0-151(),F._oxysporum_f._sp._coriandrii_3-2.fna_Candidate_Sequence_4624690-4629905(+)_75_0-71(),F._oxysporum_f._sp._rapae_Tf1208.fna_Candidate_Sequence_g421.t1_0-184()
Cluster 50	44	rocket	AJ174	*	contig_9	57069	57460					2	0.9538	3	6.81818	F._oxysporum_f._sp._cepae_Fus2.fna_Candidate_Sequence_g372.t1_0-151(),F._oxysporum_f._sp._coriandrii_3-2.fna_Candidate_Sequence_4624690-4629905(+)_75_0-71(),F._oxysporum_f._sp._rapae_Tf1208.fna_Candidate_Sequence_g421.t1_0-184()
Cluster 50	44	rocket	AJ174	*	contig_9	1822513	1822904					5	0.9542	3	6.81818	F._oxysporum_f._sp._cepae_Fus2.fna_Candidate_Sequence_g372.t1_0-151(),F._oxysporum_f._sp._coriandrii_3-2.fna_Candidate_Sequence_4624690-4629905(+)_75_0-71(),F._oxysporum_f._sp._rapae_Tf1208.fna_Candidate_Sequence_g421.t1_0-184()
Cluster 52	24	apii	207A	*	JAAOOO010000009.1_Fusarium_oxysporum_f._sp._apii_isolate_207.A_fo_apii_R2-207_contig_9,_whole_genome_shotgun_sequence	857282	857694					5		1	4.16667	F._oxysporum_f._sp._rapae_Tf1208.fna_Candidate_Sequence_g237.t1_0-137()
Cluster 52	24	conglutinans	Fo5176	*	CM024361.1_Fusarium_oxysporum_f._sp._conglutinans_strain_Fo5176_chromosome_2,_whole_genome_shotgun_sequence	2884500	2884912					2	0.9781	3	12.5	F._oxysporum_f._sp._rapae_Tf1208.fna_Candidate_Sequence_g237.t1_0-137()
Cluster 52	24	conglutinans	Fo5176	*	CM024361.1_Fusarium_oxysporum_f._sp._conglutinans_strain_Fo5176_chromosome_2,_whole_genome_shotgun_sequence	3085118	3085530					2	0.9927	3	12.5	F._oxysporum_f._sp._rapae_Tf1208.fna_Candidate_Sequence_g237.t1_0-137()
Cluster 52	24	conglutinans	Fo5176	*	CM024361.1_Fusarium_oxysporum_f._sp._conglutinans_strain_Fo5176_chromosome_2,_whole_genome_shotgun_sequence	5428329	5428741					5	0.9783	3	12.5	F._oxysporum_f._sp._rapae_Tf1208.fna_Candidate_Sequence_g237.t1_0-137()
Cluster 52	24	coriandrii	F_3-2	*	JAAOON010000017.1_Fusarium_oxysporum_f._sp._coriandrii_isolate_3-2_fo_coriandrii_3-2_contig_17,_whole_genome_shotgun_sequence	239177	239589					2	0.9635	1	4.16667	F._oxysporum_f._sp._rapae_Tf1208.fna_Candidate_Sequence_g237.t1_0-137()
Cluster 52	24	lactucae	AJ516	Race 4	contig_6	293651	294063	g9182	31570	8.17	glucosidase / disorder prediction	5	0.9855	2	8.33333	F._oxysporum_f._sp._rapae_Tf1208.fna_Candidate_Sequence_g237.t1_0-137()
Cluster 52	24	lactucae	AJ516	Race 4	contig_6	1775738	1776150	g9716	1858.3	6.48	disorder prediction	2	0.9781	2	8.33333	F._oxysporum_f._sp._rapae_Tf1208.fna_Candidate_Sequence_g237.t1_0-137()
Cluster 52	24	lactucae	AJ520	Race 1	contig_5	607625	608037	g7601	48.54	3.29	disorder prediction	2	0.9781	2	8.33333	F._oxysporum_f._sp._rapae_Tf1208.fna_Candidate_Sequence_g237.t1_0-137()
Cluster 52	24	lactucae	AJ520	Race 1	contig_5	3488763	3489175	g8541	308.52	8.94	disorder prediction	2	0.9635	2	8.33333	F._oxysporum_f._sp._rapae_Tf1208.fna_Candidate_Sequence_g237.t1_0-137()
Cluster 52	24	lactucae	AJ592	Race 4	contig_23	255429	255841					2	0.9854	3	12.5	F._oxysporum_f._sp._rapae_Tf1208.fna_Candidate_Sequence_g237.t1_0-137()
Cluster 52	24	lactucae	AJ592	Race 4	contig_4	1900146	1900558					5	0.9855	3	12.5	F._oxysporum_f._sp._rapae_Tf1208.fna_Candidate_Sequence_g237.t1_0-137()
Cluster 52	24	lactucae	AJ592	Race 4	contig_9	1306230	1306642					2	0.9781	3	12.5	F._oxysporum_f._sp._rapae_Tf1208.fna_Candidate_Sequence_g237.t1_0-137()
Cluster 52	24	lactucae	AJ705	Race 4	contig_13	166447	166859					5	0.9855	3	12.5	F._oxysporum_f._sp._rapae_Tf1208.fna_Candidate_Sequence_g237.t1_0-137()
Cluster 52	24	lactucae	AJ705	Race 4	contig_2	1321298	1321710					2	0.9781	3	12.5	F._oxysporum_f._sp._rapae_Tf1208.fna_Candidate_Sequence_g237.t1_0-137()
Cluster 52	24	lactucae	AJ705	Race 4	contig_2	3062327	3062739					2	0.9854	3	12.5	F._oxysporum_f._sp._rapae_Tf1208.fna_Candidate_Sequence_g237.t1_0-137()
Cluster 52	24	lactucae	Fyto7211	Race 1	contig_11	530587	530999					2	0.9781	2	8.33333	F._oxysporum_f._sp._rapae_Tf1208.fna_Candidate_Sequence_g237.t1_0-137()
Cluster 52	24	lactucae	Fyto7211	Race 1	contig_22	610871	611283					5	0.9638	2	8.33333	F._oxysporum_f._sp._rapae_Tf1208.fna_Candidate_Sequence_g237.t1_0-137()
Cluster 52	24	lactucae	PF1	Race 1	contig_13	587384	587796					5	0.9638	2	8.33333	F._oxysporum_f._sp._rapae_Tf1208.fna_Candidate_Sequence_g237.t1_0-137()
Cluster 52	24	lactucae	PF1	Race 1	contig_15	1137507	1137919					5	0.9783	2	8.33333	F._oxysporum_f._sp._rapae_Tf1208.fna_Candidate_Sequence_g237.t1_0-137()
Cluster 52	24	lini	39	*	WHMS01000009.1_Fusarium_oxysporum_f._sp._lini_strain_39_C0115,_whole_genome_shotgun_sequence	795910	796322					2	0.9854	1	4.16667	F._oxysporum_f._sp._rapae_Tf1208.fna_Candidate_Sequence_g237.t1_0-137()
Cluster 52	24	matthiolae	stocks4-AJ260	*	JAJGYP010000013.1_Fusarium_oxysporum_f._sp._matthiolae_strain_Stocks4_contig_13,_whole_genome_shotgun_sequence	177202	177614					2	0.9781	1	4.16667	F._oxysporum_f._sp._rapae_Tf1208.fna_Candidate_Sequence_g237.t1_0-137()
Cluster 52	24	rapae	Tf1208	*	JAELUQ010000009.1_Fusarium_oxysporum_f._sp._rapae_strain_Tf1208_Forpe_Tf1208_v1_contig9,_whole_genome_shotgun_sequence	2440213	2440625					5	0.9855	1	4.16667	F._oxysporum_f._sp._rapae_Tf1208.fna_Candidate_Sequence_g237.t1_0-137()
Cluster 52	24	rocket	AJ174	*	contig_15	404	816					5	0.9783	2	8.33333	F._oxysporum_f._sp._rapae_Tf1208.fna_Candidate_Sequence_g237.t1_0-137()
Cluster 52	24	rocket	AJ174	*	contig_9	53851	54263					5	0.9783	2	8.33333	F._oxysporum_f._sp._rapae_Tf1208.fna_Candidate_Sequence_g237.t1_0-137()
Cluster 57	15	endophyte	Fo47	*	CP052044.1_Fusarium_oxysporum_Fo47_chromosome_VII	437803	438098					2	0.9794	2	13.3333	F._oxysporum_f._sp._endophyte_Fo47.fna_Candidate_Sequence_g39.t1_0-114()
Cluster 57	15	endophyte	Fo47	*	CP052044.1_Fusarium_oxysporum_Fo47_chromosome_VII	985900	986195					5	0.9697	2	13.3333	F._oxysporum_f._sp._endophyte_Fo47.fna_Candidate_Sequence_g39.t1_0-114()
Cluster 57	15	apii	207A	*	JAAOOO010000008.1_Fusarium_oxysporum_f._sp._apii_isolate_207.A_fo_apii_R2-207_contig_8,_whole_genome_shotgun_sequence	49969	50264					5	0.9798	1	6.66667	F._oxysporum_f._sp._endophyte_Fo47.fna_Candidate_Sequence_g39.t1_0-114()
Cluster 57	15	lactucae	AJ516	Race 4	contig_16	82427	82722	g19244	no DE	NA		5	0.9798	1	6.66667	F._oxysporum_f._sp._endophyte_Fo47.fna_Candidate_Sequence_g39.t1_0-114()
Cluster 57	15	lactucae	AJ520	Race 1	contig_26	297408	297703	g21050	46	5.66		2	0.9898	1	6.66667	F._oxysporum_f._sp._endophyte_Fo47.fna_Candidate_Sequence_g39.t1_0-114()
Cluster 57	15	lactucae	AJ592	Race 4	contig_36	79343	79638					5	0.9798	1	6.66667	F._oxysporum_f._sp._endophyte_Fo47.fna_Candidate_Sequence_g39.t1_0-114()
Cluster 57	15	lactucae	AJ705	Race 4	contig_7	3335176	3335471					2	0.9898	1	6.66667	F._oxysporum_f._sp._endophyte_Fo47.fna_Candidate_Sequence_g39.t1_0-114()
Cluster 57	15	lactucae	Fyto7211	Race 1	contig_13	315926	316221					5	0.9798	1	6.66667	F._oxysporum_f._sp._endophyte_Fo47.fna_Candidate_Sequence_g39.t1_0-114()
Cluster 57	15	lactucae	PF1	Race 1	contig_29	15234	15529					2	0.9898	1	6.66667	F._oxysporum_f._sp._endophyte_Fo47.fna_Candidate_Sequence_g39.t1_0-114()
Cluster 57	15	lycopersici	4287	*	MALW02000004.1_Fusarium_oxysporum_f._sp._lycopersici_4287_Fol4287_contig47,_whole_genome_shotgun_sequence	364462	364757					2	0.9796	4	26.6667	F._oxysporum_f._sp._endophyte_Fo47.fna_Candidate_Sequence_g39.t1_0-114()
Cluster 57	15	lycopersici	4287	*	MALW02000004.1_Fusarium_oxysporum_f._sp._lycopersici_4287_Fol4287_contig47,_whole_genome_shotgun_sequence	1990833	1991128					2	0.9898	4	26.6667	F._oxysporum_f._sp._endophyte_Fo47.fna_Candidate_Sequence_g39.t1_0-114()
Cluster 57	15	lycopersici	4287	*	MALW02000015.1_Fusarium_oxysporum_f._sp._lycopersici_4287_Fol4287_contig18,_whole_genome_shotgun_sequence	581819	582114					2	0.9796	4	26.6667	F._oxysporum_f._sp._endophyte_Fo47.fna_Candidate_Sequence_g39.t1_0-114()
Cluster 57	15	lycopersici	4287	*	MALW02000017.1_Fusarium_oxysporum_f._sp._lycopersici_4287_Fol4287_contig55,_whole_genome_shotgun_sequence	225900	226195					5	0.9798	4	26.6667	F._oxysporum_f._sp._endophyte_Fo47.fna_Candidate_Sequence_g39.t1_0-114()
Cluster 57	15	matthiolae	stocks4-AJ260	*	JAJGYP010000037.1_Fusarium_oxysporum_f._sp._matthiolae_strain_Stocks4_contig_37,_whole_genome_shotgun_sequence	16156	16451					2	0.9898	1	6.66667	F._oxysporum_f._sp._endophyte_Fo47.fna_Candidate_Sequence_g39.t1_0-114()
Cluster 57	15	vasinfectum	TF1	*	VINL01000012.1_Fusarium_oxysporum_f._sp._vasinfectum_isolate_TF1_scaffold_12,_whole_genome_shotgun_sequence	1864861	1865246					2		1	6.66667	F._oxysporum_f._sp._endophyte_Fo47.fna_Candidate_Sequence_g39.t1_0-114()
Cluster 60	24	endophyte	Fo47	*	CP052039.1_Fusarium_oxysporum_Fo47_chromosome_II	4994268	4994632					5	0.9836	1	4.16667	F._oxysporum_f._sp._narcissus_FON63.fna_Candidate_Sequence_269214-274507(+)_32_0-120()
Cluster 60	24	apii	207A	*	JAAOOO010000002.1_Fusarium_oxysporum_f._sp._apii_isolate_207.A_fo_apii_R2-207_contig_2,_whole_genome_shotgun_sequence	481429	481793					2	0.9752	1	4.16667	F._oxysporum_f._sp._narcissus_FON63.fna_Candidate_Sequence_269214-274507(+)_32_0-120()
Cluster 60	24	cepae	Fus2	*	contig_2_pilon	421047	421411					2	0.9835	1	4.16667	F._oxysporum_f._sp._narcissus_FON63.fna_Candidate_Sequence_269214-274507(+)_32_0-120()
Cluster 60	24	conglutinans	Fo5176	*	CM024364.1_Fusarium_oxysporum_f._sp._conglutinans_strain_Fo5176_chromosome_5,_whole_genome_shotgun_sequence	329521	329885					2	0.9835	1	4.16667	F._oxysporum_f._sp._narcissus_FON63.fna_Candidate_Sequence_269214-274507(+)_32_0-120()
Cluster 60	24	coriandrii	F_3-2	*	JAAOON010000003.1_Fusarium_oxysporum_f._sp._coriandrii_isolate_3-2_fo_coriandrii_3-2_contig_3,_whole_genome_shotgun_sequence	816989	817353					2	0.9835	1	4.16667	F._oxysporum_f._sp._narcissus_FON63.fna_Candidate_Sequence_269214-274507(+)_32_0-120()
Cluster 60	24	cubense	160527	*	SRMI01000002.1_Fusarium_oxysporum_f._sp._cubense_strain_160527_Focb_160527_v1_contig3,_whole_genome_shotgun_sequence	572775	573139					2	0.9752	1	4.16667	F._oxysporum_f._sp._narcissus_FON63.fna_Candidate_Sequence_269214-274507(+)_32_0-120()
Cluster 60	24	cubense	UK0001	*	VMNF01000005.1_Fusarium_oxysporum_f._sp._cubense_strain_TR4_isolate_UK0001_scf_28419_5,_whole_genome_shotgun_sequence	544686	545050					2	0.9835	1	4.16667	F._oxysporum_f._sp._narcissus_FON63.fna_Candidate_Sequence_269214-274507(+)_32_0-120()
Cluster 60	24	lactucae	AJ516	Race 4	contig_11	506229	506593	g14963	35244.8	-5.49		2	0.9752	1	4.16667	F._oxysporum_f._sp._narcissus_FON63.fna_Candidate_Sequence_269214-274507(+)_32_0-120()
Cluster 60	24	lactucae	AJ520	Race 1	contig_7	852427	852791	g10210	21824.8	-3.39	carboxypeptidase serine protease	2	0.9752	1	4.16667	F._oxysporum_f._sp._narcissus_FON63.fna_Candidate_Sequence_269214-274507(+)_32_0-120()
Cluster 60	24	lactucae	AJ592	Race 4	contig_10	530793	531157					2	0.9752	1	4.16667	F._oxysporum_f._sp._narcissus_FON63.fna_Candidate_Sequence_269214-274507(+)_32_0-120()
Cluster 60	24	lactucae	AJ705	Race 4	contig_11	2101557	2101921					5	0.9754	1	4.16667	F._oxysporum_f._sp._narcissus_FON63.fna_Candidate_Sequence_269214-274507(+)_32_0-120()
Cluster 60	24	lactucae	Fyto7211	Race 1	contig_9	515747	516111					2	0.9752	1	4.16667	F._oxysporum_f._sp._narcissus_FON63.fna_Candidate_Sequence_269214-274507(+)_32_0-120()
Cluster 60	24	lactucae	PF1	Race 1	contig_7	2060484	2060848					5	0.9754	1	4.16667	F._oxysporum_f._sp._narcissus_FON63.fna_Candidate_Sequence_269214-274507(+)_32_0-120()
Cluster 60	24	lini	39	*	WHMS01000021.1_Fusarium_oxysporum_f._sp._lini_strain_39_C6926,_whole_genome_shotgun_sequence	99530	99894					5	0.9836	1	4.16667	F._oxysporum_f._sp._narcissus_FON63.fna_Candidate_Sequence_269214-274507(+)_32_0-120()
Cluster 60	24	lycopersici	4287	*	MALW02000002.1_Fusarium_oxysporum_f._sp._lycopersici_4287_Fol4287_contig2,_whole_genome_shotgun_sequence	417792	418156					2	0.9835	1	4.16667	F._oxysporum_f._sp._narcissus_FON63.fna_Candidate_Sequence_269214-274507(+)_32_0-120()
Cluster 60	24	matthiolae	stocks4-AJ260	*	JAJGYP010000003.1_Fusarium_oxysporum_f._sp._matthiolae_strain_Stocks4_contig_3,_whole_genome_shotgun_sequence	91124	91488					2	0.9752	1	4.16667	F._oxysporum_f._sp._narcissus_FON63.fna_Candidate_Sequence_269214-274507(+)_32_0-120()
Cluster 60	24	narcissus	FON63	*	contig_14	273266	273627					2	0.8583	4	16.6667	F._oxysporum_f._sp._narcissus_FON63.fna_Candidate_Sequence_269214-274507(+)_32_0-120()
Cluster 60	24	narcissus	FON63	*	contig_20	324982	325343					2	0.875	4	16.6667	F._oxysporum_f._sp._narcissus_FON63.fna_Candidate_Sequence_269214-274507(+)_32_0-120()
Cluster 60	24	narcissus	FON63	*	contig_28	23021	23382					5	0.876	4	16.6667	F._oxysporum_f._sp._narcissus_FON63.fna_Candidate_Sequence_269214-274507(+)_32_0-120()
Cluster 60	24	narcissus	FON63	*	contig_3	5103415	5103779					5	0.9836	4	16.6667	F._oxysporum_f._sp._narcissus_FON63.fna_Candidate_Sequence_269214-274507(+)_32_0-120()
Cluster 60	24	niveum	110407-3-1-1	*	JADWMV010000002.1_Fusarium_oxysporum_f._sp._niveum_strain_110407-3-1-1_utg6_pilon_pilon,_whole_genome_shotgun_sequence	783397	783761					5	0.9836	1	4.16667	F._oxysporum_f._sp._narcissus_FON63.fna_Candidate_Sequence_269214-274507(+)_32_0-120()
Cluster 60	24	rapae	Tf1208	*	JAELUQ010000003.1_Fusarium_oxysporum_f._sp._rapae_strain_Tf1208_Forpe_Tf1208_v1_contig3,_whole_genome_shotgun_sequence	4965479	4965846					5		1	4.16667	F._oxysporum_f._sp._narcissus_FON63.fna_Candidate_Sequence_269214-274507(+)_32_0-120()
Cluster 60	24	vasinfectum	TF1	*	VINL01000013.1_Fusarium_oxysporum_f._sp._vasinfectum_isolate_TF1_scaffold_13,_whole_genome_shotgun_sequence	2064773	2065137					5	0.9836	1	4.16667	F._oxysporum_f._sp._narcissus_FON63.fna_Candidate_Sequence_269214-274507(+)_32_0-120()
Cluster 60	24	rocket	AJ174	*	contig_12	550527	550891					2	0.9835	1	4.16667	F._oxysporum_f._sp._narcissus_FON63.fna_Candidate_Sequence_269214-274507(+)_32_0-120()
Cluster 63	23	cepae	Fus2	*	contig_10_pilon	809490	809845					2	0.822	2	8.69565	F._oxysporum_f._sp._cubense_160527.fna_Candidate_Sequence_g42.t1_0-118(),F._oxysporum_f._sp._lini_39.fna_Candidate_Sequence_443125-448340(+)_8_0-38(),F._oxysporum_o_f_rocket_AJ174.fna_Candidate_Sequence_1629305-1634528(+)_70_0-118()
Cluster 63	23	cepae	Fus2	*	contig_16_pilon	415161	415516					2	0.8305	2	8.69565	F._oxysporum_f._sp._cubense_160527.fna_Candidate_Sequence_g42.t1_0-118(),F._oxysporum_f._sp._lini_39.fna_Candidate_Sequence_443125-448340(+)_8_0-38(),F._oxysporum_o_f_rocket_AJ174.fna_Candidate_Sequence_1629305-1634528(+)_70_0-118()
Cluster 63	23	conglutinans	Fo5176	*	CM024361.1_Fusarium_oxysporum_f._sp._conglutinans_strain_Fo5176_chromosome_2,_whole_genome_shotgun_sequence	1971312	1971667					2	0.7881	2	8.69565	F._oxysporum_f._sp._cubense_160527.fna_Candidate_Sequence_g42.t1_0-118(),F._oxysporum_f._sp._lini_39.fna_Candidate_Sequence_443125-448340(+)_8_0-38(),F._oxysporum_o_f_rocket_AJ174.fna_Candidate_Sequence_1629305-1634528(+)_70_0-118()
Cluster 63	23	conglutinans	Fo5176	*	CM024369.1_Fusarium_oxysporum_f._sp._conglutinans_strain_Fo5176_chromosome_11,_whole_genome_shotgun_sequence	2620808	2621163					5		2	8.69565	F._oxysporum_f._sp._cubense_160527.fna_Candidate_Sequence_g42.t1_0-118(),F._oxysporum_f._sp._lini_39.fna_Candidate_Sequence_443125-448340(+)_8_0-38(),F._oxysporum_o_f_rocket_AJ174.fna_Candidate_Sequence_1629305-1634528(+)_70_0-118()
Cluster 63	23	cubense	160527	*	SRMI01000003.1_Fusarium_oxysporum_f._sp._cubense_strain_160527_Focb_160527_v1_contig2,_whole_genome_shotgun_sequence	2924655	2925010					5	0.8067	1	4.34783	F._oxysporum_f._sp._cubense_160527.fna_Candidate_Sequence_g42.t1_0-118(),F._oxysporum_f._sp._lini_39.fna_Candidate_Sequence_443125-448340(+)_8_0-38(),F._oxysporum_o_f_rocket_AJ174.fna_Candidate_Sequence_1629305-1634528(+)_70_0-118()
Cluster 63	23	cubense	UK0001	*	VMNF01000013.1_Fusarium_oxysporum_f._sp._cubense_strain_TR4_isolate_UK0001_scf_28419_13,_whole_genome_shotgun_sequence	1191195	1191550					5	0.8067	2	8.69565	F._oxysporum_f._sp._cubense_160527.fna_Candidate_Sequence_g42.t1_0-118(),F._oxysporum_f._sp._lini_39.fna_Candidate_Sequence_443125-448340(+)_8_0-38(),F._oxysporum_o_f_rocket_AJ174.fna_Candidate_Sequence_1629305-1634528(+)_70_0-118()
Cluster 63	23	cubense	UK0001	*	VMNF01000014.1_Fusarium_oxysporum_f._sp._cubense_strain_TR4_isolate_UK0001_scf_28419_14,_whole_genome_shotgun_sequence	3679175	3679530					5	0.8067	2	8.69565	F._oxysporum_f._sp._cubense_160527.fna_Candidate_Sequence_g42.t1_0-118(),F._oxysporum_f._sp._lini_39.fna_Candidate_Sequence_443125-448340(+)_8_0-38(),F._oxysporum_o_f_rocket_AJ174.fna_Candidate_Sequence_1629305-1634528(+)_70_0-118()
Cluster 63	23	lactucae	AJ516	Race 4	contig_6	341144	341499	g9201	53005.7	4.32	six9	5	1	2	8.69565	F._oxysporum_f._sp._cubense_160527.fna_Candidate_Sequence_g42.t1_0-118(),F._oxysporum_f._sp._lini_39.fna_Candidate_Sequence_443125-448340(+)_8_0-38(),F._oxysporum_o_f_rocket_AJ174.fna_Candidate_Sequence_1629305-1634528(+)_70_0-118()
Cluster 63	23	lactucae	AJ516	Race 4	contig_9	206999	207354	g12779	53005.7	4.32	six9	5	1	2	8.69565	F._oxysporum_f._sp._cubense_160527.fna_Candidate_Sequence_g42.t1_0-118(),F._oxysporum_f._sp._lini_39.fna_Candidate_Sequence_443125-448340(+)_8_0-38(),F._oxysporum_o_f_rocket_AJ174.fna_Candidate_Sequence_1629305-1634528(+)_70_0-118()
Cluster 63	23	lactucae	AJ520	Race 1	contig_5	286557	286912	g7488	25599.7	1.63	six9	2	1	1	4.34783	F._oxysporum_f._sp._cubense_160527.fna_Candidate_Sequence_g42.t1_0-118(),F._oxysporum_f._sp._lini_39.fna_Candidate_Sequence_443125-448340(+)_8_0-38(),F._oxysporum_o_f_rocket_AJ174.fna_Candidate_Sequence_1629305-1634528(+)_70_0-118()
Cluster 63	23	lactucae	AJ592	Race 4	contig_23	211660	212015					2	1	2	8.69565	F._oxysporum_f._sp._cubense_160527.fna_Candidate_Sequence_g42.t1_0-118(),F._oxysporum_f._sp._lini_39.fna_Candidate_Sequence_443125-448340(+)_8_0-38(),F._oxysporum_o_f_rocket_AJ174.fna_Candidate_Sequence_1629305-1634528(+)_70_0-118()
Cluster 63	23	lactucae	AJ592	Race 4	contig_4	1947594	1947949					5	1	2	8.69565	F._oxysporum_f._sp._cubense_160527.fna_Candidate_Sequence_g42.t1_0-118(),F._oxysporum_f._sp._lini_39.fna_Candidate_Sequence_443125-448340(+)_8_0-38(),F._oxysporum_o_f_rocket_AJ174.fna_Candidate_Sequence_1629305-1634528(+)_70_0-118()
Cluster 63	23	lactucae	AJ705	Race 4	contig_13	210273	210628					5	1	2	8.69565	F._oxysporum_f._sp._cubense_160527.fna_Candidate_Sequence_g42.t1_0-118(),F._oxysporum_f._sp._lini_39.fna_Candidate_Sequence_443125-448340(+)_8_0-38(),F._oxysporum_o_f_rocket_AJ174.fna_Candidate_Sequence_1629305-1634528(+)_70_0-118()
Cluster 63	23	lactucae	AJ705	Race 4	contig_2	3014926	3015281					2	1	2	8.69565	F._oxysporum_f._sp._cubense_160527.fna_Candidate_Sequence_g42.t1_0-118(),F._oxysporum_f._sp._lini_39.fna_Candidate_Sequence_443125-448340(+)_8_0-38(),F._oxysporum_o_f_rocket_AJ174.fna_Candidate_Sequence_1629305-1634528(+)_70_0-118()
Cluster 63	23	lactucae	Fyto7211	Race 1	contig_11	214132	214487					2	1	1	4.34783	F._oxysporum_f._sp._cubense_160527.fna_Candidate_Sequence_g42.t1_0-118(),F._oxysporum_f._sp._lini_39.fna_Candidate_Sequence_443125-448340(+)_8_0-38(),F._oxysporum_o_f_rocket_AJ174.fna_Candidate_Sequence_1629305-1634528(+)_70_0-118()
Cluster 63	23	lactucae	PF1	Race 1	contig_15	1458564	1458919					5	1	1	4.34783	F._oxysporum_f._sp._cubense_160527.fna_Candidate_Sequence_g42.t1_0-118(),F._oxysporum_f._sp._lini_39.fna_Candidate_Sequence_443125-448340(+)_8_0-38(),F._oxysporum_o_f_rocket_AJ174.fna_Candidate_Sequence_1629305-1634528(+)_70_0-118()
Cluster 63	23	matthiolae	stocks4-AJ260	*	JAJGYP010000013.1_Fusarium_oxysporum_f._sp._matthiolae_strain_Stocks4_contig_13,_whole_genome_shotgun_sequence	1051474	1051829					2	0.7881	2	8.69565	F._oxysporum_f._sp._cubense_160527.fna_Candidate_Sequence_g42.t1_0-118(),F._oxysporum_f._sp._lini_39.fna_Candidate_Sequence_443125-448340(+)_8_0-38(),F._oxysporum_o_f_rocket_AJ174.fna_Candidate_Sequence_1629305-1634528(+)_70_0-118()
Cluster 63	23	matthiolae	stocks4-AJ260	*	JAJGYP010000019.1_Fusarium_oxysporum_f._sp._matthiolae_strain_Stocks4_contig_19,_whole_genome_shotgun_sequence	517722	518077					5	0.8655	2	8.69565	F._oxysporum_f._sp._cubense_160527.fna_Candidate_Sequence_g42.t1_0-118(),F._oxysporum_f._sp._lini_39.fna_Candidate_Sequence_443125-448340(+)_8_0-38(),F._oxysporum_o_f_rocket_AJ174.fna_Candidate_Sequence_1629305-1634528(+)_70_0-118()
Cluster 63	23	narcissus	FON63	*	contig_13	925807	926162					5	0.8151	1	4.34783	F._oxysporum_f._sp._cubense_160527.fna_Candidate_Sequence_g42.t1_0-118(),F._oxysporum_f._sp._lini_39.fna_Candidate_Sequence_443125-448340(+)_8_0-38(),F._oxysporum_o_f_rocket_AJ174.fna_Candidate_Sequence_1629305-1634528(+)_70_0-118()
Cluster 63	23	niveum	110407-3-1-1	*	JADWMV010000016.1_Fusarium_oxysporum_f._sp._niveum_strain_110407-3-1-1_utg42_pilon_pilon,_whole_genome_shotgun_sequence	3812491	3812846					5	0.8487	1	4.34783	F._oxysporum_f._sp._cubense_160527.fna_Candidate_Sequence_g42.t1_0-118(),F._oxysporum_f._sp._lini_39.fna_Candidate_Sequence_443125-448340(+)_8_0-38(),F._oxysporum_o_f_rocket_AJ174.fna_Candidate_Sequence_1629305-1634528(+)_70_0-118()
Cluster 63	23	rapae	Tf1208	*	JAELUQ010000008.1_Fusarium_oxysporum_f._sp._rapae_strain_Tf1208_Forpe_Tf1208_v1_contig8,_whole_genome_shotgun_sequence	271567	271922					2	0.8475	1	4.34783	F._oxysporum_f._sp._cubense_160527.fna_Candidate_Sequence_g42.t1_0-118(),F._oxysporum_f._sp._lini_39.fna_Candidate_Sequence_443125-448340(+)_8_0-38(),F._oxysporum_o_f_rocket_AJ174.fna_Candidate_Sequence_1629305-1634528(+)_70_0-118()
Cluster 63	23	rocket	AJ174	*	contig_9	673878	674233					2	0.8475	2	8.69565	F._oxysporum_f._sp._cubense_160527.fna_Candidate_Sequence_g42.t1_0-118(),F._oxysporum_f._sp._lini_39.fna_Candidate_Sequence_443125-448340(+)_8_0-38(),F._oxysporum_o_f_rocket_AJ174.fna_Candidate_Sequence_1629305-1634528(+)_70_0-118()
Cluster 63	23	rocket	AJ174	*	contig_9	1630121	1630476					5	0.7899	2	8.69565	F._oxysporum_f._sp._cubense_160527.fna_Candidate_Sequence_g42.t1_0-118(),F._oxysporum_f._sp._lini_39.fna_Candidate_Sequence_443125-448340(+)_8_0-38(),F._oxysporum_o_f_rocket_AJ174.fna_Candidate_Sequence_1629305-1634528(+)_70_0-118()
Cluster 73	26	endophyte	Fo47	*	CP052045.1_Fusarium_oxysporum_Fo47_chromosome_VIII	949698	950008					5		1	3.84615	F._oxysporum_f._sp._lactucae_AJ516.fna_Candidate_Sequence_1716627-1721771(-)_70_0-102()
Cluster 73	26	apii	207A	*	JAAOOO010000007.1_Fusarium_oxysporum_f._sp._apii_isolate_207.A_fo_apii_R2-207_contig_7,_whole_genome_shotgun_sequence	2741647	2741957					2	1	2	7.69231	F._oxysporum_f._sp._lactucae_AJ516.fna_Candidate_Sequence_1716627-1721771(-)_70_0-102()
Cluster 73	26	apii	207A	*	JAAOOO010000009.1_Fusarium_oxysporum_f._sp._apii_isolate_207.A_fo_apii_R2-207_contig_9,_whole_genome_shotgun_sequence	1698118	1698425					5	0.8058	2	7.69231	F._oxysporum_f._sp._lactucae_AJ516.fna_Candidate_Sequence_1716627-1721771(-)_70_0-102()
Cluster 73	26	cepae	Fus2	*	contig_7_pilon	2781596	2781906					2	1	1	3.84615	F._oxysporum_f._sp._lactucae_AJ516.fna_Candidate_Sequence_1716627-1721771(-)_70_0-102()
Cluster 73	26	conglutinans	Fo5176	*	CM024368.1_Fusarium_oxysporum_f._sp._conglutinans_strain_Fo5176_chromosome_9,_whole_genome_shotgun_sequence	726508	726818					5	1	2	7.69231	F._oxysporum_f._sp._lactucae_AJ516.fna_Candidate_Sequence_1716627-1721771(-)_70_0-102()
Cluster 73	26	conglutinans	Fo5176	*	CM024373.1_Fusarium_oxysporum_f._sp._conglutinans_strain_Fo5176_chromosome_16,_whole_genome_shotgun_sequence	1790368	1790675					5	0.7767	2	7.69231	F._oxysporum_f._sp._lactucae_AJ516.fna_Candidate_Sequence_1716627-1721771(-)_70_0-102()
Cluster 73	26	coriandrii	F_3-2	*	JAAOON010000007.1_Fusarium_oxysporum_f._sp._coriandrii_isolate_3-2_fo_coriandrii_3-2_contig_7,_whole_genome_shotgun_sequence	3159845	3160155					2	0.9903	2	7.69231	F._oxysporum_f._sp._lactucae_AJ516.fna_Candidate_Sequence_1716627-1721771(-)_70_0-102()
Cluster 73	26	coriandrii	F_3-2	*	JAAOON010000007.1_Fusarium_oxysporum_f._sp._coriandrii_isolate_3-2_fo_coriandrii_3-2_contig_7,_whole_genome_shotgun_sequence	4620318	4620625					2	0.8039	2	7.69231	F._oxysporum_f._sp._lactucae_AJ516.fna_Candidate_Sequence_1716627-1721771(-)_70_0-102()
Cluster 73	26	cubense	160527	*	SRMI01000009.1_Fusarium_oxysporum_f._sp._cubense_strain_160527_Focb_160527_v1_contig8,_whole_genome_shotgun_sequence	871410	871720					5	0.9904	1	3.84615	F._oxysporum_f._sp._lactucae_AJ516.fna_Candidate_Sequence_1716627-1721771(-)_70_0-102()
Cluster 73	26	cubense	UK0001	*	VMNF01000012.1_Fusarium_oxysporum_f._sp._cubense_strain_TR4_isolate_UK0001_scf_28419_12,_whole_genome_shotgun_sequence	768859	769169					5	0.9904	1	3.84615	F._oxysporum_f._sp._lactucae_AJ516.fna_Candidate_Sequence_1716627-1721771(-)_70_0-102()
Cluster 73	26	lactucae	AJ516	Race 4	contig_15	1720766	1721073	g19154	164.54	3.57	hypothetical protein	2	0.7549	2	7.69231	F._oxysporum_f._sp._lactucae_AJ516.fna_Candidate_Sequence_1716627-1721771(-)_70_0-102()
Cluster 73	26	lactucae	AJ516	Race 4	contig_5	973943	974253	g8071	no DE	NA		5	1	2	7.69231	F._oxysporum_f._sp._lactucae_AJ516.fna_Candidate_Sequence_1716627-1721771(-)_70_0-102()
Cluster 73	26	lactucae	AJ520	Race 1	contig_12	760294	760604	g15372	no DE	NA		5	1	1	3.84615	F._oxysporum_f._sp._lactucae_AJ516.fna_Candidate_Sequence_1716627-1721771(-)_70_0-102()
Cluster 73	26	lactucae	AJ592	Race 4	contig_12	1279468	1279778					2	1	2	7.69231	F._oxysporum_f._sp._lactucae_AJ516.fna_Candidate_Sequence_1716627-1721771(-)_70_0-102()
Cluster 73	26	lactucae	AJ592	Race 4	contig_31	259949	260256					2	0.7549	2	7.69231	F._oxysporum_f._sp._lactucae_AJ516.fna_Candidate_Sequence_1716627-1721771(-)_70_0-102()
Cluster 73	26	lactucae	AJ705	Race 4	contig_15	1773887	1774194					2	0.7549	2	7.69231	F._oxysporum_f._sp._lactucae_AJ516.fna_Candidate_Sequence_1716627-1721771(-)_70_0-102()
Cluster 73	26	lactucae	AJ705	Race 4	contig_6	2827742	2828052					2	1	2	7.69231	F._oxysporum_f._sp._lactucae_AJ516.fna_Candidate_Sequence_1716627-1721771(-)_70_0-102()
Cluster 73	26	lactucae	Fyto7211	Race 1	contig_10	991561	991871					5	1	1	3.84615	F._oxysporum_f._sp._lactucae_AJ516.fna_Candidate_Sequence_1716627-1721771(-)_70_0-102()
Cluster 73	26	lactucae	PF1	Race 1	contig_5	893993	894303					5	1	1	3.84615	F._oxysporum_f._sp._lactucae_AJ516.fna_Candidate_Sequence_1716627-1721771(-)_70_0-102()
Cluster 73	26	lini	39	*	WHMS01000010.1_Fusarium_oxysporum_f._sp._lini_strain_39_C6915,_whole_genome_shotgun_sequence	1354894	1355204					5	1	1	3.84615	F._oxysporum_f._sp._lactucae_AJ516.fna_Candidate_Sequence_1716627-1721771(-)_70_0-102()
Cluster 73	26	lycopersici	4287	*	MALW02000008.1_Fusarium_oxysporum_f._sp._lycopersici_4287_Fol4287_contig5,_whole_genome_shotgun_sequence	2666671	2666981					2	1	1	3.84615	F._oxysporum_f._sp._lactucae_AJ516.fna_Candidate_Sequence_1716627-1721771(-)_70_0-102()
Cluster 73	26	matthiolae	stocks4-AJ260	*	JAJGYP010000007.1_Fusarium_oxysporum_f._sp._matthiolae_strain_Stocks4_contig_7,_whole_genome_shotgun_sequence	2797097	2797407					2	1	1	3.84615	F._oxysporum_f._sp._lactucae_AJ516.fna_Candidate_Sequence_1716627-1721771(-)_70_0-102()
Cluster 73	26	narcissus	FON63	*	contig_2	864825	865135					5	1	1	3.84615	F._oxysporum_f._sp._lactucae_AJ516.fna_Candidate_Sequence_1716627-1721771(-)_70_0-102()
Cluster 73	26	niveum	110407-3-1-1	*	JADWMV010000004.1_Fusarium_oxysporum_f._sp._niveum_strain_110407-3-1-1_utg8_pilon_pilon,_whole_genome_shotgun_sequence	730722	731032					5	1	1	3.84615	F._oxysporum_f._sp._lactucae_AJ516.fna_Candidate_Sequence_1716627-1721771(-)_70_0-102()
Cluster 73	26	vasinfectum	TF1	*	VINL01000006.1_Fusarium_oxysporum_f._sp._vasinfectum_isolate_TF1_scaffold_6,_whole_genome_shotgun_sequence	2676790	2677100					2	1	1	3.84615	F._oxysporum_f._sp._lactucae_AJ516.fna_Candidate_Sequence_1716627-1721771(-)_70_0-102()
Cluster 73	26	rocket	AJ174	*	contig_1	3324124	3324434					5	1	1	3.84615	F._oxysporum_f._sp._lactucae_AJ516.fna_Candidate_Sequence_1716627-1721771(-)_70_0-102()
Cluster 75	17	endophyte	Fo47	*	CP052043.1_Fusarium_oxysporum_Fo47_chromosome_VI	172338	172642					2	0.8614	2	11.7647	F._oxysporum_f._sp._endophyte_Fo47.fna_Candidate_Sequence_2207660-2212687(-)_31_0-102()
Cluster 75	17	endophyte	Fo47	*	CP052044.1_Fusarium_oxysporum_Fo47_chromosome_VII	2209315	2209622					5		2	11.7647	F._oxysporum_f._sp._endophyte_Fo47.fna_Candidate_Sequence_2207660-2212687(-)_31_0-102()
Cluster 75	17	conglutinans	Fo5176	*	CM024362.1_Fusarium_oxysporum_f._sp._conglutinans_strain_Fo5176_chromosome_3,_whole_genome_shotgun_sequence	320355	320659					2	0.8614	2	11.7647	F._oxysporum_f._sp._endophyte_Fo47.fna_Candidate_Sequence_2207660-2212687(-)_31_0-102()
Cluster 75	17	conglutinans	Fo5176	*	CM024372.1_Fusarium_oxysporum_f._sp._conglutinans_strain_Fo5176_chromosome_14,_whole_genome_shotgun_sequence	619845	620149					2	0.8515	2	11.7647	F._oxysporum_f._sp._endophyte_Fo47.fna_Candidate_Sequence_2207660-2212687(-)_31_0-102()
Cluster 75	17	lactucae	AJ516	Race 4	contig_26	31887	32191	no annotation	no expression	NA		2	0.8	2	11.7647	F._oxysporum_f._sp._endophyte_Fo47.fna_Candidate_Sequence_2207660-2212687(-)_31_0-102()
Cluster 75	17	lactucae	AJ516	Race 4	contig_9	2831178	2831482	g13724	14.73	3.97		5	0.9118	2	11.7647	F._oxysporum_f._sp._endophyte_Fo47.fna_Candidate_Sequence_2207660-2212687(-)_31_0-102()
Cluster 75	17	lactucae	AJ520	Race 1	contig_9	2789209	2789513	no annotation	no expression	NA		5	0.7921	1	5.88235	F._oxysporum_f._sp._endophyte_Fo47.fna_Candidate_Sequence_2207660-2212687(-)_31_0-102()
Cluster 75	17	lactucae	AJ592	Race 4	contig_11	209078	209382					2	0.9208	2	11.7647	F._oxysporum_f._sp._endophyte_Fo47.fna_Candidate_Sequence_2207660-2212687(-)_31_0-102()
Cluster 75	17	lactucae	AJ592	Race 4	contig_8	2665845	2666149					5	0.7921	2	11.7647	F._oxysporum_f._sp._endophyte_Fo47.fna_Candidate_Sequence_2207660-2212687(-)_31_0-102()
Cluster 75	17	lactucae	AJ705	Race 4	contig_12	205474	205778					2	0.9208	2	11.7647	F._oxysporum_f._sp._endophyte_Fo47.fna_Candidate_Sequence_2207660-2212687(-)_31_0-102()
Cluster 75	17	lactucae	AJ705	Race 4	contig_9	2718722	2719026					5	0.7921	2	11.7647	F._oxysporum_f._sp._endophyte_Fo47.fna_Candidate_Sequence_2207660-2212687(-)_31_0-102()
Cluster 75	17	lactucae	Fyto7211	Race 1	contig_7	2983257	2983561					5	0.7921	1	5.88235	F._oxysporum_f._sp._endophyte_Fo47.fna_Candidate_Sequence_2207660-2212687(-)_31_0-102()
Cluster 75	17	lactucae	PF1	Race 1	contig_12	2253120	2253424					5	0.7921	1	5.88235	F._oxysporum_f._sp._endophyte_Fo47.fna_Candidate_Sequence_2207660-2212687(-)_31_0-102()
Cluster 75	17	matthiolae	stocks4-AJ260	*	JAJGYP010000010.1_Fusarium_oxysporum_f._sp._matthiolae_strain_Stocks4_contig_10,_whole_genome_shotgun_sequence	45056	45360					2	0.8	2	11.7647	F._oxysporum_f._sp._endophyte_Fo47.fna_Candidate_Sequence_2207660-2212687(-)_31_0-102()
Cluster 75	17	matthiolae	stocks4-AJ260	*	JAJGYP010000017.1_Fusarium_oxysporum_f._sp._matthiolae_strain_Stocks4_contig_17,_whole_genome_shotgun_sequence	520334	520638					5	0.9118	2	11.7647	F._oxysporum_f._sp._endophyte_Fo47.fna_Candidate_Sequence_2207660-2212687(-)_31_0-102()
Cluster 75	17	vasinfectum	TF1	*	VINL01000002.1_Fusarium_oxysporum_f._sp._vasinfectum_isolate_TF1_scaffold_2,_whole_genome_shotgun_sequence	4995269	4995573					5	0.8529	1	5.88235	F._oxysporum_f._sp._endophyte_Fo47.fna_Candidate_Sequence_2207660-2212687(-)_31_0-102()
Cluster 75	17	rocket	AJ174	*	contig_27	89986	90290					5	0.8529	1	5.88235	F._oxysporum_f._sp._endophyte_Fo47.fna_Candidate_Sequence_2207660-2212687(-)_31_0-102()
Cluster 76	20	apii	207A	*	JAAOOO010000019.1_Fusarium_oxysporum_f._sp._apii_isolate_207.A_fo_apii_R2-207_contig_20,_whole_genome_shotgun_sequence	226519	226823					2	0.9802	1	5	F._oxysporum_f._sp._cepae_Fus2.fna_Candidate_Sequence_g280.t1_0-129()
Cluster 76	20	cepae	Fus2	*	contig_19_pilon	383441	383745					5		1	5	F._oxysporum_f._sp._cepae_Fus2.fna_Candidate_Sequence_g280.t1_0-129()
Cluster 76	20	coriandrii	F_3-2	*	JAAOON010000011.1_Fusarium_oxysporum_f._sp._coriandrii_isolate_3-2_fo_coriandrii_3-2_contig_11,_whole_genome_shotgun_sequence	579397	579701					2	0.9505	1	5	F._oxysporum_f._sp._cepae_Fus2.fna_Candidate_Sequence_g280.t1_0-129()
Cluster 76	20	lactucae	AJ516	Race 4	contig_6	98513	98817	g9106	120186	7.27	f. sp. apii effector protein	5	0.9902	2	10	F._oxysporum_f._sp._cepae_Fus2.fna_Candidate_Sequence_g280.t1_0-129()
Cluster 76	20	lactucae	AJ516	Race 4	contig_6	114722	115026	g9113	120186	7.27	f. sp. apii effector protein	2	0.9901	2	10	F._oxysporum_f._sp._cepae_Fus2.fna_Candidate_Sequence_g280.t1_0-129()
Cluster 76	20	lactucae	AJ520	Race 1	contig_5	2881856	2882160	g8326	55921.4	2.5	f. sp. apii effector protein	5	0.9902	3	15	F._oxysporum_f._sp._cepae_Fus2.fna_Candidate_Sequence_g280.t1_0-129()
Cluster 76	20	lactucae	AJ520	Race 1	contig_5	2892237	2892541	g8330	55921.4	2.5	f. sp. apii effector protein	2	0.9901	3	15	F._oxysporum_f._sp._cepae_Fus2.fna_Candidate_Sequence_g280.t1_0-129()
Cluster 76	20	lactucae	AJ520	Race 1	contig_5	3530204	3530508					5	0.9804	3	15	F._oxysporum_f._sp._cepae_Fus2.fna_Candidate_Sequence_g280.t1_0-129()
Cluster 76	20	lactucae	AJ592	Race 4	contig_23	429700	430004					5	0.9902	4	20	F._oxysporum_f._sp._cepae_Fus2.fna_Candidate_Sequence_g280.t1_0-129()
Cluster 76	20	lactucae	AJ592	Race 4	contig_23	445497	445801					2	0.9901	4	20	F._oxysporum_f._sp._cepae_Fus2.fna_Candidate_Sequence_g280.t1_0-129()
Cluster 76	20	lactucae	AJ592	Race 4	contig_4	1705947	1706251					5	0.9902	4	20	F._oxysporum_f._sp._cepae_Fus2.fna_Candidate_Sequence_g280.t1_0-129()
Cluster 76	20	lactucae	AJ592	Race 4	contig_4	1722063	1722367					2	0.9901	4	20	F._oxysporum_f._sp._cepae_Fus2.fna_Candidate_Sequence_g280.t1_0-129()
Cluster 76	20	lactucae	AJ705	Race 4	contig_2	3240519	3240823					5	0.9902	3	15	F._oxysporum_f._sp._cepae_Fus2.fna_Candidate_Sequence_g280.t1_0-129()
Cluster 76	20	lactucae	AJ705	Race 4	contig_2	3257670	3257974					2	0.9901	3	15	F._oxysporum_f._sp._cepae_Fus2.fna_Candidate_Sequence_g280.t1_0-129()
Cluster 76	20	lactucae	AJ705	Race 4	contig_24	733995	734299					5	0.9902	3	15	F._oxysporum_f._sp._cepae_Fus2.fna_Candidate_Sequence_g280.t1_0-129()
Cluster 76	20	lactucae	Fyto7211	Race 1	contig_22	595625	595929					2	0.9802	2	10	F._oxysporum_f._sp._cepae_Fus2.fna_Candidate_Sequence_g280.t1_0-129()
Cluster 76	20	lactucae	Fyto7211	Race 1	contig_22	1189568	1189872					5	0.9902	2	10	F._oxysporum_f._sp._cepae_Fus2.fna_Candidate_Sequence_g280.t1_0-129()
Cluster 76	20	lactucae	PF1	Race 1	contig_13	520376	520680					5	0.9804	3	15	F._oxysporum_f._sp._cepae_Fus2.fna_Candidate_Sequence_g280.t1_0-129()
Cluster 76	20	lactucae	PF1	Race 1	contig_13	1164594	1164898					5	0.9902	3	15	F._oxysporum_f._sp._cepae_Fus2.fna_Candidate_Sequence_g280.t1_0-129()
Cluster 76	20	lactucae	PF1	Race 1	contig_13	1174973	1175277					2	0.9901	3	15	F._oxysporum_f._sp._cepae_Fus2.fna_Candidate_Sequence_g280.t1_0-129()
Cluster 81	14	endophyte	Fo47	*	CP052044.1_Fusarium_oxysporum_Fo47_chromosome_VII	437803	438098					5		2	14.2857	F._oxysporum_f._sp._endophyte_Fo47.fna_Candidate_Sequence_g39.t1_0-114()
Cluster 81	14	endophyte	Fo47	*	CP052044.1_Fusarium_oxysporum_Fo47_chromosome_VII	985900	986195					2	0.9485	2	14.2857	F._oxysporum_f._sp._endophyte_Fo47.fna_Candidate_Sequence_g39.t1_0-114()
Cluster 81	14	apii	207A	*	JAAOOO010000008.1_Fusarium_oxysporum_f._sp._apii_isolate_207.A_fo_apii_R2-207_contig_8,_whole_genome_shotgun_sequence	49969	50264					2	0.9588	1	7.14286	F._oxysporum_f._sp._endophyte_Fo47.fna_Candidate_Sequence_g39.t1_0-114()
Cluster 81	14	lactucae	AJ516	Race 4	contig_16	82427	82722	g19244	no DE	NA		2	0.9588	1	7.14286	F._oxysporum_f._sp._endophyte_Fo47.fna_Candidate_Sequence_g39.t1_0-114()
Cluster 81	14	lactucae	AJ520	Race 1	contig_26	297408	297703	g21050	45.99	5.66	hypothetical protein	5	0.9592	1	7.14286	F._oxysporum_f._sp._endophyte_Fo47.fna_Candidate_Sequence_g39.t1_0-114()
Cluster 81	14	lactucae	AJ592	Race 4	contig_36	79343	79638					2	0.9588	1	7.14286	F._oxysporum_f._sp._endophyte_Fo47.fna_Candidate_Sequence_g39.t1_0-114()
Cluster 81	14	lactucae	AJ705	Race 4	contig_7	3335176	3335471					5	0.9592	1	7.14286	F._oxysporum_f._sp._endophyte_Fo47.fna_Candidate_Sequence_g39.t1_0-114()
Cluster 81	14	lactucae	Fyto7211	Race 1	contig_13	315926	316221					2	0.9588	1	7.14286	F._oxysporum_f._sp._endophyte_Fo47.fna_Candidate_Sequence_g39.t1_0-114()
Cluster 81	14	lactucae	PF1	Race 1	contig_29	15234	15529					5	0.9592	1	7.14286	F._oxysporum_f._sp._endophyte_Fo47.fna_Candidate_Sequence_g39.t1_0-114()
Cluster 81	14	lycopersici	4287	*	MALW02000004.1_Fusarium_oxysporum_f._sp._lycopersici_4287_Fol4287_contig47,_whole_genome_shotgun_sequence	364462	364757					5	0.9694	4	28.5714	F._oxysporum_f._sp._endophyte_Fo47.fna_Candidate_Sequence_g39.t1_0-114()
Cluster 81	14	lycopersici	4287	*	MALW02000004.1_Fusarium_oxysporum_f._sp._lycopersici_4287_Fol4287_contig47,_whole_genome_shotgun_sequence	1990833	1991128					5	0.949	4	28.5714	F._oxysporum_f._sp._endophyte_Fo47.fna_Candidate_Sequence_g39.t1_0-114()
Cluster 81	14	lycopersici	4287	*	MALW02000015.1_Fusarium_oxysporum_f._sp._lycopersici_4287_Fol4287_contig18,_whole_genome_shotgun_sequence	581819	582114					5	0.9796	4	28.5714	F._oxysporum_f._sp._endophyte_Fo47.fna_Candidate_Sequence_g39.t1_0-114()
Cluster 81	14	lycopersici	4287	*	MALW02000017.1_Fusarium_oxysporum_f._sp._lycopersici_4287_Fol4287_contig55,_whole_genome_shotgun_sequence	225900	226195					2	0.9691	4	28.5714	F._oxysporum_f._sp._endophyte_Fo47.fna_Candidate_Sequence_g39.t1_0-114()
Cluster 81	14	matthiolae	stocks4-AJ260	*	JAJGYP010000037.1_Fusarium_oxysporum_f._sp._matthiolae_strain_Stocks4_contig_37,_whole_genome_shotgun_sequence	16156	16451					5	0.9592	1	7.14286	F._oxysporum_f._sp._endophyte_Fo47.fna_Candidate_Sequence_g39.t1_0-114()
Cluster 82	132	endophyte	Fo47	*	CP052038.1_Fusarium_oxysporum_Fo47_chromosome_I	6396014	6396201					2	0.9677	2	1.51515	F._oxysporum_f._sp._lini_39.fna_Candidate_Sequence_98791-104009(+)_5_0-81(),F._oxysporum_f._sp._matthiolae_stocks4-AJ260.fna_Candidate_Sequence_20321-25539(+)_48_0-82()
Cluster 82	132	endophyte	Fo47	*	CP052044.1_Fusarium_oxysporum_Fo47_chromosome_VII	1065667	1065911					5	0.9878	2	1.51515	F._oxysporum_f._sp._lini_39.fna_Candidate_Sequence_98791-104009(+)_5_0-81(),F._oxysporum_f._sp._matthiolae_stocks4-AJ260.fna_Candidate_Sequence_20321-25539(+)_48_0-82()
Cluster 82	132	apii	207A	*	JAAOOO010000001.1_Fusarium_oxysporum_f._sp._apii_isolate_207.A_fo_apii_R2-207_contig_1,_whole_genome_shotgun_sequence	26342	26529					5	0.9683	16	12.1212	F._oxysporum_f._sp._lini_39.fna_Candidate_Sequence_98791-104009(+)_5_0-81(),F._oxysporum_f._sp._matthiolae_stocks4-AJ260.fna_Candidate_Sequence_20321-25539(+)_48_0-82()
Cluster 82	132	apii	207A	*	JAAOOO010000002.1_Fusarium_oxysporum_f._sp._apii_isolate_207.A_fo_apii_R2-207_contig_2,_whole_genome_shotgun_sequence	3339689	3339981					5		16	12.1212	F._oxysporum_f._sp._lini_39.fna_Candidate_Sequence_98791-104009(+)_5_0-81(),F._oxysporum_f._sp._matthiolae_stocks4-AJ260.fna_Candidate_Sequence_20321-25539(+)_48_0-82()
Cluster 82	132	apii	207A	*	JAAOOO010000009.1_Fusarium_oxysporum_f._sp._apii_isolate_207.A_fo_apii_R2-207_contig_9,_whole_genome_shotgun_sequence	739535	739764					2	0.8816	16	12.1212	F._oxysporum_f._sp._lini_39.fna_Candidate_Sequence_98791-104009(+)_5_0-81(),F._oxysporum_f._sp._matthiolae_stocks4-AJ260.fna_Candidate_Sequence_20321-25539(+)_48_0-82()
Cluster 82	132	apii	207A	*	JAAOOO010000009.1_Fusarium_oxysporum_f._sp._apii_isolate_207.A_fo_apii_R2-207_contig_9,_whole_genome_shotgun_sequence	1171643	1171881					2	0.9241	16	12.1212	F._oxysporum_f._sp._lini_39.fna_Candidate_Sequence_98791-104009(+)_5_0-81(),F._oxysporum_f._sp._matthiolae_stocks4-AJ260.fna_Candidate_Sequence_20321-25539(+)_48_0-82()
Cluster 82	132	apii	207A	*	JAAOOO010000009.1_Fusarium_oxysporum_f._sp._apii_isolate_207.A_fo_apii_R2-207_contig_9,_whole_genome_shotgun_sequence	1705496	1705733					4	0.6962	16	12.1212	F._oxysporum_f._sp._lini_39.fna_Candidate_Sequence_98791-104009(+)_5_0-81(),F._oxysporum_f._sp._matthiolae_stocks4-AJ260.fna_Candidate_Sequence_20321-25539(+)_48_0-82()
Cluster 82	132	apii	207A	*	JAAOOO010000014.1_Fusarium_oxysporum_f._sp._apii_isolate_207.A_fo_apii_R2-207_contig_15,_whole_genome_shotgun_sequence	110086	110309					2	0.9595	16	12.1212	F._oxysporum_f._sp._lini_39.fna_Candidate_Sequence_98791-104009(+)_5_0-81(),F._oxysporum_f._sp._matthiolae_stocks4-AJ260.fna_Candidate_Sequence_20321-25539(+)_48_0-82()
Cluster 82	132	apii	207A	*	JAAOOO010000014.1_Fusarium_oxysporum_f._sp._apii_isolate_207.A_fo_apii_R2-207_contig_15,_whole_genome_shotgun_sequence	1358216	1358403					5	0.9206	16	12.1212	F._oxysporum_f._sp._lini_39.fna_Candidate_Sequence_98791-104009(+)_5_0-81(),F._oxysporum_f._sp._matthiolae_stocks4-AJ260.fna_Candidate_Sequence_20321-25539(+)_48_0-82()
Cluster 82	132	apii	207A	*	JAAOOO010000015.1_Fusarium_oxysporum_f._sp._apii_isolate_207.A_fo_apii_R2-207_contig_16,_whole_genome_shotgun_sequence	244626	244870					5	0.9756	16	12.1212	F._oxysporum_f._sp._lini_39.fna_Candidate_Sequence_98791-104009(+)_5_0-81(),F._oxysporum_f._sp._matthiolae_stocks4-AJ260.fna_Candidate_Sequence_20321-25539(+)_48_0-82()
Cluster 82	132	apii	207A	*	JAAOOO010000015.1_Fusarium_oxysporum_f._sp._apii_isolate_207.A_fo_apii_R2-207_contig_16,_whole_genome_shotgun_sequence	702136	702359					5	0.9459	16	12.1212	F._oxysporum_f._sp._lini_39.fna_Candidate_Sequence_98791-104009(+)_5_0-81(),F._oxysporum_f._sp._matthiolae_stocks4-AJ260.fna_Candidate_Sequence_20321-25539(+)_48_0-82()
Cluster 82	132	apii	207A	*	JAAOOO010000017.1_Fusarium_oxysporum_f._sp._apii_isolate_207.A_fo_apii_R2-207_contig_18,_whole_genome_shotgun_sequence	682700	682944					5	0.9756	16	12.1212	F._oxysporum_f._sp._lini_39.fna_Candidate_Sequence_98791-104009(+)_5_0-81(),F._oxysporum_f._sp._matthiolae_stocks4-AJ260.fna_Candidate_Sequence_20321-25539(+)_48_0-82()
Cluster 82	132	apii	207A	*	JAAOOO010000017.1_Fusarium_oxysporum_f._sp._apii_isolate_207.A_fo_apii_R2-207_contig_18,_whole_genome_shotgun_sequence	839847	840091					5	0.9878	16	12.1212	F._oxysporum_f._sp._lini_39.fna_Candidate_Sequence_98791-104009(+)_5_0-81(),F._oxysporum_f._sp._matthiolae_stocks4-AJ260.fna_Candidate_Sequence_20321-25539(+)_48_0-82()
Cluster 82	132	apii	207A	*	JAAOOO010000017.1_Fusarium_oxysporum_f._sp._apii_isolate_207.A_fo_apii_R2-207_contig_18,_whole_genome_shotgun_sequence	927453	927661					5	0.9571	16	12.1212	F._oxysporum_f._sp._lini_39.fna_Candidate_Sequence_98791-104009(+)_5_0-81(),F._oxysporum_f._sp._matthiolae_stocks4-AJ260.fna_Candidate_Sequence_20321-25539(+)_48_0-82()
Cluster 82	132	apii	207A	*	JAAOOO010000019.1_Fusarium_oxysporum_f._sp._apii_isolate_207.A_fo_apii_R2-207_contig_20,_whole_genome_shotgun_sequence	130587	130879					2	1	16	12.1212	F._oxysporum_f._sp._lini_39.fna_Candidate_Sequence_98791-104009(+)_5_0-81(),F._oxysporum_f._sp._matthiolae_stocks4-AJ260.fna_Candidate_Sequence_20321-25539(+)_48_0-82()
Cluster 82	132	apii	207A	*	JAAOOO010000022.1_Fusarium_oxysporum_f._sp._apii_isolate_207.A_fo_apii_R2-207_contig_23,_whole_genome_shotgun_sequence	28354	28598					5	0.9756	16	12.1212	F._oxysporum_f._sp._lini_39.fna_Candidate_Sequence_98791-104009(+)_5_0-81(),F._oxysporum_f._sp._matthiolae_stocks4-AJ260.fna_Candidate_Sequence_20321-25539(+)_48_0-82()
Cluster 82	132	apii	207A	*	JAAOOO010000023.1_Fusarium_oxysporum_f._sp._apii_isolate_207.A_fo_apii_R2-207_contig_24,_whole_genome_shotgun_sequence	254951	255192					2	1	16	12.1212	F._oxysporum_f._sp._lini_39.fna_Candidate_Sequence_98791-104009(+)_5_0-81(),F._oxysporum_f._sp._matthiolae_stocks4-AJ260.fna_Candidate_Sequence_20321-25539(+)_48_0-82()
Cluster 82	132	apii	207A	*	JAAOOO010000025.1_Fusarium_oxysporum_f._sp._apii_isolate_207.A_fo_apii_R2-207_contig_26,_whole_genome_shotgun_sequence	487841	488121					5	0.9355	16	12.1212	F._oxysporum_f._sp._lini_39.fna_Candidate_Sequence_98791-104009(+)_5_0-81(),F._oxysporum_f._sp._matthiolae_stocks4-AJ260.fna_Candidate_Sequence_20321-25539(+)_48_0-82()
Cluster 82	132	cepae	Fus2	*	contig_10_pilon	471589	471788					5	0.9552	3	2.27273	F._oxysporum_f._sp._lini_39.fna_Candidate_Sequence_98791-104009(+)_5_0-81(),F._oxysporum_f._sp._matthiolae_stocks4-AJ260.fna_Candidate_Sequence_20321-25539(+)_48_0-82()
Cluster 82	132	cepae	Fus2	*	contig_14_pilon	253419	253663					2	0.9877	3	2.27273	F._oxysporum_f._sp._lini_39.fna_Candidate_Sequence_98791-104009(+)_5_0-81(),F._oxysporum_f._sp._matthiolae_stocks4-AJ260.fna_Candidate_Sequence_20321-25539(+)_48_0-82()
Cluster 82	132	cepae	Fus2	*	contig_16_pilon	776980	777224					5	0.9634	3	2.27273	F._oxysporum_f._sp._lini_39.fna_Candidate_Sequence_98791-104009(+)_5_0-81(),F._oxysporum_f._sp._matthiolae_stocks4-AJ260.fna_Candidate_Sequence_20321-25539(+)_48_0-82()
Cluster 82	132	conglutinans	Fo5176	*	CM024361.1_Fusarium_oxysporum_f._sp._conglutinans_strain_Fo5176_chromosome_2,_whole_genome_shotgun_sequence	2902361	2902599					2	0.7848	9	6.81818	F._oxysporum_f._sp._lini_39.fna_Candidate_Sequence_98791-104009(+)_5_0-81(),F._oxysporum_f._sp._matthiolae_stocks4-AJ260.fna_Candidate_Sequence_20321-25539(+)_48_0-82()
Cluster 82	132	conglutinans	Fo5176	*	CM024361.1_Fusarium_oxysporum_f._sp._conglutinans_strain_Fo5176_chromosome_2,_whole_genome_shotgun_sequence	3168843	3169009					5	0.7321	9	6.81818	F._oxysporum_f._sp._lini_39.fna_Candidate_Sequence_98791-104009(+)_5_0-81()
Cluster 82	132	conglutinans	Fo5176	*	CM024361.1_Fusarium_oxysporum_f._sp._conglutinans_strain_Fo5176_chromosome_2,_whole_genome_shotgun_sequence	4972564	4972808					5	0.9878	9	6.81818	F._oxysporum_f._sp._lini_39.fna_Candidate_Sequence_98791-104009(+)_5_0-81(),F._oxysporum_f._sp._matthiolae_stocks4-AJ260.fna_Candidate_Sequence_20321-25539(+)_48_0-82()
Cluster 82	132	conglutinans	Fo5176	*	CM024361.1_Fusarium_oxysporum_f._sp._conglutinans_strain_Fo5176_chromosome_2,_whole_genome_shotgun_sequence	5044662	5044906					5	0.9756	9	6.81818	F._oxysporum_f._sp._lini_39.fna_Candidate_Sequence_98791-104009(+)_5_0-81(),F._oxysporum_f._sp._matthiolae_stocks4-AJ260.fna_Candidate_Sequence_20321-25539(+)_48_0-82()
Cluster 82	132	conglutinans	Fo5176	*	CM024363.1_Fusarium_oxysporum_f._sp._conglutinans_strain_Fo5176_chromosome_4,_whole_genome_shotgun_sequence	3244947	3245116					5	0.8947	9	6.81818	F._oxysporum_f._sp._lini_39.fna_Candidate_Sequence_98791-104009(+)_5_0-81(),F._oxysporum_f._sp._matthiolae_stocks4-AJ260.fna_Candidate_Sequence_20321-25539(+)_48_0-82()
Cluster 82	132	conglutinans	Fo5176	*	CM024369.1_Fusarium_oxysporum_f._sp._conglutinans_strain_Fo5176_chromosome_11,_whole_genome_shotgun_sequence	1562149	1562393					5	0.9756	9	6.81818	F._oxysporum_f._sp._lini_39.fna_Candidate_Sequence_98791-104009(+)_5_0-81(),F._oxysporum_f._sp._matthiolae_stocks4-AJ260.fna_Candidate_Sequence_20321-25539(+)_48_0-82()
Cluster 82	132	conglutinans	Fo5176	*	CM024369.1_Fusarium_oxysporum_f._sp._conglutinans_strain_Fo5176_chromosome_11,_whole_genome_shotgun_sequence	2517265	2517455					2	1	9	6.81818	F._oxysporum_f._sp._lini_39.fna_Candidate_Sequence_98791-104009(+)_5_0-81(),F._oxysporum_f._sp._matthiolae_stocks4-AJ260.fna_Candidate_Sequence_20321-25539(+)_48_0-82()
Cluster 82	132	conglutinans	Fo5176	*	CM024371.1_Fusarium_oxysporum_f._sp._conglutinans_strain_Fo5176_chromosome_13,_whole_genome_shotgun_sequence	661581	661825					2	0.9877	9	6.81818	F._oxysporum_f._sp._lini_39.fna_Candidate_Sequence_98791-104009(+)_5_0-81(),F._oxysporum_f._sp._matthiolae_stocks4-AJ260.fna_Candidate_Sequence_20321-25539(+)_48_0-82()
Cluster 82	132	conglutinans	Fo5176	*	JACDXP010000019.1_Fusarium_oxysporum_f._sp._conglutinans_strain_Fo5176_19,_whole_genome_shotgun_sequence	52468	52706					5	0.775	9	6.81818	F._oxysporum_f._sp._lini_39.fna_Candidate_Sequence_98791-104009(+)_5_0-81(),F._oxysporum_f._sp._matthiolae_stocks4-AJ260.fna_Candidate_Sequence_20321-25539(+)_48_0-82()
Cluster 82	132	coriandrii	F_3-2	*	JAAOON010000011.1_Fusarium_oxysporum_f._sp._coriandrii_isolate_3-2_fo_coriandrii_3-2_contig_11,_whole_genome_shotgun_sequence	128093	128337					5	0.9512	23	17.4242	F._oxysporum_f._sp._lini_39.fna_Candidate_Sequence_98791-104009(+)_5_0-81(),F._oxysporum_f._sp._matthiolae_stocks4-AJ260.fna_Candidate_Sequence_20321-25539(+)_48_0-82()
Cluster 82	132	coriandrii	F_3-2	*	JAAOON010000011.1_Fusarium_oxysporum_f._sp._coriandrii_isolate_3-2_fo_coriandrii_3-2_contig_11,_whole_genome_shotgun_sequence	467375	467619					2	0.9753	23	17.4242	F._oxysporum_f._sp._lini_39.fna_Candidate_Sequence_98791-104009(+)_5_0-81(),F._oxysporum_f._sp._matthiolae_stocks4-AJ260.fna_Candidate_Sequence_20321-25539(+)_48_0-82()
Cluster 82	132	coriandrii	F_3-2	*	JAAOON010000011.1_Fusarium_oxysporum_f._sp._coriandrii_isolate_3-2_fo_coriandrii_3-2_contig_11,_whole_genome_shotgun_sequence	631824	632068					5	0.9634	23	17.4242	F._oxysporum_f._sp._lini_39.fna_Candidate_Sequence_98791-104009(+)_5_0-81(),F._oxysporum_f._sp._matthiolae_stocks4-AJ260.fna_Candidate_Sequence_20321-25539(+)_48_0-82()
Cluster 82	132	coriandrii	F_3-2	*	JAAOON010000011.1_Fusarium_oxysporum_f._sp._coriandrii_isolate_3-2_fo_coriandrii_3-2_contig_11,_whole_genome_shotgun_sequence	1257545	1257789					2	0.963	23	17.4242	F._oxysporum_f._sp._lini_39.fna_Candidate_Sequence_98791-104009(+)_5_0-81(),F._oxysporum_f._sp._matthiolae_stocks4-AJ260.fna_Candidate_Sequence_20321-25539(+)_48_0-82()
Cluster 82	132	coriandrii	F_3-2	*	JAAOON010000011.1_Fusarium_oxysporum_f._sp._coriandrii_isolate_3-2_fo_coriandrii_3-2_contig_11,_whole_genome_shotgun_sequence	1515643	1515887					2	0.963	23	17.4242	F._oxysporum_f._sp._lini_39.fna_Candidate_Sequence_98791-104009(+)_5_0-81(),F._oxysporum_f._sp._matthiolae_stocks4-AJ260.fna_Candidate_Sequence_20321-25539(+)_48_0-82()
Cluster 82	132	coriandrii	F_3-2	*	JAAOON010000011.1_Fusarium_oxysporum_f._sp._coriandrii_isolate_3-2_fo_coriandrii_3-2_contig_11,_whole_genome_shotgun_sequence	2414675	2414919					2	0.9753	23	17.4242	F._oxysporum_f._sp._lini_39.fna_Candidate_Sequence_98791-104009(+)_5_0-81(),F._oxysporum_f._sp._matthiolae_stocks4-AJ260.fna_Candidate_Sequence_20321-25539(+)_48_0-82()
Cluster 82	132	coriandrii	F_3-2	*	JAAOON010000017.1_Fusarium_oxysporum_f._sp._coriandrii_isolate_3-2_fo_coriandrii_3-2_contig_17,_whole_genome_shotgun_sequence	810805	811049					2	0.9753	23	17.4242	F._oxysporum_f._sp._lini_39.fna_Candidate_Sequence_98791-104009(+)_5_0-81(),F._oxysporum_f._sp._matthiolae_stocks4-AJ260.fna_Candidate_Sequence_20321-25539(+)_48_0-82()
Cluster 82	132	coriandrii	F_3-2	*	JAAOON010000023.1_Fusarium_oxysporum_f._sp._coriandrii_isolate_3-2_fo_coriandrii_3-2_contig_24,_whole_genome_shotgun_sequence	28222	28466					2	0.9753	23	17.4242	F._oxysporum_f._sp._lini_39.fna_Candidate_Sequence_98791-104009(+)_5_0-81(),F._oxysporum_f._sp._matthiolae_stocks4-AJ260.fna_Candidate_Sequence_20321-25539(+)_48_0-82()
Cluster 82	132	coriandrii	F_3-2	*	JAAOON010000023.1_Fusarium_oxysporum_f._sp._coriandrii_isolate_3-2_fo_coriandrii_3-2_contig_24,_whole_genome_shotgun_sequence	58396	58640					5	0.9634	23	17.4242	F._oxysporum_f._sp._lini_39.fna_Candidate_Sequence_98791-104009(+)_5_0-81(),F._oxysporum_f._sp._matthiolae_stocks4-AJ260.fna_Candidate_Sequence_20321-25539(+)_48_0-82()
Cluster 82	132	coriandrii	F_3-2	*	JAAOON010000023.1_Fusarium_oxysporum_f._sp._coriandrii_isolate_3-2_fo_coriandrii_3-2_contig_24,_whole_genome_shotgun_sequence	180481	180725					2	0.9753	23	17.4242	F._oxysporum_f._sp._lini_39.fna_Candidate_Sequence_98791-104009(+)_5_0-81(),F._oxysporum_f._sp._matthiolae_stocks4-AJ260.fna_Candidate_Sequence_20321-25539(+)_48_0-82()
Cluster 82	132	coriandrii	F_3-2	*	JAAOON010000023.1_Fusarium_oxysporum_f._sp._coriandrii_isolate_3-2_fo_coriandrii_3-2_contig_24,_whole_genome_shotgun_sequence	246952	247196					2	0.9753	23	17.4242	F._oxysporum_f._sp._lini_39.fna_Candidate_Sequence_98791-104009(+)_5_0-81(),F._oxysporum_f._sp._matthiolae_stocks4-AJ260.fna_Candidate_Sequence_20321-25539(+)_48_0-82()
Cluster 82	132	coriandrii	F_3-2	*	JAAOON010000023.1_Fusarium_oxysporum_f._sp._coriandrii_isolate_3-2_fo_coriandrii_3-2_contig_24,_whole_genome_shotgun_sequence	269904	270148					5	0.9634	23	17.4242	F._oxysporum_f._sp._lini_39.fna_Candidate_Sequence_98791-104009(+)_5_0-81(),F._oxysporum_f._sp._matthiolae_stocks4-AJ260.fna_Candidate_Sequence_20321-25539(+)_48_0-82()
Cluster 82	132	coriandrii	F_3-2	*	JAAOON010000023.1_Fusarium_oxysporum_f._sp._coriandrii_isolate_3-2_fo_coriandrii_3-2_contig_24,_whole_genome_shotgun_sequence	324852	325096					2	0.9753	23	17.4242	F._oxysporum_f._sp._lini_39.fna_Candidate_Sequence_98791-104009(+)_5_0-81(),F._oxysporum_f._sp._matthiolae_stocks4-AJ260.fna_Candidate_Sequence_20321-25539(+)_48_0-82()
Cluster 82	132	coriandrii	F_3-2	*	JAAOON010000023.1_Fusarium_oxysporum_f._sp._coriandrii_isolate_3-2_fo_coriandrii_3-2_contig_24,_whole_genome_shotgun_sequence	377277	377521					5	0.9634	23	17.4242	F._oxysporum_f._sp._lini_39.fna_Candidate_Sequence_98791-104009(+)_5_0-81(),F._oxysporum_f._sp._matthiolae_stocks4-AJ260.fna_Candidate_Sequence_20321-25539(+)_48_0-82()
Cluster 82	132	coriandrii	F_3-2	*	JAAOON010000023.1_Fusarium_oxysporum_f._sp._coriandrii_isolate_3-2_fo_coriandrii_3-2_contig_24,_whole_genome_shotgun_sequence	422013	422257					2	0.9753	23	17.4242	F._oxysporum_f._sp._lini_39.fna_Candidate_Sequence_98791-104009(+)_5_0-81(),F._oxysporum_f._sp._matthiolae_stocks4-AJ260.fna_Candidate_Sequence_20321-25539(+)_48_0-82()
Cluster 82	132	coriandrii	F_3-2	*	JAAOON010000023.1_Fusarium_oxysporum_f._sp._coriandrii_isolate_3-2_fo_coriandrii_3-2_contig_24,_whole_genome_shotgun_sequence	445939	446183					5	0.9634	23	17.4242	F._oxysporum_f._sp._lini_39.fna_Candidate_Sequence_98791-104009(+)_5_0-81(),F._oxysporum_f._sp._matthiolae_stocks4-AJ260.fna_Candidate_Sequence_20321-25539(+)_48_0-82()
Cluster 82	132	coriandrii	F_3-2	*	JAAOON010000024.1_Fusarium_oxysporum_f._sp._coriandrii_isolate_3-2_fo_coriandrii_3-2_contig_25,_whole_genome_shotgun_sequence	377187	377431					5	0.9634	23	17.4242	F._oxysporum_f._sp._lini_39.fna_Candidate_Sequence_98791-104009(+)_5_0-81(),F._oxysporum_f._sp._matthiolae_stocks4-AJ260.fna_Candidate_Sequence_20321-25539(+)_48_0-82()
Cluster 82	132	coriandrii	F_3-2	*	JAAOON010000026.1_Fusarium_oxysporum_f._sp._coriandrii_isolate_3-2_fo_coriandrii_3-2_contig_27,_whole_genome_shotgun_sequence	4687	4931					2	0.9753	23	17.4242	F._oxysporum_f._sp._lini_39.fna_Candidate_Sequence_98791-104009(+)_5_0-81(),F._oxysporum_f._sp._matthiolae_stocks4-AJ260.fna_Candidate_Sequence_20321-25539(+)_48_0-82()
Cluster 82	132	coriandrii	F_3-2	*	JAAOON010000028.1_Fusarium_oxysporum_f._sp._coriandrii_isolate_3-2_fo_coriandrii_3-2_contig_29,_whole_genome_shotgun_sequence	158450	158694					5	0.9634	23	17.4242	F._oxysporum_f._sp._lini_39.fna_Candidate_Sequence_98791-104009(+)_5_0-81(),F._oxysporum_f._sp._matthiolae_stocks4-AJ260.fna_Candidate_Sequence_20321-25539(+)_48_0-82()
Cluster 82	132	coriandrii	F_3-2	*	JAAOON010000029.1_Fusarium_oxysporum_f._sp._coriandrii_isolate_3-2_fo_coriandrii_3-2_contig_30,_whole_genome_shotgun_sequence	2266	2510					5	0.9634	23	17.4242	F._oxysporum_f._sp._lini_39.fna_Candidate_Sequence_98791-104009(+)_5_0-81(),F._oxysporum_f._sp._matthiolae_stocks4-AJ260.fna_Candidate_Sequence_20321-25539(+)_48_0-82()
Cluster 82	132	coriandrii	F_3-2	*	JAAOON010000029.1_Fusarium_oxysporum_f._sp._coriandrii_isolate_3-2_fo_coriandrii_3-2_contig_30,_whole_genome_shotgun_sequence	56487	56731					5	0.9634	23	17.4242	F._oxysporum_f._sp._lini_39.fna_Candidate_Sequence_98791-104009(+)_5_0-81(),F._oxysporum_f._sp._matthiolae_stocks4-AJ260.fna_Candidate_Sequence_20321-25539(+)_48_0-82()
Cluster 82	132	coriandrii	F_3-2	*	JAAOON010000029.1_Fusarium_oxysporum_f._sp._coriandrii_isolate_3-2_fo_coriandrii_3-2_contig_30,_whole_genome_shotgun_sequence	65083	65327					2	0.9753	23	17.4242	F._oxysporum_f._sp._lini_39.fna_Candidate_Sequence_98791-104009(+)_5_0-81(),F._oxysporum_f._sp._matthiolae_stocks4-AJ260.fna_Candidate_Sequence_20321-25539(+)_48_0-82()
Cluster 82	132	coriandrii	F_3-2	*	JAAOON010000029.1_Fusarium_oxysporum_f._sp._coriandrii_isolate_3-2_fo_coriandrii_3-2_contig_30,_whole_genome_shotgun_sequence	153023	153267					5	0.9634	23	17.4242	F._oxysporum_f._sp._lini_39.fna_Candidate_Sequence_98791-104009(+)_5_0-81(),F._oxysporum_f._sp._matthiolae_stocks4-AJ260.fna_Candidate_Sequence_20321-25539(+)_48_0-82()
Cluster 82	132	lactucae	AJ516	Race 4	contig_1	6745897	6746084	g2399	no expression	NA		2	0.9677	5	3.78788	F._oxysporum_f._sp._lini_39.fna_Candidate_Sequence_98791-104009(+)_5_0-81(),F._oxysporum_f._sp._matthiolae_stocks4-AJ260.fna_Candidate_Sequence_20321-25539(+)_48_0-82()
Cluster 82	132	lactucae	AJ516	Race 4	contig_15	789640	789884	g18813	no expression	NA	hAT transposon / zinc finger BED domain containing protein	2	0.9877	5	3.78788	F._oxysporum_f._sp._lini_39.fna_Candidate_Sequence_98791-104009(+)_5_0-81(),F._oxysporum_f._sp._matthiolae_stocks4-AJ260.fna_Candidate_Sequence_20321-25539(+)_48_0-82()
Cluster 82	132	lactucae	AJ516	Race 4	contig_22	702498	702721	no annotation	no expression	NA		2	0.9595	5	3.78788	F._oxysporum_f._sp._lini_39.fna_Candidate_Sequence_98791-104009(+)_5_0-81(),F._oxysporum_f._sp._matthiolae_stocks4-AJ260.fna_Candidate_Sequence_20321-25539(+)_48_0-82()
Cluster 82	132	lactucae	AJ516	Race 4	contig_9	1214457	1214701	g13113	252.19	0.978	Ribonuclease H-like	2	1	5	3.78788	F._oxysporum_f._sp._lini_39.fna_Candidate_Sequence_98791-104009(+)_5_0-81(),F._oxysporum_f._sp._matthiolae_stocks4-AJ260.fna_Candidate_Sequence_20321-25539(+)_48_0-82()
Cluster 82	132	lactucae	AJ516	Race 4	contig_9	2723839	2724083	g13685	14.31	-3.83	hAT transposon / zinc finger BED domain containing protein	5	0.9756	5	3.78788	F._oxysporum_f._sp._lini_39.fna_Candidate_Sequence_98791-104009(+)_5_0-81(),F._oxysporum_f._sp._matthiolae_stocks4-AJ260.fna_Candidate_Sequence_20321-25539(+)_48_0-82()
Cluster 82	132	lactucae	AJ520	Race 1	contig_1	6695760	6695947					2	0.9677	4	3.0303	F._oxysporum_f._sp._lini_39.fna_Candidate_Sequence_98791-104009(+)_5_0-81(),F._oxysporum_f._sp._matthiolae_stocks4-AJ260.fna_Candidate_Sequence_20321-25539(+)_48_0-82()
Cluster 82	132	lactucae	AJ520	Race 1	contig_19	884381	884673					2	1	4	3.0303	F._oxysporum_f._sp._lini_39.fna_Candidate_Sequence_98791-104009(+)_5_0-81(),F._oxysporum_f._sp._matthiolae_stocks4-AJ260.fna_Candidate_Sequence_20321-25539(+)_48_0-82()
Cluster 82	132	lactucae	AJ520	Race 1	contig_4	3621650	3621894					2	0.9877	4	3.0303	F._oxysporum_f._sp._lini_39.fna_Candidate_Sequence_98791-104009(+)_5_0-81(),F._oxysporum_f._sp._matthiolae_stocks4-AJ260.fna_Candidate_Sequence_20321-25539(+)_48_0-82()
Cluster 82	132	lactucae	AJ520	Race 1	contig_5	501754	501998	g7564			hAT transposon / zinc finger BED domain containing protein	5	0.9756	4	3.0303	F._oxysporum_f._sp._lini_39.fna_Candidate_Sequence_98791-104009(+)_5_0-81(),F._oxysporum_f._sp._matthiolae_stocks4-AJ260.fna_Candidate_Sequence_20321-25539(+)_48_0-82()
Cluster 82	132	lactucae	AJ592	Race 4	contig_11	317307	317551					2	0.9877	7	5.30303	F._oxysporum_f._sp._lini_39.fna_Candidate_Sequence_98791-104009(+)_5_0-81(),F._oxysporum_f._sp._matthiolae_stocks4-AJ260.fna_Candidate_Sequence_20321-25539(+)_48_0-82()
Cluster 82	132	lactucae	AJ592	Race 4	contig_11	1802570	1802793					5	0.9467	7	5.30303	F._oxysporum_f._sp._lini_39.fna_Candidate_Sequence_98791-104009(+)_5_0-81(),F._oxysporum_f._sp._matthiolae_stocks4-AJ260.fna_Candidate_Sequence_20321-25539(+)_48_0-82()
Cluster 82	132	lactucae	AJ592	Race 4	contig_16	791971	792215					2	0.9877	7	5.30303	F._oxysporum_f._sp._lini_39.fna_Candidate_Sequence_98791-104009(+)_5_0-81(),F._oxysporum_f._sp._matthiolae_stocks4-AJ260.fna_Candidate_Sequence_20321-25539(+)_48_0-82()
Cluster 82	132	lactucae	AJ592	Race 4	contig_24	162161	162405					5	0.9512	7	5.30303	F._oxysporum_f._sp._lini_39.fna_Candidate_Sequence_98791-104009(+)_5_0-81(),F._oxysporum_f._sp._matthiolae_stocks4-AJ260.fna_Candidate_Sequence_20321-25539(+)_48_0-82()
Cluster 82	132	lactucae	AJ592	Race 4	contig_31	445173	445417					2	0.963	7	5.30303	F._oxysporum_f._sp._lini_39.fna_Candidate_Sequence_98791-104009(+)_5_0-81(),F._oxysporum_f._sp._matthiolae_stocks4-AJ260.fna_Candidate_Sequence_20321-25539(+)_48_0-82()
Cluster 82	132	lactucae	AJ592	Race 4	contig_34	207544	207731					2	0.9677	7	5.30303	F._oxysporum_f._sp._lini_39.fna_Candidate_Sequence_98791-104009(+)_5_0-81(),F._oxysporum_f._sp._matthiolae_stocks4-AJ260.fna_Candidate_Sequence_20321-25539(+)_48_0-82()
Cluster 82	132	lactucae	AJ592	Race 4	contig_9	1979707	1979951					5	0.9878	7	5.30303	F._oxysporum_f._sp._lini_39.fna_Candidate_Sequence_98791-104009(+)_5_0-81(),F._oxysporum_f._sp._matthiolae_stocks4-AJ260.fna_Candidate_Sequence_20321-25539(+)_48_0-82()
Cluster 82	132	lactucae	AJ705	Race 4	contig_12	313706	313950					2	0.9877	7	5.30303	F._oxysporum_f._sp._lini_39.fna_Candidate_Sequence_98791-104009(+)_5_0-81(),F._oxysporum_f._sp._matthiolae_stocks4-AJ260.fna_Candidate_Sequence_20321-25539(+)_48_0-82()
Cluster 82	132	lactucae	AJ705	Race 4	contig_12	1798958	1799181					5	0.9467	7	5.30303	F._oxysporum_f._sp._lini_39.fna_Candidate_Sequence_98791-104009(+)_5_0-81(),F._oxysporum_f._sp._matthiolae_stocks4-AJ260.fna_Candidate_Sequence_20321-25539(+)_48_0-82()
Cluster 82	132	lactucae	AJ705	Race 4	contig_15	763595	763839					2	0.9877	7	5.30303	F._oxysporum_f._sp._lini_39.fna_Candidate_Sequence_98791-104009(+)_5_0-81(),F._oxysporum_f._sp._matthiolae_stocks4-AJ260.fna_Candidate_Sequence_20321-25539(+)_48_0-82()
Cluster 82	132	lactucae	AJ705	Race 4	contig_15	1962450	1962694					2	0.963	7	5.30303	F._oxysporum_f._sp._lini_39.fna_Candidate_Sequence_98791-104009(+)_5_0-81(),F._oxysporum_f._sp._matthiolae_stocks4-AJ260.fna_Candidate_Sequence_20321-25539(+)_48_0-82()
Cluster 82	132	lactucae	AJ705	Race 4	contig_2	1994775	1995019					5	0.9878	7	5.30303	F._oxysporum_f._sp._lini_39.fna_Candidate_Sequence_98791-104009(+)_5_0-81(),F._oxysporum_f._sp._matthiolae_stocks4-AJ260.fna_Candidate_Sequence_20321-25539(+)_48_0-82()
Cluster 82	132	lactucae	AJ705	Race 4	contig_20	961201	961445					2	0.963	7	5.30303	F._oxysporum_f._sp._lini_39.fna_Candidate_Sequence_98791-104009(+)_5_0-81(),F._oxysporum_f._sp._matthiolae_stocks4-AJ260.fna_Candidate_Sequence_20321-25539(+)_48_0-82()
Cluster 82	132	lactucae	AJ705	Race 4	contig_27	33667	33854					5	0.9683	7	5.30303	F._oxysporum_f._sp._lini_39.fna_Candidate_Sequence_98791-104009(+)_5_0-81(),F._oxysporum_f._sp._matthiolae_stocks4-AJ260.fna_Candidate_Sequence_20321-25539(+)_48_0-82()
Cluster 82	132	lactucae	Fyto7211	Race 1	contig_1	666205	666449					5	0.9756	4	3.0303	F._oxysporum_f._sp._lini_39.fna_Candidate_Sequence_98791-104009(+)_5_0-81(),F._oxysporum_f._sp._matthiolae_stocks4-AJ260.fna_Candidate_Sequence_20321-25539(+)_48_0-82()
Cluster 82	132	lactucae	Fyto7211	Race 1	contig_11	424706	424950					5	0.9756	4	3.0303	F._oxysporum_f._sp._lini_39.fna_Candidate_Sequence_98791-104009(+)_5_0-81(),F._oxysporum_f._sp._matthiolae_stocks4-AJ260.fna_Candidate_Sequence_20321-25539(+)_48_0-82()
Cluster 82	132	lactucae	Fyto7211	Race 1	contig_24	195531	195823					5	1	4	3.0303	F._oxysporum_f._sp._lini_39.fna_Candidate_Sequence_98791-104009(+)_5_0-81(),F._oxysporum_f._sp._matthiolae_stocks4-AJ260.fna_Candidate_Sequence_20321-25539(+)_48_0-82()
Cluster 82	132	lactucae	Fyto7211	Race 1	contig_31	266160	266347					2	0.9677	4	3.0303	F._oxysporum_f._sp._lini_39.fna_Candidate_Sequence_98791-104009(+)_5_0-81(),F._oxysporum_f._sp._matthiolae_stocks4-AJ260.fna_Candidate_Sequence_20321-25539(+)_48_0-82()
Cluster 82	132	lactucae	PF1	Race 1	contig_15	1243544	1243788					2	0.9877	4	3.0303	F._oxysporum_f._sp._lini_39.fna_Candidate_Sequence_98791-104009(+)_5_0-81(),F._oxysporum_f._sp._matthiolae_stocks4-AJ260.fna_Candidate_Sequence_20321-25539(+)_48_0-82()
Cluster 82	132	lactucae	PF1	Race 1	contig_23	56780	56967					5	0.9683	4	3.0303	F._oxysporum_f._sp._lini_39.fna_Candidate_Sequence_98791-104009(+)_5_0-81(),F._oxysporum_f._sp._matthiolae_stocks4-AJ260.fna_Candidate_Sequence_20321-25539(+)_48_0-82()
Cluster 82	132	lactucae	PF1	Race 1	contig_4	3291543	3291787					2	0.9877	4	3.0303	F._oxysporum_f._sp._lini_39.fna_Candidate_Sequence_98791-104009(+)_5_0-81(),F._oxysporum_f._sp._matthiolae_stocks4-AJ260.fna_Candidate_Sequence_20321-25539(+)_48_0-82()
Cluster 82	132	lactucae	PF1	Race 1	contig_9	103545	103837					5	1	4	3.0303	F._oxysporum_f._sp._lini_39.fna_Candidate_Sequence_98791-104009(+)_5_0-81(),F._oxysporum_f._sp._matthiolae_stocks4-AJ260.fna_Candidate_Sequence_20321-25539(+)_48_0-82()
Cluster 82	132	lini	39	*	WHMS01000007.1_Fusarium_oxysporum_f._sp._lini_strain_39_C0103,_whole_genome_shotgun_sequence	45067	45254					2	0.9355	4	3.0303	F._oxysporum_f._sp._lini_39.fna_Candidate_Sequence_98791-104009(+)_5_0-81(),F._oxysporum_f._sp._matthiolae_stocks4-AJ260.fna_Candidate_Sequence_20321-25539(+)_48_0-82()
Cluster 82	132	lini	39	*	WHMS01000008.1_Fusarium_oxysporum_f._sp._lini_strain_39_C6918,_whole_genome_shotgun_sequence	1048826	1049070					2	0.963	4	3.0303	F._oxysporum_f._sp._lini_39.fna_Candidate_Sequence_98791-104009(+)_5_0-81(),F._oxysporum_f._sp._matthiolae_stocks4-AJ260.fna_Candidate_Sequence_20321-25539(+)_48_0-82()
Cluster 82	132	lini	39	*	WHMS01000018.1_Fusarium_oxysporum_f._sp._lini_strain_39_C6931,_whole_genome_shotgun_sequence	99248	99492					2	0.9753	4	3.0303	F._oxysporum_f._sp._lini_39.fna_Candidate_Sequence_98791-104009(+)_5_0-81(),F._oxysporum_f._sp._matthiolae_stocks4-AJ260.fna_Candidate_Sequence_20321-25539(+)_48_0-82()
Cluster 82	132	lini	39	*	WHMS01000025.1_Fusarium_oxysporum_f._sp._lini_strain_39_C6942,_whole_genome_shotgun_sequence	21055	21299					2	0.963	4	3.0303	F._oxysporum_f._sp._lini_39.fna_Candidate_Sequence_98791-104009(+)_5_0-81(),F._oxysporum_f._sp._matthiolae_stocks4-AJ260.fna_Candidate_Sequence_20321-25539(+)_48_0-82()
Cluster 82	132	lycopersici	4287	*	MALW02000001.1_Fusarium_oxysporum_f._sp._lycopersici_4287_Fol4287_contig0,_whole_genome_shotgun_sequence	61253	61440					5	0.9365	7	5.30303	F._oxysporum_f._sp._lini_39.fna_Candidate_Sequence_98791-104009(+)_5_0-81(),F._oxysporum_f._sp._matthiolae_stocks4-AJ260.fna_Candidate_Sequence_20321-25539(+)_48_0-82()
Cluster 82	132	lycopersici	4287	*	MALW02000004.1_Fusarium_oxysporum_f._sp._lycopersici_4287_Fol4287_contig47,_whole_genome_shotgun_sequence	1036550	1036794					2	1	7	5.30303	F._oxysporum_f._sp._lini_39.fna_Candidate_Sequence_98791-104009(+)_5_0-81(),F._oxysporum_f._sp._matthiolae_stocks4-AJ260.fna_Candidate_Sequence_20321-25539(+)_48_0-82()
Cluster 82	132	lycopersici	4287	*	MALW02000013.1_Fusarium_oxysporum_f._sp._lycopersici_4287_Fol4287_contig14,_whole_genome_shotgun_sequence	1841160	1841404					2	0.9753	7	5.30303	F._oxysporum_f._sp._lini_39.fna_Candidate_Sequence_98791-104009(+)_5_0-81(),F._oxysporum_f._sp._matthiolae_stocks4-AJ260.fna_Candidate_Sequence_20321-25539(+)_48_0-82()
Cluster 82	132	lycopersici	4287	*	MALW02000013.1_Fusarium_oxysporum_f._sp._lycopersici_4287_Fol4287_contig14,_whole_genome_shotgun_sequence	1958221	1958465					2	0.9753	7	5.30303	F._oxysporum_f._sp._lini_39.fna_Candidate_Sequence_98791-104009(+)_5_0-81(),F._oxysporum_f._sp._matthiolae_stocks4-AJ260.fna_Candidate_Sequence_20321-25539(+)_48_0-82()
Cluster 82	132	lycopersici	4287	*	MALW02000013.1_Fusarium_oxysporum_f._sp._lycopersici_4287_Fol4287_contig14,_whole_genome_shotgun_sequence	2041821	2042065					5	0.9512	7	5.30303	F._oxysporum_f._sp._lini_39.fna_Candidate_Sequence_98791-104009(+)_5_0-81(),F._oxysporum_f._sp._matthiolae_stocks4-AJ260.fna_Candidate_Sequence_20321-25539(+)_48_0-82()
Cluster 82	132	lycopersici	4287	*	MALW02000014.1_Fusarium_oxysporum_f._sp._lycopersici_4287_Fol4287_contig58,_whole_genome_shotgun_sequence	1135717	1135961					2	0.9753	7	5.30303	F._oxysporum_f._sp._lini_39.fna_Candidate_Sequence_98791-104009(+)_5_0-81(),F._oxysporum_f._sp._matthiolae_stocks4-AJ260.fna_Candidate_Sequence_20321-25539(+)_48_0-82()
Cluster 82	132	lycopersici	4287	*	MALW02000017.1_Fusarium_oxysporum_f._sp._lycopersici_4287_Fol4287_contig55,_whole_genome_shotgun_sequence	148461	148678					5	0.8356	7	5.30303	F._oxysporum_f._sp._lini_39.fna_Candidate_Sequence_98791-104009(+)_5_0-81(),F._oxysporum_f._sp._matthiolae_stocks4-AJ260.fna_Candidate_Sequence_20321-25539(+)_48_0-82()
Cluster 82	132	matthiolae	stocks4-AJ260	*	JAJGYP010000003.1_Fusarium_oxysporum_f._sp._matthiolae_strain_Stocks4_contig_3,_whole_genome_shotgun_sequence	23684	23931					5	0.7711	10	7.57576	F._oxysporum_f._sp._lini_39.fna_Candidate_Sequence_98791-104009(+)_5_0-81(),F._oxysporum_f._sp._matthiolae_stocks4-AJ260.fna_Candidate_Sequence_20321-25539(+)_48_0-82()
Cluster 82	132	matthiolae	stocks4-AJ260	*	JAJGYP010000009.1_Fusarium_oxysporum_f._sp._matthiolae_strain_Stocks4_contig_9,_whole_genome_shotgun_sequence	1046782	1047026					2	1	10	7.57576	F._oxysporum_f._sp._lini_39.fna_Candidate_Sequence_98791-104009(+)_5_0-81(),F._oxysporum_f._sp._matthiolae_stocks4-AJ260.fna_Candidate_Sequence_20321-25539(+)_48_0-82()
Cluster 82	132	matthiolae	stocks4-AJ260	*	JAJGYP010000009.1_Fusarium_oxysporum_f._sp._matthiolae_strain_Stocks4_contig_9,_whole_genome_shotgun_sequence	1631962	1632185					5	0.9467	10	7.57576	F._oxysporum_f._sp._lini_39.fna_Candidate_Sequence_98791-104009(+)_5_0-81(),F._oxysporum_f._sp._matthiolae_stocks4-AJ260.fna_Candidate_Sequence_20321-25539(+)_48_0-82()
Cluster 82	132	matthiolae	stocks4-AJ260	*	JAJGYP010000017.1_Fusarium_oxysporum_f._sp._matthiolae_strain_Stocks4_contig_17,_whole_genome_shotgun_sequence	361796	362040					2	0.9877	10	7.57576	F._oxysporum_f._sp._lini_39.fna_Candidate_Sequence_98791-104009(+)_5_0-81(),F._oxysporum_f._sp._matthiolae_stocks4-AJ260.fna_Candidate_Sequence_20321-25539(+)_48_0-82()
Cluster 82	132	matthiolae	stocks4-AJ260	*	JAJGYP010000018.1_Fusarium_oxysporum_f._sp._matthiolae_strain_Stocks4_contig_18,_whole_genome_shotgun_sequence	393943	394187					5	0.9878	10	7.57576	F._oxysporum_f._sp._lini_39.fna_Candidate_Sequence_98791-104009(+)_5_0-81(),F._oxysporum_f._sp._matthiolae_stocks4-AJ260.fna_Candidate_Sequence_20321-25539(+)_48_0-82()
Cluster 82	132	matthiolae	stocks4-AJ260	*	JAJGYP010000021.1_Fusarium_oxysporum_f._sp._matthiolae_strain_Stocks4_contig_21,_whole_genome_shotgun_sequence	293710	293927					2	0.9167	10	7.57576	F._oxysporum_f._sp._lini_39.fna_Candidate_Sequence_98791-104009(+)_5_0-81(),F._oxysporum_f._sp._matthiolae_stocks4-AJ260.fna_Candidate_Sequence_20321-25539(+)_48_0-82()
Cluster 82	132	matthiolae	stocks4-AJ260	*	JAJGYP010000021.1_Fusarium_oxysporum_f._sp._matthiolae_strain_Stocks4_contig_21,_whole_genome_shotgun_sequence	313240	313484					5	0.9268	10	7.57576	F._oxysporum_f._sp._lini_39.fna_Candidate_Sequence_98791-104009(+)_5_0-81(),F._oxysporum_f._sp._matthiolae_stocks4-AJ260.fna_Candidate_Sequence_20321-25539(+)_48_0-82()
Cluster 82	132	matthiolae	stocks4-AJ260	*	JAJGYP010000028.1_Fusarium_oxysporum_f._sp._matthiolae_strain_Stocks4_contig_28,_whole_genome_shotgun_sequence	22847	23085					2	0.7848	10	7.57576	F._oxysporum_f._sp._lini_39.fna_Candidate_Sequence_98791-104009(+)_5_0-81(),F._oxysporum_f._sp._matthiolae_stocks4-AJ260.fna_Candidate_Sequence_20321-25539(+)_48_0-82()
Cluster 82	132	matthiolae	stocks4-AJ260	*	JAJGYP010000028.1_Fusarium_oxysporum_f._sp._matthiolae_strain_Stocks4_contig_28,_whole_genome_shotgun_sequence	204797	205041					2	0.9877	10	7.57576	F._oxysporum_f._sp._lini_39.fna_Candidate_Sequence_98791-104009(+)_5_0-81(),F._oxysporum_f._sp._matthiolae_stocks4-AJ260.fna_Candidate_Sequence_20321-25539(+)_48_0-82()
Cluster 82	132	matthiolae	stocks4-AJ260	*	JAJGYP010000031.1_Fusarium_oxysporum_f._sp._matthiolae_strain_Stocks4_contig_31,_whole_genome_shotgun_sequence	90210	90454					5	0.9878	10	7.57576	F._oxysporum_f._sp._lini_39.fna_Candidate_Sequence_98791-104009(+)_5_0-81(),F._oxysporum_f._sp._matthiolae_stocks4-AJ260.fna_Candidate_Sequence_20321-25539(+)_48_0-82()
Cluster 82	132	narcissus	FON63	*	contig_10	1167159	1167403					2	0.9136	10	7.57576	F._oxysporum_f._sp._lini_39.fna_Candidate_Sequence_98791-104009(+)_5_0-81(),F._oxysporum_f._sp._matthiolae_stocks4-AJ260.fna_Candidate_Sequence_20321-25539(+)_48_0-82()
Cluster 82	132	narcissus	FON63	*	contig_11	582320	582564					5	0.9878	10	7.57576	F._oxysporum_f._sp._lini_39.fna_Candidate_Sequence_98791-104009(+)_5_0-81(),F._oxysporum_f._sp._matthiolae_stocks4-AJ260.fna_Candidate_Sequence_20321-25539(+)_48_0-82()
Cluster 82	132	narcissus	FON63	*	contig_11	1412279	1412508					2	1	10	7.57576	F._oxysporum_f._sp._lini_39.fna_Candidate_Sequence_98791-104009(+)_5_0-81(),F._oxysporum_f._sp._matthiolae_stocks4-AJ260.fna_Candidate_Sequence_20321-25539(+)_48_0-82()
Cluster 82	132	narcissus	FON63	*	contig_13	986712	986956					2	0.963	10	7.57576	F._oxysporum_f._sp._lini_39.fna_Candidate_Sequence_98791-104009(+)_5_0-81(),F._oxysporum_f._sp._matthiolae_stocks4-AJ260.fna_Candidate_Sequence_20321-25539(+)_48_0-82()
Cluster 82	132	narcissus	FON63	*	contig_14	1047076	1047320					2	1	10	7.57576	F._oxysporum_f._sp._lini_39.fna_Candidate_Sequence_98791-104009(+)_5_0-81(),F._oxysporum_f._sp._matthiolae_stocks4-AJ260.fna_Candidate_Sequence_20321-25539(+)_48_0-82()
Cluster 82	132	narcissus	FON63	*	contig_14	1277126	1277355					2	0.9868	10	7.57576	F._oxysporum_f._sp._lini_39.fna_Candidate_Sequence_98791-104009(+)_5_0-81(),F._oxysporum_f._sp._matthiolae_stocks4-AJ260.fna_Candidate_Sequence_20321-25539(+)_48_0-82()
Cluster 82	132	narcissus	FON63	*	contig_15	900086	900315					5	0.9221	10	7.57576	F._oxysporum_f._sp._lini_39.fna_Candidate_Sequence_98791-104009(+)_5_0-81(),F._oxysporum_f._sp._matthiolae_stocks4-AJ260.fna_Candidate_Sequence_20321-25539(+)_48_0-82()
Cluster 82	132	narcissus	FON63	*	contig_16	874431	874675					2	0.9753	10	7.57576	F._oxysporum_f._sp._lini_39.fna_Candidate_Sequence_98791-104009(+)_5_0-81(),F._oxysporum_f._sp._matthiolae_stocks4-AJ260.fna_Candidate_Sequence_20321-25539(+)_48_0-82()
Cluster 82	132	narcissus	FON63	*	contig_18	355353	355597					2	0.9753	10	7.57576	F._oxysporum_f._sp._lini_39.fna_Candidate_Sequence_98791-104009(+)_5_0-81(),F._oxysporum_f._sp._matthiolae_stocks4-AJ260.fna_Candidate_Sequence_20321-25539(+)_48_0-82()
Cluster 82	132	narcissus	FON63	*	contig_32	43393	43580					2	0.9677	10	7.57576	F._oxysporum_f._sp._lini_39.fna_Candidate_Sequence_98791-104009(+)_5_0-81(),F._oxysporum_f._sp._matthiolae_stocks4-AJ260.fna_Candidate_Sequence_20321-25539(+)_48_0-82()
Cluster 82	132	niveum	110407-3-1-1	*	JADWMV010000023.1_Fusarium_oxysporum_f._sp._niveum_strain_110407-3-1-1_utg99_pilon_pilon,_whole_genome_shotgun_sequence	400092	400336					2	0.9877	1	0.757576	F._oxysporum_f._sp._lini_39.fna_Candidate_Sequence_98791-104009(+)_5_0-81(),F._oxysporum_f._sp._matthiolae_stocks4-AJ260.fna_Candidate_Sequence_20321-25539(+)_48_0-82()
Cluster 82	132	rapae	Tf1208	*	JAELUQ010000002.1_Fusarium_oxysporum_f._sp._rapae_strain_Tf1208_Forpe_Tf1208_v1_contig2,_whole_genome_shotgun_sequence	5492317	5492561					5	0.9634	4	3.0303	F._oxysporum_f._sp._lini_39.fna_Candidate_Sequence_98791-104009(+)_5_0-81(),F._oxysporum_f._sp._matthiolae_stocks4-AJ260.fna_Candidate_Sequence_20321-25539(+)_48_0-82()
Cluster 82	132	rapae	Tf1208	*	JAELUQ010000008.1_Fusarium_oxysporum_f._sp._rapae_strain_Tf1208_Forpe_Tf1208_v1_contig8,_whole_genome_shotgun_sequence	269965	270209					2	0.963	4	3.0303	F._oxysporum_f._sp._lini_39.fna_Candidate_Sequence_98791-104009(+)_5_0-81(),F._oxysporum_f._sp._matthiolae_stocks4-AJ260.fna_Candidate_Sequence_20321-25539(+)_48_0-82()
Cluster 82	132	rapae	Tf1208	*	JAELUQ010000013.1_Fusarium_oxysporum_f._sp._rapae_strain_Tf1208_Forpe_Tf1208_v1_contig13,_whole_genome_shotgun_sequence	1840092	1840336					2	0.963	4	3.0303	F._oxysporum_f._sp._lini_39.fna_Candidate_Sequence_98791-104009(+)_5_0-81(),F._oxysporum_f._sp._matthiolae_stocks4-AJ260.fna_Candidate_Sequence_20321-25539(+)_48_0-82()
Cluster 82	132	rapae	Tf1208	*	JAELUQ010000015.1_Fusarium_oxysporum_f._sp._rapae_strain_Tf1208_Forpe_Tf1208_v1_contig15,_whole_genome_shotgun_sequence	593869	594113					5	0.9512	4	3.0303	F._oxysporum_f._sp._lini_39.fna_Candidate_Sequence_98791-104009(+)_5_0-81(),F._oxysporum_f._sp._matthiolae_stocks4-AJ260.fna_Candidate_Sequence_20321-25539(+)_48_0-82()
Cluster 82	132	rocket	AJ174	*	contig_11	407080	407324					5	0.9756	12	9.09091	F._oxysporum_f._sp._lini_39.fna_Candidate_Sequence_98791-104009(+)_5_0-81(),F._oxysporum_f._sp._matthiolae_stocks4-AJ260.fna_Candidate_Sequence_20321-25539(+)_48_0-82()
Cluster 82	132	rocket	AJ174	*	contig_11	436410	436639					5	0.987	12	9.09091	F._oxysporum_f._sp._lini_39.fna_Candidate_Sequence_98791-104009(+)_5_0-81(),F._oxysporum_f._sp._matthiolae_stocks4-AJ260.fna_Candidate_Sequence_20321-25539(+)_48_0-82()
Cluster 82	132	rocket	AJ174	*	contig_13	42164	42408					2	1	12	9.09091	F._oxysporum_f._sp._lini_39.fna_Candidate_Sequence_98791-104009(+)_5_0-81(),F._oxysporum_f._sp._matthiolae_stocks4-AJ260.fna_Candidate_Sequence_20321-25539(+)_48_0-82()
Cluster 82	132	rocket	AJ174	*	contig_13	320735	320979					5	0.9878	12	9.09091	F._oxysporum_f._sp._lini_39.fna_Candidate_Sequence_98791-104009(+)_5_0-81(),F._oxysporum_f._sp._matthiolae_stocks4-AJ260.fna_Candidate_Sequence_20321-25539(+)_48_0-82()
Cluster 82	132	rocket	AJ174	*	contig_13	913320	913564					2	0.9877	12	9.09091	F._oxysporum_f._sp._lini_39.fna_Candidate_Sequence_98791-104009(+)_5_0-81(),F._oxysporum_f._sp._matthiolae_stocks4-AJ260.fna_Candidate_Sequence_20321-25539(+)_48_0-82()
Cluster 82	132	rocket	AJ174	*	contig_15	1572531	1572769					2	0.7848	12	9.09091	F._oxysporum_f._sp._lini_39.fna_Candidate_Sequence_98791-104009(+)_5_0-81(),F._oxysporum_f._sp._matthiolae_stocks4-AJ260.fna_Candidate_Sequence_20321-25539(+)_48_0-82()
Cluster 82	132	rocket	AJ174	*	contig_16	73310	73497					2	0.9355	12	9.09091	F._oxysporum_f._sp._lini_39.fna_Candidate_Sequence_98791-104009(+)_5_0-81(),F._oxysporum_f._sp._matthiolae_stocks4-AJ260.fna_Candidate_Sequence_20321-25539(+)_48_0-82()
Cluster 82	132	rocket	AJ174	*	contig_22	1360998	1361221					2	0.9054	12	9.09091	F._oxysporum_f._sp._lini_39.fna_Candidate_Sequence_98791-104009(+)_5_0-81(),F._oxysporum_f._sp._matthiolae_stocks4-AJ260.fna_Candidate_Sequence_20321-25539(+)_48_0-82()
Cluster 82	132	rocket	AJ174	*	contig_9	1064099	1064343					5	0.9878	12	9.09091	F._oxysporum_f._sp._lini_39.fna_Candidate_Sequence_98791-104009(+)_5_0-81(),F._oxysporum_f._sp._matthiolae_stocks4-AJ260.fna_Candidate_Sequence_20321-25539(+)_48_0-82()
Cluster 82	132	rocket	AJ174	*	contig_9	2364777	2365021					5	0.9756	12	9.09091	F._oxysporum_f._sp._lini_39.fna_Candidate_Sequence_98791-104009(+)_5_0-81(),F._oxysporum_f._sp._matthiolae_stocks4-AJ260.fna_Candidate_Sequence_20321-25539(+)_48_0-82()
Cluster 82	132	rocket	AJ174	*	contig_9	2382805	2383049					2	0.9877	12	9.09091	F._oxysporum_f._sp._lini_39.fna_Candidate_Sequence_98791-104009(+)_5_0-81(),F._oxysporum_f._sp._matthiolae_stocks4-AJ260.fna_Candidate_Sequence_20321-25539(+)_48_0-82()
Cluster 82	132	rocket	AJ174	*	contig_9	2440042	2440280					2	0.7848	12	9.09091	F._oxysporum_f._sp._lini_39.fna_Candidate_Sequence_98791-104009(+)_5_0-81(),F._oxysporum_f._sp._matthiolae_stocks4-AJ260.fna_Candidate_Sequence_20321-25539(+)_48_0-82()
Cluster 86	13	apii	207A	*	JAAOOO010000009.1_Fusarium_oxysporum_f._sp._apii_isolate_207.A_fo_apii_R2-207_contig_9,_whole_genome_shotgun_sequence	1849896	1850170					2	0.9438	1	7.69231	F._oxysporum_f._sp._matthiolae_stocks4-AJ260.fna_Candidate_Sequence_g213.t1_0-102()
Cluster 86	13	lactucae	AJ516	Race 4	contig_9	1167441	1167715	g13090	1024	9.29		5		1	7.69231	F._oxysporum_f._sp._matthiolae_stocks4-AJ260.fna_Candidate_Sequence_g213.t1_0-102()
Cluster 86	13	lactucae	AJ520	Race 1	contig_24	226849	227123	g20586	no DE(900)	NA		2	0.9888	2	15.3846	F._oxysporum_f._sp._matthiolae_stocks4-AJ260.fna_Candidate_Sequence_g213.t1_0-102()
Cluster 86	13	lactucae	AJ520	Race 1	contig_5	3817117	3817391	g8649	no DE (63)	NA		2	1	2	15.3846	F._oxysporum_f._sp._matthiolae_stocks4-AJ260.fna_Candidate_Sequence_g213.t1_0-102()
Cluster 86	13	lactucae	AJ592	Race 4	contig_24	88898	89172					2	1	2	15.3846	F._oxysporum_f._sp._matthiolae_stocks4-AJ260.fna_Candidate_Sequence_g213.t1_0-102()
Cluster 86	13	lactucae	AJ592	Race 4	contig_9	2027523	2027797					2	1	2	15.3846	F._oxysporum_f._sp._matthiolae_stocks4-AJ260.fna_Candidate_Sequence_g213.t1_0-102()
Cluster 86	13	lactucae	AJ705	Race 4	contig_2	2042591	2042865					2	1	2	15.3846	F._oxysporum_f._sp._matthiolae_stocks4-AJ260.fna_Candidate_Sequence_g213.t1_0-102()
Cluster 86	13	lactucae	AJ705	Race 4	contig_20	1033606	1033880					5	1	2	15.3846	F._oxysporum_f._sp._matthiolae_stocks4-AJ260.fna_Candidate_Sequence_g213.t1_0-102()
Cluster 86	13	lactucae	Fyto7211	Race 1	contig_1	4315101	4315375					2	0.9888	2	15.3846	F._oxysporum_f._sp._matthiolae_stocks4-AJ260.fna_Candidate_Sequence_g213.t1_0-102()
Cluster 86	13	lactucae	Fyto7211	Race 1	contig_22	261962	262236					5	1	2	15.3846	F._oxysporum_f._sp._matthiolae_stocks4-AJ260.fna_Candidate_Sequence_g213.t1_0-102()
Cluster 86	13	lactucae	PF1	Race 1	contig_13	256792	257066					5	1	2	15.3846	F._oxysporum_f._sp._matthiolae_stocks4-AJ260.fna_Candidate_Sequence_g213.t1_0-102()
Cluster 86	13	lactucae	PF1	Race 1	contig_16	1211990	1212264					2	0.9888	2	15.3846	F._oxysporum_f._sp._matthiolae_stocks4-AJ260.fna_Candidate_Sequence_g213.t1_0-102()
Cluster 86	13	matthiolae	stocks4-AJ260	*	JAJGYP010000013.1_Fusarium_oxysporum_f._sp._matthiolae_strain_Stocks4_contig_13,_whole_genome_shotgun_sequence	1027214	1027488					5	0.9778	1	7.69231	F._oxysporum_f._sp._matthiolae_stocks4-AJ260.fna_Candidate_Sequence_g213.t1_0-102()
Cluster 93	273	endophyte	Fo47	*	CP052044.1_Fusarium_oxysporum_Fo47_chromosome_VII	2252080	2252327					2	0.9878	7	2.5641	F._oxysporum_f._sp._cepae_Fus2.fna_Candidate_Sequence_1018470-1023695(+)_39_0-41(),F._oxysporum_f._sp._coriandrii_3-2.fna_Candidate_Sequence_1235331-1240392(+)_29_0-43()
Cluster 93	273	endophyte	Fo47	*	CP052044.1_Fusarium_oxysporum_Fo47_chromosome_VII	2369805	2370052					5		7	2.5641	F._oxysporum_f._sp._cepae_Fus2.fna_Candidate_Sequence_1018470-1023695(+)_39_0-41(),F._oxysporum_f._sp._coriandrii_3-2.fna_Candidate_Sequence_1235331-1240392(+)_29_0-43()
Cluster 93	273	endophyte	Fo47	*	CP052044.1_Fusarium_oxysporum_Fo47_chromosome_VII	2671162	2671409					2	0.9634	7	2.5641	F._oxysporum_f._sp._cepae_Fus2.fna_Candidate_Sequence_1018470-1023695(+)_39_0-41(),F._oxysporum_f._sp._coriandrii_3-2.fna_Candidate_Sequence_1235331-1240392(+)_29_0-43()
Cluster 93	273	endophyte	Fo47	*	CP052044.1_Fusarium_oxysporum_Fo47_chromosome_VII	2805461	2805708					2	0.9634	7	2.5641	F._oxysporum_f._sp._cepae_Fus2.fna_Candidate_Sequence_1018470-1023695(+)_39_0-41(),F._oxysporum_f._sp._coriandrii_3-2.fna_Candidate_Sequence_1235331-1240392(+)_29_0-43()
Cluster 93	273	endophyte	Fo47	*	CP052044.1_Fusarium_oxysporum_Fo47_chromosome_VII	3392922	3393169					5	0.9759	7	2.5641	F._oxysporum_f._sp._cepae_Fus2.fna_Candidate_Sequence_1018470-1023695(+)_39_0-41(),F._oxysporum_f._sp._coriandrii_3-2.fna_Candidate_Sequence_1235331-1240392(+)_29_0-43()
Cluster 93	273	endophyte	Fo47	*	CP052044.1_Fusarium_oxysporum_Fo47_chromosome_VII	3762770	3763017					2	0.9756	7	2.5641	F._oxysporum_f._sp._cepae_Fus2.fna_Candidate_Sequence_1018470-1023695(+)_39_0-41(),F._oxysporum_f._sp._coriandrii_3-2.fna_Candidate_Sequence_1235331-1240392(+)_29_0-43()
Cluster 93	273	endophyte	Fo47	*	CP052047.1_Fusarium_oxysporum_Fo47_chromosome_X	2882462	2882568					2	0.6571	7	2.5641	F._oxysporum_f._sp._cepae_Fus2.fna_Candidate_Sequence_1018470-1023695(+)_39_0-41()
Cluster 93	273	apii	207A	*	JAAOOO010000009.1_Fusarium_oxysporum_f._sp._apii_isolate_207.A_fo_apii_R2-207_contig_9,_whole_genome_shotgun_sequence	708650	708897					2	0.9878	7	2.5641	F._oxysporum_f._sp._cepae_Fus2.fna_Candidate_Sequence_1018470-1023695(+)_39_0-41(),F._oxysporum_f._sp._coriandrii_3-2.fna_Candidate_Sequence_1235331-1240392(+)_29_0-43()
Cluster 93	273	apii	207A	*	JAAOOO010000009.1_Fusarium_oxysporum_f._sp._apii_isolate_207.A_fo_apii_R2-207_contig_9,_whole_genome_shotgun_sequence	1284172	1284419					2	0.9878	7	2.5641	F._oxysporum_f._sp._cepae_Fus2.fna_Candidate_Sequence_1018470-1023695(+)_39_0-41(),F._oxysporum_f._sp._coriandrii_3-2.fna_Candidate_Sequence_1235331-1240392(+)_29_0-43()
Cluster 93	273	apii	207A	*	JAAOOO010000009.1_Fusarium_oxysporum_f._sp._apii_isolate_207.A_fo_apii_R2-207_contig_9,_whole_genome_shotgun_sequence	1952606	1952853					5	0.988	7	2.5641	F._oxysporum_f._sp._cepae_Fus2.fna_Candidate_Sequence_1018470-1023695(+)_39_0-41(),F._oxysporum_f._sp._coriandrii_3-2.fna_Candidate_Sequence_1235331-1240392(+)_29_0-43()
Cluster 93	273	apii	207A	*	JAAOOO010000013.1_Fusarium_oxysporum_f._sp._apii_isolate_207.A_fo_apii_R2-207_contig_14,_whole_genome_shotgun_sequence	706509	706756					5	0.9518	7	2.5641	F._oxysporum_f._sp._cepae_Fus2.fna_Candidate_Sequence_1018470-1023695(+)_39_0-41(),F._oxysporum_f._sp._coriandrii_3-2.fna_Candidate_Sequence_1235331-1240392(+)_29_0-43()
Cluster 93	273	apii	207A	*	JAAOOO010000014.1_Fusarium_oxysporum_f._sp._apii_isolate_207.A_fo_apii_R2-207_contig_15,_whole_genome_shotgun_sequence	158177	158424					5	0.9759	7	2.5641	F._oxysporum_f._sp._cepae_Fus2.fna_Candidate_Sequence_1018470-1023695(+)_39_0-41(),F._oxysporum_f._sp._coriandrii_3-2.fna_Candidate_Sequence_1235331-1240392(+)_29_0-43()
Cluster 93	273	apii	207A	*	JAAOOO010000019.1_Fusarium_oxysporum_f._sp._apii_isolate_207.A_fo_apii_R2-207_contig_20,_whole_genome_shotgun_sequence	611553	611800					2	0.9878	7	2.5641	F._oxysporum_f._sp._cepae_Fus2.fna_Candidate_Sequence_1018470-1023695(+)_39_0-41(),F._oxysporum_f._sp._coriandrii_3-2.fna_Candidate_Sequence_1235331-1240392(+)_29_0-43()
Cluster 93	273	apii	207A	*	JAAOOO010000019.1_Fusarium_oxysporum_f._sp._apii_isolate_207.A_fo_apii_R2-207_contig_20,_whole_genome_shotgun_sequence	792334	792581					5	0.9878	7	2.5641	F._oxysporum_f._sp._cepae_Fus2.fna_Candidate_Sequence_1018470-1023695(+)_39_0-41(),F._oxysporum_f._sp._coriandrii_3-2.fna_Candidate_Sequence_1235331-1240392(+)_29_0-43()
Cluster 93	273	cepae	Fus2	*	contig_10_pilon	618370	618617					2	0.9756	6	2.1978	F._oxysporum_f._sp._cepae_Fus2.fna_Candidate_Sequence_1018470-1023695(+)_39_0-41(),F._oxysporum_f._sp._coriandrii_3-2.fna_Candidate_Sequence_1235331-1240392(+)_29_0-43()
Cluster 93	273	cepae	Fus2	*	contig_10_pilon	659061	659308					5	0.988	6	2.1978	F._oxysporum_f._sp._cepae_Fus2.fna_Candidate_Sequence_1018470-1023695(+)_39_0-41(),F._oxysporum_f._sp._coriandrii_3-2.fna_Candidate_Sequence_1235331-1240392(+)_29_0-43()
Cluster 93	273	cepae	Fus2	*	contig_19_pilon	110537	110784					2	0.9756	6	2.1978	F._oxysporum_f._sp._cepae_Fus2.fna_Candidate_Sequence_1018470-1023695(+)_39_0-41(),F._oxysporum_f._sp._coriandrii_3-2.fna_Candidate_Sequence_1235331-1240392(+)_29_0-43()
Cluster 93	273	cepae	Fus2	*	contig_19_pilon	269920	270167					5	0.988	6	2.1978	F._oxysporum_f._sp._cepae_Fus2.fna_Candidate_Sequence_1018470-1023695(+)_39_0-41(),F._oxysporum_f._sp._coriandrii_3-2.fna_Candidate_Sequence_1235331-1240392(+)_29_0-43()
Cluster 93	273	cepae	Fus2	*	contig_22_pilon	38459	38574					2	0.9474	6	2.1978	F._oxysporum_f._sp._cepae_Fus2.fna_Candidate_Sequence_1018470-1023695(+)_39_0-41()
Cluster 93	273	cepae	Fus2	*	contig_22_pilon	43554	43801					5	0.9639	6	2.1978	F._oxysporum_f._sp._cepae_Fus2.fna_Candidate_Sequence_1018470-1023695(+)_39_0-41(),F._oxysporum_f._sp._coriandrii_3-2.fna_Candidate_Sequence_1235331-1240392(+)_29_0-43()
Cluster 93	273	conglutinans	Fo5176	*	CM024361.1_Fusarium_oxysporum_f._sp._conglutinans_strain_Fo5176_chromosome_2,_whole_genome_shotgun_sequence	761367	761614					5	0.988	27	9.89011	F._oxysporum_f._sp._cepae_Fus2.fna_Candidate_Sequence_1018470-1023695(+)_39_0-41(),F._oxysporum_f._sp._coriandrii_3-2.fna_Candidate_Sequence_1235331-1240392(+)_29_0-43()
Cluster 93	273	conglutinans	Fo5176	*	CM024361.1_Fusarium_oxysporum_f._sp._conglutinans_strain_Fo5176_chromosome_2,_whole_genome_shotgun_sequence	933486	933733					5	0.988	27	9.89011	F._oxysporum_f._sp._cepae_Fus2.fna_Candidate_Sequence_1018470-1023695(+)_39_0-41(),F._oxysporum_f._sp._coriandrii_3-2.fna_Candidate_Sequence_1235331-1240392(+)_29_0-43()
Cluster 93	273	conglutinans	Fo5176	*	CM024361.1_Fusarium_oxysporum_f._sp._conglutinans_strain_Fo5176_chromosome_2,_whole_genome_shotgun_sequence	2167907	2168154					2	0.9756	27	9.89011	F._oxysporum_f._sp._cepae_Fus2.fna_Candidate_Sequence_1018470-1023695(+)_39_0-41(),F._oxysporum_f._sp._coriandrii_3-2.fna_Candidate_Sequence_1235331-1240392(+)_29_0-43()
Cluster 93	273	conglutinans	Fo5176	*	CM024361.1_Fusarium_oxysporum_f._sp._conglutinans_strain_Fo5176_chromosome_2,_whole_genome_shotgun_sequence	2689526	2689773					5	0.9759	27	9.89011	F._oxysporum_f._sp._cepae_Fus2.fna_Candidate_Sequence_1018470-1023695(+)_39_0-41(),F._oxysporum_f._sp._coriandrii_3-2.fna_Candidate_Sequence_1235331-1240392(+)_29_0-43()
Cluster 93	273	conglutinans	Fo5176	*	CM024361.1_Fusarium_oxysporum_f._sp._conglutinans_strain_Fo5176_chromosome_2,_whole_genome_shotgun_sequence	2933975	2934222					2	0.9756	27	9.89011	F._oxysporum_f._sp._cepae_Fus2.fna_Candidate_Sequence_1018470-1023695(+)_39_0-41(),F._oxysporum_f._sp._coriandrii_3-2.fna_Candidate_Sequence_1235331-1240392(+)_29_0-43()
Cluster 93	273	conglutinans	Fo5176	*	CM024361.1_Fusarium_oxysporum_f._sp._conglutinans_strain_Fo5176_chromosome_2,_whole_genome_shotgun_sequence	3026197	3026444					5	0.988	27	9.89011	F._oxysporum_f._sp._cepae_Fus2.fna_Candidate_Sequence_1018470-1023695(+)_39_0-41(),F._oxysporum_f._sp._coriandrii_3-2.fna_Candidate_Sequence_1235331-1240392(+)_29_0-43()
Cluster 93	273	conglutinans	Fo5176	*	CM024361.1_Fusarium_oxysporum_f._sp._conglutinans_strain_Fo5176_chromosome_2,_whole_genome_shotgun_sequence	3052905	3053152					5	0.988	27	9.89011	F._oxysporum_f._sp._cepae_Fus2.fna_Candidate_Sequence_1018470-1023695(+)_39_0-41(),F._oxysporum_f._sp._coriandrii_3-2.fna_Candidate_Sequence_1235331-1240392(+)_29_0-43()
Cluster 93	273	conglutinans	Fo5176	*	CM024361.1_Fusarium_oxysporum_f._sp._conglutinans_strain_Fo5176_chromosome_2,_whole_genome_shotgun_sequence	4490657	4490904					5	0.988	27	9.89011	F._oxysporum_f._sp._cepae_Fus2.fna_Candidate_Sequence_1018470-1023695(+)_39_0-41(),F._oxysporum_f._sp._coriandrii_3-2.fna_Candidate_Sequence_1235331-1240392(+)_29_0-43()
Cluster 93	273	conglutinans	Fo5176	*	CM024361.1_Fusarium_oxysporum_f._sp._conglutinans_strain_Fo5176_chromosome_2,_whole_genome_shotgun_sequence	5117063	5117178					5	0.9231	27	9.89011	F._oxysporum_f._sp._cepae_Fus2.fna_Candidate_Sequence_1018470-1023695(+)_39_0-41()
Cluster 93	273	conglutinans	Fo5176	*	CM024363.1_Fusarium_oxysporum_f._sp._conglutinans_strain_Fo5176_chromosome_4,_whole_genome_shotgun_sequence	3024128	3024375					5	0.9639	27	9.89011	F._oxysporum_f._sp._cepae_Fus2.fna_Candidate_Sequence_1018470-1023695(+)_39_0-41(),F._oxysporum_f._sp._coriandrii_3-2.fna_Candidate_Sequence_1235331-1240392(+)_29_0-43()
Cluster 93	273	conglutinans	Fo5176	*	CM024367.1_Fusarium_oxysporum_f._sp._conglutinans_strain_Fo5176_chromosome_8,_whole_genome_shotgun_sequence	643009	643256					2	0.9756	27	9.89011	F._oxysporum_f._sp._cepae_Fus2.fna_Candidate_Sequence_1018470-1023695(+)_39_0-41(),F._oxysporum_f._sp._coriandrii_3-2.fna_Candidate_Sequence_1235331-1240392(+)_29_0-43()
Cluster 93	273	conglutinans	Fo5176	*	CM024367.1_Fusarium_oxysporum_f._sp._conglutinans_strain_Fo5176_chromosome_8,_whole_genome_shotgun_sequence	2622971	2623218					5	0.988	27	9.89011	F._oxysporum_f._sp._cepae_Fus2.fna_Candidate_Sequence_1018470-1023695(+)_39_0-41(),F._oxysporum_f._sp._coriandrii_3-2.fna_Candidate_Sequence_1235331-1240392(+)_29_0-43()
Cluster 93	273	conglutinans	Fo5176	*	CM024369.1_Fusarium_oxysporum_f._sp._conglutinans_strain_Fo5176_chromosome_11,_whole_genome_shotgun_sequence	2212796	2213043					2	0.9878	27	9.89011	F._oxysporum_f._sp._cepae_Fus2.fna_Candidate_Sequence_1018470-1023695(+)_39_0-41(),F._oxysporum_f._sp._coriandrii_3-2.fna_Candidate_Sequence_1235331-1240392(+)_29_0-43()
Cluster 93	273	conglutinans	Fo5176	*	CM024369.1_Fusarium_oxysporum_f._sp._conglutinans_strain_Fo5176_chromosome_11,_whole_genome_shotgun_sequence	2930185	2930432					5	0.9759	27	9.89011	F._oxysporum_f._sp._cepae_Fus2.fna_Candidate_Sequence_1018470-1023695(+)_39_0-41(),F._oxysporum_f._sp._coriandrii_3-2.fna_Candidate_Sequence_1235331-1240392(+)_29_0-43()
Cluster 93	273	conglutinans	Fo5176	*	CM024372.1_Fusarium_oxysporum_f._sp._conglutinans_strain_Fo5176_chromosome_14,_whole_genome_shotgun_sequence	88279	88526					5	0.988	27	9.89011	F._oxysporum_f._sp._cepae_Fus2.fna_Candidate_Sequence_1018470-1023695(+)_39_0-41(),F._oxysporum_f._sp._coriandrii_3-2.fna_Candidate_Sequence_1235331-1240392(+)_29_0-43()
Cluster 93	273	conglutinans	Fo5176	*	CM024372.1_Fusarium_oxysporum_f._sp._conglutinans_strain_Fo5176_chromosome_14,_whole_genome_shotgun_sequence	661355	661470					5	0.9487	27	9.89011	F._oxysporum_f._sp._cepae_Fus2.fna_Candidate_Sequence_1018470-1023695(+)_39_0-41()
Cluster 93	273	conglutinans	Fo5176	*	JACDXP010000010.1_Fusarium_oxysporum_f._sp._conglutinans_strain_Fo5176_chromosome_10,_whole_genome_shotgun_sequence	951012	951259					5	0.9759	27	9.89011	F._oxysporum_f._sp._cepae_Fus2.fna_Candidate_Sequence_1018470-1023695(+)_39_0-41(),F._oxysporum_f._sp._coriandrii_3-2.fna_Candidate_Sequence_1235331-1240392(+)_29_0-43()
Cluster 93	273	conglutinans	Fo5176	*	JACDXP010000010.1_Fusarium_oxysporum_f._sp._conglutinans_strain_Fo5176_chromosome_10,_whole_genome_shotgun_sequence	1044362	1044609					2	0.9756	27	9.89011	F._oxysporum_f._sp._cepae_Fus2.fna_Candidate_Sequence_1018470-1023695(+)_39_0-41(),F._oxysporum_f._sp._coriandrii_3-2.fna_Candidate_Sequence_1235331-1240392(+)_29_0-43()
Cluster 93	273	conglutinans	Fo5176	*	JACDXP010000010.1_Fusarium_oxysporum_f._sp._conglutinans_strain_Fo5176_chromosome_10,_whole_genome_shotgun_sequence	1248911	1249158					2	0.9756	27	9.89011	F._oxysporum_f._sp._cepae_Fus2.fna_Candidate_Sequence_1018470-1023695(+)_39_0-41(),F._oxysporum_f._sp._coriandrii_3-2.fna_Candidate_Sequence_1235331-1240392(+)_29_0-43()
Cluster 93	273	conglutinans	Fo5176	*	JACDXP010000010.1_Fusarium_oxysporum_f._sp._conglutinans_strain_Fo5176_chromosome_10,_whole_genome_shotgun_sequence	1347844	1348091					2	0.9878	27	9.89011	F._oxysporum_f._sp._cepae_Fus2.fna_Candidate_Sequence_1018470-1023695(+)_39_0-41(),F._oxysporum_f._sp._coriandrii_3-2.fna_Candidate_Sequence_1235331-1240392(+)_29_0-43()
Cluster 93	273	conglutinans	Fo5176	*	JACDXP010000010.1_Fusarium_oxysporum_f._sp._conglutinans_strain_Fo5176_chromosome_10,_whole_genome_shotgun_sequence	2192106	2192353					5	0.9518	27	9.89011	F._oxysporum_f._sp._cepae_Fus2.fna_Candidate_Sequence_1018470-1023695(+)_39_0-41(),F._oxysporum_f._sp._coriandrii_3-2.fna_Candidate_Sequence_1235331-1240392(+)_29_0-43()
Cluster 93	273	conglutinans	Fo5176	*	JACDXP010000010.1_Fusarium_oxysporum_f._sp._conglutinans_strain_Fo5176_chromosome_10,_whole_genome_shotgun_sequence	2703390	2703637					2	0.9756	27	9.89011	F._oxysporum_f._sp._cepae_Fus2.fna_Candidate_Sequence_1018470-1023695(+)_39_0-41(),F._oxysporum_f._sp._coriandrii_3-2.fna_Candidate_Sequence_1235331-1240392(+)_29_0-43()
Cluster 93	273	conglutinans	Fo5176	*	JACDXP010000015.1_Fusarium_oxysporum_f._sp._conglutinans_strain_Fo5176_chromosome_15,_whole_genome_shotgun_sequence	2178282	2178529					5	0.9759	27	9.89011	F._oxysporum_f._sp._cepae_Fus2.fna_Candidate_Sequence_1018470-1023695(+)_39_0-41(),F._oxysporum_f._sp._coriandrii_3-2.fna_Candidate_Sequence_1235331-1240392(+)_29_0-43()
Cluster 93	273	conglutinans	Fo5176	*	JACDXP010000015.1_Fusarium_oxysporum_f._sp._conglutinans_strain_Fo5176_chromosome_15,_whole_genome_shotgun_sequence	2220527	2220774					5	0.988	27	9.89011	F._oxysporum_f._sp._cepae_Fus2.fna_Candidate_Sequence_1018470-1023695(+)_39_0-41(),F._oxysporum_f._sp._coriandrii_3-2.fna_Candidate_Sequence_1235331-1240392(+)_29_0-43()
Cluster 93	273	conglutinans	Fo5176	*	JACDXP010000015.1_Fusarium_oxysporum_f._sp._conglutinans_strain_Fo5176_chromosome_15,_whole_genome_shotgun_sequence	2372429	2372676					2	0.9756	27	9.89011	F._oxysporum_f._sp._cepae_Fus2.fna_Candidate_Sequence_1018470-1023695(+)_39_0-41(),F._oxysporum_f._sp._coriandrii_3-2.fna_Candidate_Sequence_1235331-1240392(+)_29_0-43()
Cluster 93	273	conglutinans	Fo5176	*	JACDXP010000019.1_Fusarium_oxysporum_f._sp._conglutinans_strain_Fo5176_19,_whole_genome_shotgun_sequence	215197	215444					2	0.9878	27	9.89011	F._oxysporum_f._sp._cepae_Fus2.fna_Candidate_Sequence_1018470-1023695(+)_39_0-41(),F._oxysporum_f._sp._coriandrii_3-2.fna_Candidate_Sequence_1235331-1240392(+)_29_0-43()
Cluster 93	273	conglutinans	Fo5176	*	JACDXP010000019.1_Fusarium_oxysporum_f._sp._conglutinans_strain_Fo5176_19,_whole_genome_shotgun_sequence	365428	365675					5	0.988	27	9.89011	F._oxysporum_f._sp._cepae_Fus2.fna_Candidate_Sequence_1018470-1023695(+)_39_0-41(),F._oxysporum_f._sp._coriandrii_3-2.fna_Candidate_Sequence_1235331-1240392(+)_29_0-43()
Cluster 93	273	coriandrii	F_3-2	*	JAAOON010000011.1_Fusarium_oxysporum_f._sp._coriandrii_isolate_3-2_fo_coriandrii_3-2_contig_11,_whole_genome_shotgun_sequence	1238475	1238722					2	0.9634	4	1.4652	F._oxysporum_f._sp._cepae_Fus2.fna_Candidate_Sequence_1018470-1023695(+)_39_0-41(),F._oxysporum_f._sp._coriandrii_3-2.fna_Candidate_Sequence_1235331-1240392(+)_29_0-43()
Cluster 93	273	coriandrii	F_3-2	*	JAAOON010000011.1_Fusarium_oxysporum_f._sp._coriandrii_isolate_3-2_fo_coriandrii_3-2_contig_11,_whole_genome_shotgun_sequence	1627456	1627703					5	0.9639	4	1.4652	F._oxysporum_f._sp._cepae_Fus2.fna_Candidate_Sequence_1018470-1023695(+)_39_0-41(),F._oxysporum_f._sp._coriandrii_3-2.fna_Candidate_Sequence_1235331-1240392(+)_29_0-43()
Cluster 93	273	coriandrii	F_3-2	*	JAAOON010000011.1_Fusarium_oxysporum_f._sp._coriandrii_isolate_3-2_fo_coriandrii_3-2_contig_11,_whole_genome_shotgun_sequence	2404960	2405207					5	0.988	4	1.4652	F._oxysporum_f._sp._cepae_Fus2.fna_Candidate_Sequence_1018470-1023695(+)_39_0-41(),F._oxysporum_f._sp._coriandrii_3-2.fna_Candidate_Sequence_1235331-1240392(+)_29_0-43()
Cluster 93	273	coriandrii	F_3-2	*	JAAOON010000017.1_Fusarium_oxysporum_f._sp._coriandrii_isolate_3-2_fo_coriandrii_3-2_contig_17,_whole_genome_shotgun_sequence	441170	441417					5	0.988	4	1.4652	F._oxysporum_f._sp._cepae_Fus2.fna_Candidate_Sequence_1018470-1023695(+)_39_0-41(),F._oxysporum_f._sp._coriandrii_3-2.fna_Candidate_Sequence_1235331-1240392(+)_29_0-43()
Cluster 93	273	lactucae	AJ516	Race 4	contig_15	155735	155982					5	0.9759	17	6.22711	F._oxysporum_f._sp._cepae_Fus2.fna_Candidate_Sequence_1018470-1023695(+)_39_0-41(),F._oxysporum_f._sp._coriandrii_3-2.fna_Candidate_Sequence_1235331-1240392(+)_29_0-43()
Cluster 93	273	lactucae	AJ516	Race 4	contig_17	210815	211062					2	0.9756	17	6.22711	F._oxysporum_f._sp._cepae_Fus2.fna_Candidate_Sequence_1018470-1023695(+)_39_0-41(),F._oxysporum_f._sp._coriandrii_3-2.fna_Candidate_Sequence_1235331-1240392(+)_29_0-43()
Cluster 93	273	lactucae	AJ516	Race 4	contig_19	359606	359853					5	0.988	17	6.22711	F._oxysporum_f._sp._cepae_Fus2.fna_Candidate_Sequence_1018470-1023695(+)_39_0-41(),F._oxysporum_f._sp._coriandrii_3-2.fna_Candidate_Sequence_1235331-1240392(+)_29_0-43()
Cluster 93	273	lactucae	AJ516	Race 4	contig_22	865831	866078					5	0.988	17	6.22711	F._oxysporum_f._sp._cepae_Fus2.fna_Candidate_Sequence_1018470-1023695(+)_39_0-41(),F._oxysporum_f._sp._coriandrii_3-2.fna_Candidate_Sequence_1235331-1240392(+)_29_0-43()
Cluster 93	273	lactucae	AJ516	Race 4	contig_22	980890	981137					5	0.9759	17	6.22711	F._oxysporum_f._sp._cepae_Fus2.fna_Candidate_Sequence_1018470-1023695(+)_39_0-41(),F._oxysporum_f._sp._coriandrii_3-2.fna_Candidate_Sequence_1235331-1240392(+)_29_0-43()
Cluster 93	273	lactucae	AJ516	Race 4	contig_23	137039	137286					5	0.988	17	6.22711	F._oxysporum_f._sp._cepae_Fus2.fna_Candidate_Sequence_1018470-1023695(+)_39_0-41(),F._oxysporum_f._sp._coriandrii_3-2.fna_Candidate_Sequence_1235331-1240392(+)_29_0-43()
Cluster 93	273	lactucae	AJ516	Race 4	contig_23	908153	908400					5	0.9759	17	6.22711	F._oxysporum_f._sp._cepae_Fus2.fna_Candidate_Sequence_1018470-1023695(+)_39_0-41(),F._oxysporum_f._sp._coriandrii_3-2.fna_Candidate_Sequence_1235331-1240392(+)_29_0-43()
Cluster 93	273	lactucae	AJ516	Race 4	contig_27	339644	339891					2	0.9877	17	6.22711	F._oxysporum_f._sp._cepae_Fus2.fna_Candidate_Sequence_1018470-1023695(+)_39_0-41(),F._oxysporum_f._sp._coriandrii_3-2.fna_Candidate_Sequence_1235331-1240392(+)_29_0-43()
Cluster 93	273	lactucae	AJ516	Race 4	contig_27	463477	463724					2	0.9878	17	6.22711	F._oxysporum_f._sp._cepae_Fus2.fna_Candidate_Sequence_1018470-1023695(+)_39_0-41(),F._oxysporum_f._sp._coriandrii_3-2.fna_Candidate_Sequence_1235331-1240392(+)_29_0-43()
Cluster 93	273	lactucae	AJ516	Race 4	contig_6	140906	141153	g9125	no expression	NA	hAT / LINE transposon; C-terminal dimerisation domain; ribonuclease H-like	5	0.988	17	6.22711	F._oxysporum_f._sp._cepae_Fus2.fna_Candidate_Sequence_1018470-1023695(+)_39_0-41(),F._oxysporum_f._sp._coriandrii_3-2.fna_Candidate_Sequence_1235331-1240392(+)_29_0-43()
Cluster 93	273	lactucae	AJ516	Race 4	contig_6	256117	256364	g9168	78.96	3.51	hAT transposon	2	0.9878	17	6.22711	F._oxysporum_f._sp._cepae_Fus2.fna_Candidate_Sequence_1018470-1023695(+)_39_0-41(),F._oxysporum_f._sp._coriandrii_3-2.fna_Candidate_Sequence_1235331-1240392(+)_29_0-43()
Cluster 93	273	lactucae	AJ516	Race 4	contig_6	1660681	1660928					2	0.9756	17	6.22711	F._oxysporum_f._sp._cepae_Fus2.fna_Candidate_Sequence_1018470-1023695(+)_39_0-41(),F._oxysporum_f._sp._coriandrii_3-2.fna_Candidate_Sequence_1235331-1240392(+)_29_0-43()
Cluster 93	273	lactucae	AJ516	Race 4	contig_6	3148784	3149031					2	0.9878	17	6.22711	F._oxysporum_f._sp._cepae_Fus2.fna_Candidate_Sequence_1018470-1023695(+)_39_0-41(),F._oxysporum_f._sp._coriandrii_3-2.fna_Candidate_Sequence_1235331-1240392(+)_29_0-43()
Cluster 93	273	lactucae	AJ516	Race 4	contig_6	3233501	3233748					5	0.9759	17	6.22711	F._oxysporum_f._sp._cepae_Fus2.fna_Candidate_Sequence_1018470-1023695(+)_39_0-41(),F._oxysporum_f._sp._coriandrii_3-2.fna_Candidate_Sequence_1235331-1240392(+)_29_0-43()
Cluster 93	273	lactucae	AJ516	Race 4	contig_9	134238	134485					2	0.9878	17	6.22711	F._oxysporum_f._sp._cepae_Fus2.fna_Candidate_Sequence_1018470-1023695(+)_39_0-41(),F._oxysporum_f._sp._coriandrii_3-2.fna_Candidate_Sequence_1235331-1240392(+)_29_0-43()
Cluster 93	273	lactucae	AJ516	Race 4	contig_9	886897	887144					5	0.988	17	6.22711	F._oxysporum_f._sp._cepae_Fus2.fna_Candidate_Sequence_1018470-1023695(+)_39_0-41(),F._oxysporum_f._sp._coriandrii_3-2.fna_Candidate_Sequence_1235331-1240392(+)_29_0-43()
Cluster 93	273	lactucae	AJ516	Race 4	contig_9	2583287	2583534					2	0.9756	17	6.22711	F._oxysporum_f._sp._cepae_Fus2.fna_Candidate_Sequence_1018470-1023695(+)_39_0-41(),F._oxysporum_f._sp._coriandrii_3-2.fna_Candidate_Sequence_1235331-1240392(+)_29_0-43()
Cluster 93	273	lactucae	AJ520	Race 1	contig_16	137769	138016					2	0.9878	23	8.42491	F._oxysporum_f._sp._cepae_Fus2.fna_Candidate_Sequence_1018470-1023695(+)_39_0-41(),F._oxysporum_f._sp._coriandrii_3-2.fna_Candidate_Sequence_1235331-1240392(+)_29_0-43()
Cluster 93	273	lactucae	AJ520	Race 1	contig_16	1089755	1090002					5	0.988	23	8.42491	F._oxysporum_f._sp._cepae_Fus2.fna_Candidate_Sequence_1018470-1023695(+)_39_0-41(),F._oxysporum_f._sp._coriandrii_3-2.fna_Candidate_Sequence_1235331-1240392(+)_29_0-43()
Cluster 93	273	lactucae	AJ520	Race 1	contig_19	133355	133602					2	0.9756	23	8.42491	F._oxysporum_f._sp._cepae_Fus2.fna_Candidate_Sequence_1018470-1023695(+)_39_0-41(),F._oxysporum_f._sp._coriandrii_3-2.fna_Candidate_Sequence_1235331-1240392(+)_29_0-43()
Cluster 93	273	lactucae	AJ520	Race 1	contig_19	996513	996760					5	0.988	23	8.42491	F._oxysporum_f._sp._cepae_Fus2.fna_Candidate_Sequence_1018470-1023695(+)_39_0-41(),F._oxysporum_f._sp._coriandrii_3-2.fna_Candidate_Sequence_1235331-1240392(+)_29_0-43()
Cluster 93	273	lactucae	AJ520	Race 1	contig_20	150689	150936					5	0.9759	23	8.42491	F._oxysporum_f._sp._cepae_Fus2.fna_Candidate_Sequence_1018470-1023695(+)_39_0-41(),F._oxysporum_f._sp._coriandrii_3-2.fna_Candidate_Sequence_1235331-1240392(+)_29_0-43()
Cluster 93	273	lactucae	AJ520	Race 1	contig_21	465019	465266					2	0.9512	23	8.42491	F._oxysporum_f._sp._cepae_Fus2.fna_Candidate_Sequence_1018470-1023695(+)_39_0-41(),F._oxysporum_f._sp._coriandrii_3-2.fna_Candidate_Sequence_1235331-1240392(+)_29_0-43()
Cluster 93	273	lactucae	AJ520	Race 1	contig_24	206591	206838					5	0.988	23	8.42491	F._oxysporum_f._sp._cepae_Fus2.fna_Candidate_Sequence_1018470-1023695(+)_39_0-41(),F._oxysporum_f._sp._coriandrii_3-2.fna_Candidate_Sequence_1235331-1240392(+)_29_0-43()
Cluster 93	273	lactucae	AJ520	Race 1	contig_24	298525	298772					2	0.9878	23	8.42491	F._oxysporum_f._sp._cepae_Fus2.fna_Candidate_Sequence_1018470-1023695(+)_39_0-41(),F._oxysporum_f._sp._coriandrii_3-2.fna_Candidate_Sequence_1235331-1240392(+)_29_0-43()
Cluster 93	273	lactucae	AJ520	Race 1	contig_4	292490	292737					5	0.988	23	8.42491	F._oxysporum_f._sp._cepae_Fus2.fna_Candidate_Sequence_1018470-1023695(+)_39_0-41(),F._oxysporum_f._sp._coriandrii_3-2.fna_Candidate_Sequence_1235331-1240392(+)_29_0-43()
Cluster 93	273	lactucae	AJ520	Race 1	contig_4	558256	558503					5	0.988	23	8.42491	F._oxysporum_f._sp._cepae_Fus2.fna_Candidate_Sequence_1018470-1023695(+)_39_0-41(),F._oxysporum_f._sp._coriandrii_3-2.fna_Candidate_Sequence_1235331-1240392(+)_29_0-43()
Cluster 93	273	lactucae	AJ520	Race 1	contig_4	1966829	1967076					2	0.9878	23	8.42491	F._oxysporum_f._sp._cepae_Fus2.fna_Candidate_Sequence_1018470-1023695(+)_39_0-41(),F._oxysporum_f._sp._coriandrii_3-2.fna_Candidate_Sequence_1235331-1240392(+)_29_0-43()
Cluster 93	273	lactucae	AJ520	Race 1	contig_4	3715766	3716013					2	0.9512	23	8.42491	F._oxysporum_f._sp._cepae_Fus2.fna_Candidate_Sequence_1018470-1023695(+)_39_0-41(),F._oxysporum_f._sp._coriandrii_3-2.fna_Candidate_Sequence_1235331-1240392(+)_29_0-43()
Cluster 93	273	lactucae	AJ520	Race 1	contig_5	77763	78010					2	0.9878	23	8.42491	F._oxysporum_f._sp._cepae_Fus2.fna_Candidate_Sequence_1018470-1023695(+)_39_0-41(),F._oxysporum_f._sp._coriandrii_3-2.fna_Candidate_Sequence_1235331-1240392(+)_29_0-43()
Cluster 93	273	lactucae	AJ520	Race 1	contig_5	599220	599467					5	0.988	23	8.42491	F._oxysporum_f._sp._cepae_Fus2.fna_Candidate_Sequence_1018470-1023695(+)_39_0-41(),F._oxysporum_f._sp._coriandrii_3-2.fna_Candidate_Sequence_1235331-1240392(+)_29_0-43()
Cluster 93	273	lactucae	AJ520	Race 1	contig_5	997075	997322					5	0.988	23	8.42491	F._oxysporum_f._sp._cepae_Fus2.fna_Candidate_Sequence_1018470-1023695(+)_39_0-41(),F._oxysporum_f._sp._coriandrii_3-2.fna_Candidate_Sequence_1235331-1240392(+)_29_0-43()
Cluster 93	273	lactucae	AJ520	Race 1	contig_5	1536675	1536922					2	0.9878	23	8.42491	F._oxysporum_f._sp._cepae_Fus2.fna_Candidate_Sequence_1018470-1023695(+)_39_0-41(),F._oxysporum_f._sp._coriandrii_3-2.fna_Candidate_Sequence_1235331-1240392(+)_29_0-43()
Cluster 93	273	lactucae	AJ520	Race 1	contig_5	1610384	1610631					5	0.988	23	8.42491	F._oxysporum_f._sp._cepae_Fus2.fna_Candidate_Sequence_1018470-1023695(+)_39_0-41(),F._oxysporum_f._sp._coriandrii_3-2.fna_Candidate_Sequence_1235331-1240392(+)_29_0-43()
Cluster 93	273	lactucae	AJ520	Race 1	contig_5	1885691	1885938					2	0.9878	23	8.42491	F._oxysporum_f._sp._cepae_Fus2.fna_Candidate_Sequence_1018470-1023695(+)_39_0-41(),F._oxysporum_f._sp._coriandrii_3-2.fna_Candidate_Sequence_1235331-1240392(+)_29_0-43()
Cluster 93	273	lactucae	AJ520	Race 1	contig_5	2084249	2084496					2	0.9878	23	8.42491	F._oxysporum_f._sp._cepae_Fus2.fna_Candidate_Sequence_1018470-1023695(+)_39_0-41(),F._oxysporum_f._sp._coriandrii_3-2.fna_Candidate_Sequence_1235331-1240392(+)_29_0-43()
Cluster 93	273	lactucae	AJ520	Race 1	contig_5	2420693	2420940					5	0.988	23	8.42491	F._oxysporum_f._sp._cepae_Fus2.fna_Candidate_Sequence_1018470-1023695(+)_39_0-41(),F._oxysporum_f._sp._coriandrii_3-2.fna_Candidate_Sequence_1235331-1240392(+)_29_0-43()
Cluster 93	273	lactucae	AJ520	Race 1	contig_5	2643197	2643444					5	0.988	23	8.42491	F._oxysporum_f._sp._cepae_Fus2.fna_Candidate_Sequence_1018470-1023695(+)_39_0-41(),F._oxysporum_f._sp._coriandrii_3-2.fna_Candidate_Sequence_1235331-1240392(+)_29_0-43()
Cluster 93	273	lactucae	AJ520	Race 1	contig_5	2688873	2689120					5	0.988	23	8.42491	F._oxysporum_f._sp._cepae_Fus2.fna_Candidate_Sequence_1018470-1023695(+)_39_0-41(),F._oxysporum_f._sp._coriandrii_3-2.fna_Candidate_Sequence_1235331-1240392(+)_29_0-43()
Cluster 93	273	lactucae	AJ520	Race 1	contig_5	3135866	3136113					5	0.9759	23	8.42491	F._oxysporum_f._sp._cepae_Fus2.fna_Candidate_Sequence_1018470-1023695(+)_39_0-41(),F._oxysporum_f._sp._coriandrii_3-2.fna_Candidate_Sequence_1235331-1240392(+)_29_0-43()
Cluster 93	273	lactucae	AJ592	Race 4	contig_11	457857	458104					5	0.9759	17	6.22711	F._oxysporum_f._sp._cepae_Fus2.fna_Candidate_Sequence_1018470-1023695(+)_39_0-41(),F._oxysporum_f._sp._coriandrii_3-2.fna_Candidate_Sequence_1235331-1240392(+)_29_0-43()
Cluster 93	273	lactucae	AJ592	Race 4	contig_11	1521112	1521359					2	0.9756	17	6.22711	F._oxysporum_f._sp._cepae_Fus2.fna_Candidate_Sequence_1018470-1023695(+)_39_0-41(),F._oxysporum_f._sp._coriandrii_3-2.fna_Candidate_Sequence_1235331-1240392(+)_29_0-43()
Cluster 93	273	lactucae	AJ592	Race 4	contig_11	1636186	1636433					2	0.9878	17	6.22711	F._oxysporum_f._sp._cepae_Fus2.fna_Candidate_Sequence_1018470-1023695(+)_39_0-41(),F._oxysporum_f._sp._coriandrii_3-2.fna_Candidate_Sequence_1235331-1240392(+)_29_0-43()
Cluster 93	273	lactucae	AJ592	Race 4	contig_14	1695698	1695945					2	0.9878	17	6.22711	F._oxysporum_f._sp._cepae_Fus2.fna_Candidate_Sequence_1018470-1023695(+)_39_0-41(),F._oxysporum_f._sp._coriandrii_3-2.fna_Candidate_Sequence_1235331-1240392(+)_29_0-43()
Cluster 93	273	lactucae	AJ592	Race 4	contig_16	163209	163456					5	0.9759	17	6.22711	F._oxysporum_f._sp._cepae_Fus2.fna_Candidate_Sequence_1018470-1023695(+)_39_0-41(),F._oxysporum_f._sp._coriandrii_3-2.fna_Candidate_Sequence_1235331-1240392(+)_29_0-43()
Cluster 93	273	lactucae	AJ592	Race 4	contig_23	293831	294078					5	0.988	17	6.22711	F._oxysporum_f._sp._cepae_Fus2.fna_Candidate_Sequence_1018470-1023695(+)_39_0-41(),F._oxysporum_f._sp._coriandrii_3-2.fna_Candidate_Sequence_1235331-1240392(+)_29_0-43()
Cluster 93	273	lactucae	AJ592	Race 4	contig_23	931689	931936					2	0.9878	17	6.22711	F._oxysporum_f._sp._cepae_Fus2.fna_Candidate_Sequence_1018470-1023695(+)_39_0-41(),F._oxysporum_f._sp._coriandrii_3-2.fna_Candidate_Sequence_1235331-1240392(+)_29_0-43()
Cluster 93	273	lactucae	AJ592	Race 4	contig_24	84364	84611					2	0.9878	17	6.22711	F._oxysporum_f._sp._cepae_Fus2.fna_Candidate_Sequence_1018470-1023695(+)_39_0-41(),F._oxysporum_f._sp._coriandrii_3-2.fna_Candidate_Sequence_1235331-1240392(+)_29_0-43()
Cluster 93	273	lactucae	AJ592	Race 4	contig_24	1045984	1046231					5	0.9759	17	6.22711	F._oxysporum_f._sp._cepae_Fus2.fna_Candidate_Sequence_1018470-1023695(+)_39_0-41(),F._oxysporum_f._sp._coriandrii_3-2.fna_Candidate_Sequence_1235331-1240392(+)_29_0-43()
Cluster 93	273	lactucae	AJ592	Race 4	contig_25	134857	135104					5	0.988	17	6.22711	F._oxysporum_f._sp._cepae_Fus2.fna_Candidate_Sequence_1018470-1023695(+)_39_0-41(),F._oxysporum_f._sp._coriandrii_3-2.fna_Candidate_Sequence_1235331-1240392(+)_29_0-43()
Cluster 93	273	lactucae	AJ592	Race 4	contig_25	918390	918637					5	0.9759	17	6.22711	F._oxysporum_f._sp._cepae_Fus2.fna_Candidate_Sequence_1018470-1023695(+)_39_0-41(),F._oxysporum_f._sp._coriandrii_3-2.fna_Candidate_Sequence_1235331-1240392(+)_29_0-43()
Cluster 93	273	lactucae	AJ592	Race 4	contig_31	133341	133588					2	0.9878	17	6.22711	F._oxysporum_f._sp._cepae_Fus2.fna_Candidate_Sequence_1018470-1023695(+)_39_0-41(),F._oxysporum_f._sp._coriandrii_3-2.fna_Candidate_Sequence_1235331-1240392(+)_29_0-43()
Cluster 93	273	lactucae	AJ592	Race 4	contig_4	370641	370888					5	0.988	17	6.22711	F._oxysporum_f._sp._cepae_Fus2.fna_Candidate_Sequence_1018470-1023695(+)_39_0-41(),F._oxysporum_f._sp._coriandrii_3-2.fna_Candidate_Sequence_1235331-1240392(+)_29_0-43()
Cluster 93	273	lactucae	AJ592	Race 4	contig_4	1748245	1748492					5	0.988	17	6.22711	F._oxysporum_f._sp._cepae_Fus2.fna_Candidate_Sequence_1018470-1023695(+)_39_0-41(),F._oxysporum_f._sp._coriandrii_3-2.fna_Candidate_Sequence_1235331-1240392(+)_29_0-43()
Cluster 93	273	lactucae	AJ592	Race 4	contig_4	1859133	1859380					2	0.9878	17	6.22711	F._oxysporum_f._sp._cepae_Fus2.fna_Candidate_Sequence_1018470-1023695(+)_39_0-41(),F._oxysporum_f._sp._coriandrii_3-2.fna_Candidate_Sequence_1235331-1240392(+)_29_0-43()
Cluster 93	273	lactucae	AJ592	Race 4	contig_4	3803583	3803830					5	0.9759	17	6.22711	F._oxysporum_f._sp._cepae_Fus2.fna_Candidate_Sequence_1018470-1023695(+)_39_0-41(),F._oxysporum_f._sp._coriandrii_3-2.fna_Candidate_Sequence_1235331-1240392(+)_29_0-43()
Cluster 93	273	lactucae	AJ592	Race 4	contig_9	1219298	1219545					2	0.9756	17	6.22711	F._oxysporum_f._sp._cepae_Fus2.fna_Candidate_Sequence_1018470-1023695(+)_39_0-41(),F._oxysporum_f._sp._coriandrii_3-2.fna_Candidate_Sequence_1235331-1240392(+)_29_0-43()
Cluster 93	273	lactucae	AJ705	Race 4	contig_12	454254	454501					5	0.9759	18	6.59341	F._oxysporum_f._sp._cepae_Fus2.fna_Candidate_Sequence_1018470-1023695(+)_39_0-41(),F._oxysporum_f._sp._coriandrii_3-2.fna_Candidate_Sequence_1235331-1240392(+)_29_0-43()
Cluster 93	273	lactucae	AJ705	Race 4	contig_12	1517503	1517750					2	0.9756	18	6.59341	F._oxysporum_f._sp._cepae_Fus2.fna_Candidate_Sequence_1018470-1023695(+)_39_0-41(),F._oxysporum_f._sp._coriandrii_3-2.fna_Candidate_Sequence_1235331-1240392(+)_29_0-43()
Cluster 93	273	lactucae	AJ705	Race 4	contig_12	1632576	1632823					2	0.9878	18	6.59341	F._oxysporum_f._sp._cepae_Fus2.fna_Candidate_Sequence_1018470-1023695(+)_39_0-41(),F._oxysporum_f._sp._coriandrii_3-2.fna_Candidate_Sequence_1235331-1240392(+)_29_0-43()
Cluster 93	273	lactucae	AJ705	Race 4	contig_13	128209	128456					2	0.9878	18	6.59341	F._oxysporum_f._sp._cepae_Fus2.fna_Candidate_Sequence_1018470-1023695(+)_39_0-41(),F._oxysporum_f._sp._coriandrii_3-2.fna_Candidate_Sequence_1235331-1240392(+)_29_0-43()
Cluster 93	273	lactucae	AJ705	Race 4	contig_13	1938105	1938352					5	0.9759	18	6.59341	F._oxysporum_f._sp._cepae_Fus2.fna_Candidate_Sequence_1018470-1023695(+)_39_0-41(),F._oxysporum_f._sp._coriandrii_3-2.fna_Candidate_Sequence_1235331-1240392(+)_29_0-43()
Cluster 93	273	lactucae	AJ705	Race 4	contig_15	134820	135067					5	0.9759	18	6.59341	F._oxysporum_f._sp._cepae_Fus2.fna_Candidate_Sequence_1018470-1023695(+)_39_0-41(),F._oxysporum_f._sp._coriandrii_3-2.fna_Candidate_Sequence_1235331-1240392(+)_29_0-43()
Cluster 93	273	lactucae	AJ705	Race 4	contig_15	1647281	1647528					2	0.9878	18	6.59341	F._oxysporum_f._sp._cepae_Fus2.fna_Candidate_Sequence_1018470-1023695(+)_39_0-41(),F._oxysporum_f._sp._coriandrii_3-2.fna_Candidate_Sequence_1235331-1240392(+)_29_0-43()
Cluster 93	273	lactucae	AJ705	Race 4	contig_16	1685431	1685678					2	0.9878	18	6.59341	F._oxysporum_f._sp._cepae_Fus2.fna_Candidate_Sequence_1018470-1023695(+)_39_0-41(),F._oxysporum_f._sp._coriandrii_3-2.fna_Candidate_Sequence_1235331-1240392(+)_29_0-43()
Cluster 93	273	lactucae	AJ705	Race 4	contig_2	1234364	1234611					2	0.9756	18	6.59341	F._oxysporum_f._sp._cepae_Fus2.fna_Candidate_Sequence_1018470-1023695(+)_39_0-41(),F._oxysporum_f._sp._coriandrii_3-2.fna_Candidate_Sequence_1235331-1240392(+)_29_0-43()
Cluster 93	273	lactucae	AJ705	Race 4	contig_2	2323958	2324205					5	0.988	18	6.59341	F._oxysporum_f._sp._cepae_Fus2.fna_Candidate_Sequence_1018470-1023695(+)_39_0-41(),F._oxysporum_f._sp._coriandrii_3-2.fna_Candidate_Sequence_1235331-1240392(+)_29_0-43()
Cluster 93	273	lactucae	AJ705	Race 4	contig_2	3103504	3103751					5	0.988	18	6.59341	F._oxysporum_f._sp._cepae_Fus2.fna_Candidate_Sequence_1018470-1023695(+)_39_0-41(),F._oxysporum_f._sp._coriandrii_3-2.fna_Candidate_Sequence_1235331-1240392(+)_29_0-43()
Cluster 93	273	lactucae	AJ705	Race 4	contig_2	3214394	3214641					2	0.9878	18	6.59341	F._oxysporum_f._sp._cepae_Fus2.fna_Candidate_Sequence_1018470-1023695(+)_39_0-41(),F._oxysporum_f._sp._coriandrii_3-2.fna_Candidate_Sequence_1235331-1240392(+)_29_0-43()
Cluster 93	273	lactucae	AJ705	Race 4	contig_2	4608754	4609001					2	0.9878	18	6.59341	F._oxysporum_f._sp._cepae_Fus2.fna_Candidate_Sequence_1018470-1023695(+)_39_0-41(),F._oxysporum_f._sp._coriandrii_3-2.fna_Candidate_Sequence_1235331-1240392(+)_29_0-43()
Cluster 93	273	lactucae	AJ705	Race 4	contig_20	78784	79031					2	0.9756	18	6.59341	F._oxysporum_f._sp._cepae_Fus2.fna_Candidate_Sequence_1018470-1023695(+)_39_0-41(),F._oxysporum_f._sp._coriandrii_3-2.fna_Candidate_Sequence_1235331-1240392(+)_29_0-43()
Cluster 93	273	lactucae	AJ705	Race 4	contig_20	1038167	1038414					5	0.988	18	6.59341	F._oxysporum_f._sp._cepae_Fus2.fna_Candidate_Sequence_1018470-1023695(+)_39_0-41(),F._oxysporum_f._sp._coriandrii_3-2.fna_Candidate_Sequence_1235331-1240392(+)_29_0-43()
Cluster 93	273	lactucae	AJ705	Race 4	contig_21	134585	134832					5	0.988	18	6.59341	F._oxysporum_f._sp._cepae_Fus2.fna_Candidate_Sequence_1018470-1023695(+)_39_0-41(),F._oxysporum_f._sp._coriandrii_3-2.fna_Candidate_Sequence_1235331-1240392(+)_29_0-43()
Cluster 93	273	lactucae	AJ705	Race 4	contig_21	916049	916296					5	0.9759	18	6.59341	F._oxysporum_f._sp._cepae_Fus2.fna_Candidate_Sequence_1018470-1023695(+)_39_0-41(),F._oxysporum_f._sp._coriandrii_3-2.fna_Candidate_Sequence_1235331-1240392(+)_29_0-43()
Cluster 93	273	lactucae	AJ705	Race 4	contig_24	247846	248093					5	0.988	18	6.59341	F._oxysporum_f._sp._cepae_Fus2.fna_Candidate_Sequence_1018470-1023695(+)_39_0-41(),F._oxysporum_f._sp._coriandrii_3-2.fna_Candidate_Sequence_1235331-1240392(+)_29_0-43()
Cluster 93	273	lactucae	Fyto7211	Race 1	contig_1	572085	572332					5	0.9518	21	7.69231	F._oxysporum_f._sp._cepae_Fus2.fna_Candidate_Sequence_1018470-1023695(+)_39_0-41(),F._oxysporum_f._sp._coriandrii_3-2.fna_Candidate_Sequence_1235331-1240392(+)_29_0-43()
Cluster 93	273	lactucae	Fyto7211	Race 1	contig_1	2291523	2291770					5	0.988	21	7.69231	F._oxysporum_f._sp._cepae_Fus2.fna_Candidate_Sequence_1018470-1023695(+)_39_0-41(),F._oxysporum_f._sp._coriandrii_3-2.fna_Candidate_Sequence_1235331-1240392(+)_29_0-43()
Cluster 93	273	lactucae	Fyto7211	Race 1	contig_1	3669469	3669716					5	0.988	21	7.69231	F._oxysporum_f._sp._cepae_Fus2.fna_Candidate_Sequence_1018470-1023695(+)_39_0-41(),F._oxysporum_f._sp._coriandrii_3-2.fna_Candidate_Sequence_1235331-1240392(+)_29_0-43()
Cluster 93	273	lactucae	Fyto7211	Race 1	contig_1	3988233	3988480					2	0.9878	21	7.69231	F._oxysporum_f._sp._cepae_Fus2.fna_Candidate_Sequence_1018470-1023695(+)_39_0-41(),F._oxysporum_f._sp._coriandrii_3-2.fna_Candidate_Sequence_1235331-1240392(+)_29_0-43()
Cluster 93	273	lactucae	Fyto7211	Race 1	contig_1	4294844	4295091					5	0.988	21	7.69231	F._oxysporum_f._sp._cepae_Fus2.fna_Candidate_Sequence_1018470-1023695(+)_39_0-41(),F._oxysporum_f._sp._coriandrii_3-2.fna_Candidate_Sequence_1235331-1240392(+)_29_0-43()
Cluster 93	273	lactucae	Fyto7211	Race 1	contig_1	4386775	4387022					2	0.9878	21	7.69231	F._oxysporum_f._sp._cepae_Fus2.fna_Candidate_Sequence_1018470-1023695(+)_39_0-41(),F._oxysporum_f._sp._coriandrii_3-2.fna_Candidate_Sequence_1235331-1240392(+)_29_0-43()
Cluster 93	273	lactucae	Fyto7211	Race 1	contig_11	5396	5643					2	0.9878	21	7.69231	F._oxysporum_f._sp._cepae_Fus2.fna_Candidate_Sequence_1018470-1023695(+)_39_0-41(),F._oxysporum_f._sp._coriandrii_3-2.fna_Candidate_Sequence_1235331-1240392(+)_29_0-43()
Cluster 93	273	lactucae	Fyto7211	Race 1	contig_11	522182	522429					5	0.988	21	7.69231	F._oxysporum_f._sp._cepae_Fus2.fna_Candidate_Sequence_1018470-1023695(+)_39_0-41(),F._oxysporum_f._sp._coriandrii_3-2.fna_Candidate_Sequence_1235331-1240392(+)_29_0-43()
Cluster 93	273	lactucae	Fyto7211	Race 1	contig_11	924654	924901					5	0.988	21	7.69231	F._oxysporum_f._sp._cepae_Fus2.fna_Candidate_Sequence_1018470-1023695(+)_39_0-41(),F._oxysporum_f._sp._coriandrii_3-2.fna_Candidate_Sequence_1235331-1240392(+)_29_0-43()
Cluster 93	273	lactucae	Fyto7211	Race 1	contig_11	1491632	1491879					5	0.9759	21	7.69231	F._oxysporum_f._sp._cepae_Fus2.fna_Candidate_Sequence_1018470-1023695(+)_39_0-41(),F._oxysporum_f._sp._coriandrii_3-2.fna_Candidate_Sequence_1235331-1240392(+)_29_0-43()
Cluster 93	273	lactucae	Fyto7211	Race 1	contig_15	287645	287892					5	0.988	21	7.69231	F._oxysporum_f._sp._cepae_Fus2.fna_Candidate_Sequence_1018470-1023695(+)_39_0-41(),F._oxysporum_f._sp._coriandrii_3-2.fna_Candidate_Sequence_1235331-1240392(+)_29_0-43()
Cluster 93	273	lactucae	Fyto7211	Race 1	contig_15	542963	543210					5	0.988	21	7.69231	F._oxysporum_f._sp._cepae_Fus2.fna_Candidate_Sequence_1018470-1023695(+)_39_0-41(),F._oxysporum_f._sp._coriandrii_3-2.fna_Candidate_Sequence_1235331-1240392(+)_29_0-43()
Cluster 93	273	lactucae	Fyto7211	Race 1	contig_15	807364	807611					2	0.9878	21	7.69231	F._oxysporum_f._sp._cepae_Fus2.fna_Candidate_Sequence_1018470-1023695(+)_39_0-41(),F._oxysporum_f._sp._coriandrii_3-2.fna_Candidate_Sequence_1235331-1240392(+)_29_0-43()
Cluster 93	273	lactucae	Fyto7211	Race 1	contig_15	1411467	1411714					5	0.988	21	7.69231	F._oxysporum_f._sp._cepae_Fus2.fna_Candidate_Sequence_1018470-1023695(+)_39_0-41(),F._oxysporum_f._sp._coriandrii_3-2.fna_Candidate_Sequence_1235331-1240392(+)_29_0-43()
Cluster 93	273	lactucae	Fyto7211	Race 1	contig_15	1457143	1457390					5	0.988	21	7.69231	F._oxysporum_f._sp._cepae_Fus2.fna_Candidate_Sequence_1018470-1023695(+)_39_0-41(),F._oxysporum_f._sp._coriandrii_3-2.fna_Candidate_Sequence_1235331-1240392(+)_29_0-43()
Cluster 93	273	lactucae	Fyto7211	Race 1	contig_19	442359	442606					2	0.9512	21	7.69231	F._oxysporum_f._sp._cepae_Fus2.fna_Candidate_Sequence_1018470-1023695(+)_39_0-41(),F._oxysporum_f._sp._coriandrii_3-2.fna_Candidate_Sequence_1235331-1240392(+)_29_0-43()
Cluster 93	273	lactucae	Fyto7211	Race 1	contig_21	222993	223240					2	0.9878	21	7.69231	F._oxysporum_f._sp._cepae_Fus2.fna_Candidate_Sequence_1018470-1023695(+)_39_0-41(),F._oxysporum_f._sp._coriandrii_3-2.fna_Candidate_Sequence_1235331-1240392(+)_29_0-43()
Cluster 93	273	lactucae	Fyto7211	Race 1	contig_21	1172803	1173050					5	0.988	21	7.69231	F._oxysporum_f._sp._cepae_Fus2.fna_Candidate_Sequence_1018470-1023695(+)_39_0-41(),F._oxysporum_f._sp._coriandrii_3-2.fna_Candidate_Sequence_1235331-1240392(+)_29_0-43()
Cluster 93	273	lactucae	Fyto7211	Race 1	contig_22	952570	952817					2	0.9756	21	7.69231	F._oxysporum_f._sp._cepae_Fus2.fna_Candidate_Sequence_1018470-1023695(+)_39_0-41(),F._oxysporum_f._sp._coriandrii_3-2.fna_Candidate_Sequence_1235331-1240392(+)_29_0-43()
Cluster 93	273	lactucae	Fyto7211	Race 1	contig_24	77766	78013					2	0.9878	21	7.69231	F._oxysporum_f._sp._cepae_Fus2.fna_Candidate_Sequence_1018470-1023695(+)_39_0-41(),F._oxysporum_f._sp._coriandrii_3-2.fna_Candidate_Sequence_1235331-1240392(+)_29_0-43()
Cluster 93	273	lactucae	Fyto7211	Race 1	contig_24	944395	944642					5	0.9759	21	7.69231	F._oxysporum_f._sp._cepae_Fus2.fna_Candidate_Sequence_1018470-1023695(+)_39_0-41(),F._oxysporum_f._sp._coriandrii_3-2.fna_Candidate_Sequence_1235331-1240392(+)_29_0-43()
Cluster 93	273	lactucae	PF1	Race 1	contig_13	930903	931150					2	0.9756	22	8.05861	F._oxysporum_f._sp._cepae_Fus2.fna_Candidate_Sequence_1018470-1023695(+)_39_0-41(),F._oxysporum_f._sp._coriandrii_3-2.fna_Candidate_Sequence_1235331-1240392(+)_29_0-43()
Cluster 93	273	lactucae	PF1	Race 1	contig_13	1352547	1352794					2	0.9878	22	8.05861	F._oxysporum_f._sp._cepae_Fus2.fna_Candidate_Sequence_1018470-1023695(+)_39_0-41(),F._oxysporum_f._sp._coriandrii_3-2.fna_Candidate_Sequence_1235331-1240392(+)_29_0-43()
Cluster 93	273	lactucae	PF1	Race 1	contig_13	1398223	1398470					2	0.9878	22	8.05861	F._oxysporum_f._sp._cepae_Fus2.fna_Candidate_Sequence_1018470-1023695(+)_39_0-41(),F._oxysporum_f._sp._coriandrii_3-2.fna_Candidate_Sequence_1235331-1240392(+)_29_0-43()
Cluster 93	273	lactucae	PF1	Race 1	contig_13	1620774	1621021					2	0.9878	22	8.05861	F._oxysporum_f._sp._cepae_Fus2.fna_Candidate_Sequence_1018470-1023695(+)_39_0-41(),F._oxysporum_f._sp._coriandrii_3-2.fna_Candidate_Sequence_1235331-1240392(+)_29_0-43()
Cluster 93	273	lactucae	PF1	Race 1	contig_13	1969910	1970157					5	0.988	22	8.05861	F._oxysporum_f._sp._cepae_Fus2.fna_Candidate_Sequence_1018470-1023695(+)_39_0-41(),F._oxysporum_f._sp._coriandrii_3-2.fna_Candidate_Sequence_1235331-1240392(+)_29_0-43()
Cluster 93	273	lactucae	PF1	Race 1	contig_13	2168464	2168711					5	0.988	22	8.05861	F._oxysporum_f._sp._cepae_Fus2.fna_Candidate_Sequence_1018470-1023695(+)_39_0-41(),F._oxysporum_f._sp._coriandrii_3-2.fna_Candidate_Sequence_1235331-1240392(+)_29_0-43()
Cluster 93	273	lactucae	PF1	Race 1	contig_15	144413	144660					2	0.9878	22	8.05861	F._oxysporum_f._sp._cepae_Fus2.fna_Candidate_Sequence_1018470-1023695(+)_39_0-41(),F._oxysporum_f._sp._coriandrii_3-2.fna_Candidate_Sequence_1235331-1240392(+)_29_0-43()
Cluster 93	273	lactucae	PF1	Race 1	contig_15	218124	218371					5	0.988	22	8.05861	F._oxysporum_f._sp._cepae_Fus2.fna_Candidate_Sequence_1018470-1023695(+)_39_0-41(),F._oxysporum_f._sp._coriandrii_3-2.fna_Candidate_Sequence_1235331-1240392(+)_29_0-43()
Cluster 93	273	lactucae	PF1	Race 1	contig_15	748221	748468					2	0.9878	22	8.05861	F._oxysporum_f._sp._cepae_Fus2.fna_Candidate_Sequence_1018470-1023695(+)_39_0-41(),F._oxysporum_f._sp._coriandrii_3-2.fna_Candidate_Sequence_1235331-1240392(+)_29_0-43()
Cluster 93	273	lactucae	PF1	Race 1	contig_15	1146077	1146324					2	0.9878	22	8.05861	F._oxysporum_f._sp._cepae_Fus2.fna_Candidate_Sequence_1018470-1023695(+)_39_0-41(),F._oxysporum_f._sp._coriandrii_3-2.fna_Candidate_Sequence_1235331-1240392(+)_29_0-43()
Cluster 93	273	lactucae	PF1	Race 1	contig_15	1674147	1674394					5	0.988	22	8.05861	F._oxysporum_f._sp._cepae_Fus2.fna_Candidate_Sequence_1018470-1023695(+)_39_0-41(),F._oxysporum_f._sp._coriandrii_3-2.fna_Candidate_Sequence_1235331-1240392(+)_29_0-43()
Cluster 93	273	lactucae	PF1	Race 1	contig_16	826614	826861					2	0.9756	22	8.05861	F._oxysporum_f._sp._cepae_Fus2.fna_Candidate_Sequence_1018470-1023695(+)_39_0-41(),F._oxysporum_f._sp._coriandrii_3-2.fna_Candidate_Sequence_1235331-1240392(+)_29_0-43()
Cluster 93	273	lactucae	PF1	Race 1	contig_16	1191731	1191978					5	0.988	22	8.05861	F._oxysporum_f._sp._cepae_Fus2.fna_Candidate_Sequence_1018470-1023695(+)_39_0-41(),F._oxysporum_f._sp._coriandrii_3-2.fna_Candidate_Sequence_1235331-1240392(+)_29_0-43()
Cluster 93	273	lactucae	PF1	Race 1	contig_16	1285894	1286141					2	0.9878	22	8.05861	F._oxysporum_f._sp._cepae_Fus2.fna_Candidate_Sequence_1018470-1023695(+)_39_0-41(),F._oxysporum_f._sp._coriandrii_3-2.fna_Candidate_Sequence_1235331-1240392(+)_29_0-43()
Cluster 93	273	lactucae	PF1	Race 1	contig_19	244101	244348					2	0.9878	22	8.05861	F._oxysporum_f._sp._cepae_Fus2.fna_Candidate_Sequence_1018470-1023695(+)_39_0-41(),F._oxysporum_f._sp._coriandrii_3-2.fna_Candidate_Sequence_1235331-1240392(+)_29_0-43()
Cluster 93	273	lactucae	PF1	Race 1	contig_19	1201909	1202156					5	0.988	22	8.05861	F._oxysporum_f._sp._cepae_Fus2.fna_Candidate_Sequence_1018470-1023695(+)_39_0-41(),F._oxysporum_f._sp._coriandrii_3-2.fna_Candidate_Sequence_1235331-1240392(+)_29_0-43()
Cluster 93	273	lactucae	PF1	Race 1	contig_34	96558	96805					5	0.9759	22	8.05861	F._oxysporum_f._sp._cepae_Fus2.fna_Candidate_Sequence_1018470-1023695(+)_39_0-41(),F._oxysporum_f._sp._coriandrii_3-2.fna_Candidate_Sequence_1235331-1240392(+)_29_0-43()
Cluster 93	273	lactucae	PF1	Race 1	contig_4	9703	9950					5	0.988	22	8.05861	F._oxysporum_f._sp._cepae_Fus2.fna_Candidate_Sequence_1018470-1023695(+)_39_0-41(),F._oxysporum_f._sp._coriandrii_3-2.fna_Candidate_Sequence_1235331-1240392(+)_29_0-43()
Cluster 93	273	lactucae	PF1	Race 1	contig_4	1646146	1646393					2	0.9878	22	8.05861	F._oxysporum_f._sp._cepae_Fus2.fna_Candidate_Sequence_1018470-1023695(+)_39_0-41(),F._oxysporum_f._sp._coriandrii_3-2.fna_Candidate_Sequence_1235331-1240392(+)_29_0-43()
Cluster 93	273	lactucae	PF1	Race 1	contig_4	3385659	3385906					2	0.9512	22	8.05861	F._oxysporum_f._sp._cepae_Fus2.fna_Candidate_Sequence_1018470-1023695(+)_39_0-41(),F._oxysporum_f._sp._coriandrii_3-2.fna_Candidate_Sequence_1235331-1240392(+)_29_0-43()
Cluster 93	273	lactucae	PF1	Race 1	contig_9	857967	858214					5	0.9759	22	8.05861	F._oxysporum_f._sp._cepae_Fus2.fna_Candidate_Sequence_1018470-1023695(+)_39_0-41(),F._oxysporum_f._sp._coriandrii_3-2.fna_Candidate_Sequence_1235331-1240392(+)_29_0-43()
Cluster 93	273	lactucae	PF1	Race 1	contig_9	2014478	2014725					5	0.9518	22	8.05861	F._oxysporum_f._sp._cepae_Fus2.fna_Candidate_Sequence_1018470-1023695(+)_39_0-41(),F._oxysporum_f._sp._coriandrii_3-2.fna_Candidate_Sequence_1235331-1240392(+)_29_0-43()
Cluster 93	273	lini	39	*	WHMS01000001.1_Fusarium_oxysporum_f._sp._lini_strain_39_C0001,_whole_genome_shotgun_sequence	2423678	2423925					2	0.9756	42	15.3846	F._oxysporum_f._sp._cepae_Fus2.fna_Candidate_Sequence_1018470-1023695(+)_39_0-41(),F._oxysporum_f._sp._coriandrii_3-2.fna_Candidate_Sequence_1235331-1240392(+)_29_0-43()
Cluster 93	273	lini	39	*	WHMS01000001.1_Fusarium_oxysporum_f._sp._lini_strain_39_C0001,_whole_genome_shotgun_sequence	2449989	2450236					2	0.9878	42	15.3846	F._oxysporum_f._sp._cepae_Fus2.fna_Candidate_Sequence_1018470-1023695(+)_39_0-41(),F._oxysporum_f._sp._coriandrii_3-2.fna_Candidate_Sequence_1235331-1240392(+)_29_0-43()
Cluster 93	273	lini	39	*	WHMS01000001.1_Fusarium_oxysporum_f._sp._lini_strain_39_C0001,_whole_genome_shotgun_sequence	5170321	5170568					2	0.9878	42	15.3846	F._oxysporum_f._sp._cepae_Fus2.fna_Candidate_Sequence_1018470-1023695(+)_39_0-41(),F._oxysporum_f._sp._coriandrii_3-2.fna_Candidate_Sequence_1235331-1240392(+)_29_0-43()
Cluster 93	273	lini	39	*	WHMS01000004.1_Fusarium_oxysporum_f._sp._lini_strain_39_C0058,_whole_genome_shotgun_sequence	3697451	3697698					2	0.9878	42	15.3846	F._oxysporum_f._sp._cepae_Fus2.fna_Candidate_Sequence_1018470-1023695(+)_39_0-41(),F._oxysporum_f._sp._coriandrii_3-2.fna_Candidate_Sequence_1235331-1240392(+)_29_0-43()
Cluster 93	273	lini	39	*	WHMS01000006.1_Fusarium_oxysporum_f._sp._lini_strain_39_C0099,_whole_genome_shotgun_sequence	466540	466787					5	0.9518	42	15.3846	F._oxysporum_f._sp._cepae_Fus2.fna_Candidate_Sequence_1018470-1023695(+)_39_0-41(),F._oxysporum_f._sp._coriandrii_3-2.fna_Candidate_Sequence_1235331-1240392(+)_29_0-43()
Cluster 93	273	lini	39	*	WHMS01000006.1_Fusarium_oxysporum_f._sp._lini_strain_39_C0099,_whole_genome_shotgun_sequence	1213612	1213859					5	0.9759	42	15.3846	F._oxysporum_f._sp._cepae_Fus2.fna_Candidate_Sequence_1018470-1023695(+)_39_0-41(),F._oxysporum_f._sp._coriandrii_3-2.fna_Candidate_Sequence_1235331-1240392(+)_29_0-43()
Cluster 93	273	lini	39	*	WHMS01000006.1_Fusarium_oxysporum_f._sp._lini_strain_39_C0099,_whole_genome_shotgun_sequence	3469986	3470233					5	0.988	42	15.3846	F._oxysporum_f._sp._cepae_Fus2.fna_Candidate_Sequence_1018470-1023695(+)_39_0-41(),F._oxysporum_f._sp._coriandrii_3-2.fna_Candidate_Sequence_1235331-1240392(+)_29_0-43()
Cluster 93	273	lini	39	*	WHMS01000006.1_Fusarium_oxysporum_f._sp._lini_strain_39_C0099,_whole_genome_shotgun_sequence	3533258	3533505					5	0.988	42	15.3846	F._oxysporum_f._sp._cepae_Fus2.fna_Candidate_Sequence_1018470-1023695(+)_39_0-41(),F._oxysporum_f._sp._coriandrii_3-2.fna_Candidate_Sequence_1235331-1240392(+)_29_0-43()
Cluster 93	273	lini	39	*	WHMS01000007.1_Fusarium_oxysporum_f._sp._lini_strain_39_C0103,_whole_genome_shotgun_sequence	2204779	2205026					2	0.9878	42	15.3846	F._oxysporum_f._sp._cepae_Fus2.fna_Candidate_Sequence_1018470-1023695(+)_39_0-41(),F._oxysporum_f._sp._coriandrii_3-2.fna_Candidate_Sequence_1235331-1240392(+)_29_0-43()
Cluster 93	273	lini	39	*	WHMS01000008.1_Fusarium_oxysporum_f._sp._lini_strain_39_C6918,_whole_genome_shotgun_sequence	588852	589099					5	0.988	42	15.3846	F._oxysporum_f._sp._cepae_Fus2.fna_Candidate_Sequence_1018470-1023695(+)_39_0-41(),F._oxysporum_f._sp._coriandrii_3-2.fna_Candidate_Sequence_1235331-1240392(+)_29_0-43()
Cluster 93	273	lini	39	*	WHMS01000008.1_Fusarium_oxysporum_f._sp._lini_strain_39_C6918,_whole_genome_shotgun_sequence	692576	692823					5	0.988	42	15.3846	F._oxysporum_f._sp._cepae_Fus2.fna_Candidate_Sequence_1018470-1023695(+)_39_0-41(),F._oxysporum_f._sp._coriandrii_3-2.fna_Candidate_Sequence_1235331-1240392(+)_29_0-43()
Cluster 93	273	lini	39	*	WHMS01000008.1_Fusarium_oxysporum_f._sp._lini_strain_39_C6918,_whole_genome_shotgun_sequence	1070874	1071121					5	0.9639	42	15.3846	F._oxysporum_f._sp._cepae_Fus2.fna_Candidate_Sequence_1018470-1023695(+)_39_0-41(),F._oxysporum_f._sp._coriandrii_3-2.fna_Candidate_Sequence_1235331-1240392(+)_29_0-43()
Cluster 93	273	lini	39	*	WHMS01000008.1_Fusarium_oxysporum_f._sp._lini_strain_39_C6918,_whole_genome_shotgun_sequence	1208388	1208635					2	0.9878	42	15.3846	F._oxysporum_f._sp._cepae_Fus2.fna_Candidate_Sequence_1018470-1023695(+)_39_0-41(),F._oxysporum_f._sp._coriandrii_3-2.fna_Candidate_Sequence_1235331-1240392(+)_29_0-43()
Cluster 93	273	lini	39	*	WHMS01000008.1_Fusarium_oxysporum_f._sp._lini_strain_39_C6918,_whole_genome_shotgun_sequence	1676908	1677155					5	0.988	42	15.3846	F._oxysporum_f._sp._cepae_Fus2.fna_Candidate_Sequence_1018470-1023695(+)_39_0-41(),F._oxysporum_f._sp._coriandrii_3-2.fna_Candidate_Sequence_1235331-1240392(+)_29_0-43()
Cluster 93	273	lini	39	*	WHMS01000008.1_Fusarium_oxysporum_f._sp._lini_strain_39_C6918,_whole_genome_shotgun_sequence	2830243	2830490					5	0.988	42	15.3846	F._oxysporum_f._sp._cepae_Fus2.fna_Candidate_Sequence_1018470-1023695(+)_39_0-41(),F._oxysporum_f._sp._coriandrii_3-2.fna_Candidate_Sequence_1235331-1240392(+)_29_0-43()
Cluster 93	273	lini	39	*	WHMS01000009.1_Fusarium_oxysporum_f._sp._lini_strain_39_C0115,_whole_genome_shotgun_sequence	64640	64887					2	0.9878	42	15.3846	F._oxysporum_f._sp._cepae_Fus2.fna_Candidate_Sequence_1018470-1023695(+)_39_0-41(),F._oxysporum_f._sp._coriandrii_3-2.fna_Candidate_Sequence_1235331-1240392(+)_29_0-43()
Cluster 93	273	lini	39	*	WHMS01000009.1_Fusarium_oxysporum_f._sp._lini_strain_39_C0115,_whole_genome_shotgun_sequence	645874	646121					2	0.9634	42	15.3846	F._oxysporum_f._sp._cepae_Fus2.fna_Candidate_Sequence_1018470-1023695(+)_39_0-41(),F._oxysporum_f._sp._coriandrii_3-2.fna_Candidate_Sequence_1235331-1240392(+)_29_0-43()
Cluster 93	273	lini	39	*	WHMS01000009.1_Fusarium_oxysporum_f._sp._lini_strain_39_C0115,_whole_genome_shotgun_sequence	656409	656656					5	0.988	42	15.3846	F._oxysporum_f._sp._cepae_Fus2.fna_Candidate_Sequence_1018470-1023695(+)_39_0-41(),F._oxysporum_f._sp._coriandrii_3-2.fna_Candidate_Sequence_1235331-1240392(+)_29_0-43()
Cluster 93	273	lini	39	*	WHMS01000009.1_Fusarium_oxysporum_f._sp._lini_strain_39_C0115,_whole_genome_shotgun_sequence	738790	738905					5	0.9487	42	15.3846	F._oxysporum_f._sp._cepae_Fus2.fna_Candidate_Sequence_1018470-1023695(+)_39_0-41()
Cluster 93	273	lini	39	*	WHMS01000009.1_Fusarium_oxysporum_f._sp._lini_strain_39_C0115,_whole_genome_shotgun_sequence	751647	751894					2	0.9878	42	15.3846	F._oxysporum_f._sp._cepae_Fus2.fna_Candidate_Sequence_1018470-1023695(+)_39_0-41(),F._oxysporum_f._sp._coriandrii_3-2.fna_Candidate_Sequence_1235331-1240392(+)_29_0-43()
Cluster 93	273	lini	39	*	WHMS01000009.1_Fusarium_oxysporum_f._sp._lini_strain_39_C0115,_whole_genome_shotgun_sequence	1062802	1063049					5	0.988	42	15.3846	F._oxysporum_f._sp._cepae_Fus2.fna_Candidate_Sequence_1018470-1023695(+)_39_0-41(),F._oxysporum_f._sp._coriandrii_3-2.fna_Candidate_Sequence_1235331-1240392(+)_29_0-43()
Cluster 93	273	lini	39	*	WHMS01000009.1_Fusarium_oxysporum_f._sp._lini_strain_39_C0115,_whole_genome_shotgun_sequence	1091760	1091875					5	0.9487	42	15.3846	F._oxysporum_f._sp._cepae_Fus2.fna_Candidate_Sequence_1018470-1023695(+)_39_0-41()
Cluster 93	273	lini	39	*	WHMS01000009.1_Fusarium_oxysporum_f._sp._lini_strain_39_C0115,_whole_genome_shotgun_sequence	1799274	1799521					2	0.9878	42	15.3846	F._oxysporum_f._sp._cepae_Fus2.fna_Candidate_Sequence_1018470-1023695(+)_39_0-41(),F._oxysporum_f._sp._coriandrii_3-2.fna_Candidate_Sequence_1235331-1240392(+)_29_0-43()
Cluster 93	273	lini	39	*	WHMS01000011.1_Fusarium_oxysporum_f._sp._lini_strain_39_C0201,_whole_genome_shotgun_sequence	52417	52664					2	0.9753	42	15.3846	F._oxysporum_f._sp._cepae_Fus2.fna_Candidate_Sequence_1018470-1023695(+)_39_0-41(),F._oxysporum_f._sp._coriandrii_3-2.fna_Candidate_Sequence_1235331-1240392(+)_29_0-43()
Cluster 93	273	lini	39	*	WHMS01000011.1_Fusarium_oxysporum_f._sp._lini_strain_39_C0201,_whole_genome_shotgun_sequence	432882	433129					5	0.988	42	15.3846	F._oxysporum_f._sp._cepae_Fus2.fna_Candidate_Sequence_1018470-1023695(+)_39_0-41(),F._oxysporum_f._sp._coriandrii_3-2.fna_Candidate_Sequence_1235331-1240392(+)_29_0-43()
Cluster 93	273	lini	39	*	WHMS01000011.1_Fusarium_oxysporum_f._sp._lini_strain_39_C0201,_whole_genome_shotgun_sequence	506036	506283					5	0.988	42	15.3846	F._oxysporum_f._sp._cepae_Fus2.fna_Candidate_Sequence_1018470-1023695(+)_39_0-41(),F._oxysporum_f._sp._coriandrii_3-2.fna_Candidate_Sequence_1235331-1240392(+)_29_0-43()
Cluster 93	273	lini	39	*	WHMS01000011.1_Fusarium_oxysporum_f._sp._lini_strain_39_C0201,_whole_genome_shotgun_sequence	834055	834302					2	0.9878	42	15.3846	F._oxysporum_f._sp._cepae_Fus2.fna_Candidate_Sequence_1018470-1023695(+)_39_0-41(),F._oxysporum_f._sp._coriandrii_3-2.fna_Candidate_Sequence_1235331-1240392(+)_29_0-43()
Cluster 93	273	lini	39	*	WHMS01000011.1_Fusarium_oxysporum_f._sp._lini_strain_39_C0201,_whole_genome_shotgun_sequence	1144227	1144465					5	0.9625	42	15.3846	F._oxysporum_f._sp._cepae_Fus2.fna_Candidate_Sequence_1018470-1023695(+)_39_0-41(),F._oxysporum_f._sp._coriandrii_3-2.fna_Candidate_Sequence_1235331-1240392(+)_29_0-43()
Cluster 93	273	lini	39	*	WHMS01000011.1_Fusarium_oxysporum_f._sp._lini_strain_39_C0201,_whole_genome_shotgun_sequence	1468989	1469236					2	0.9878	42	15.3846	F._oxysporum_f._sp._cepae_Fus2.fna_Candidate_Sequence_1018470-1023695(+)_39_0-41(),F._oxysporum_f._sp._coriandrii_3-2.fna_Candidate_Sequence_1235331-1240392(+)_29_0-43()
Cluster 93	273	lini	39	*	WHMS01000011.1_Fusarium_oxysporum_f._sp._lini_strain_39_C0201,_whole_genome_shotgun_sequence	1485745	1485992					2	0.9878	42	15.3846	F._oxysporum_f._sp._cepae_Fus2.fna_Candidate_Sequence_1018470-1023695(+)_39_0-41(),F._oxysporum_f._sp._coriandrii_3-2.fna_Candidate_Sequence_1235331-1240392(+)_29_0-43()
Cluster 93	273	lini	39	*	WHMS01000011.1_Fusarium_oxysporum_f._sp._lini_strain_39_C0201,_whole_genome_shotgun_sequence	2079195	2079442					2	0.9878	42	15.3846	F._oxysporum_f._sp._cepae_Fus2.fna_Candidate_Sequence_1018470-1023695(+)_39_0-41(),F._oxysporum_f._sp._coriandrii_3-2.fna_Candidate_Sequence_1235331-1240392(+)_29_0-43()
Cluster 93	273	lini	39	*	WHMS01000012.1_Fusarium_oxysporum_f._sp._lini_strain_39_C0250,_whole_genome_shotgun_sequence	1188808	1189055					5	0.988	42	15.3846	F._oxysporum_f._sp._cepae_Fus2.fna_Candidate_Sequence_1018470-1023695(+)_39_0-41(),F._oxysporum_f._sp._coriandrii_3-2.fna_Candidate_Sequence_1235331-1240392(+)_29_0-43()
Cluster 93	273	lini	39	*	WHMS01000012.1_Fusarium_oxysporum_f._sp._lini_strain_39_C0250,_whole_genome_shotgun_sequence	1634851	1634975					2	0.9024	42	15.3846	F._oxysporum_f._sp._cepae_Fus2.fna_Candidate_Sequence_1018470-1023695(+)_39_0-41()
Cluster 93	273	lini	39	*	WHMS01000014.1_Fusarium_oxysporum_f._sp._lini_strain_39_C0209,_whole_genome_shotgun_sequence	504274	504521					5	0.988	42	15.3846	F._oxysporum_f._sp._cepae_Fus2.fna_Candidate_Sequence_1018470-1023695(+)_39_0-41(),F._oxysporum_f._sp._coriandrii_3-2.fna_Candidate_Sequence_1235331-1240392(+)_29_0-43()
Cluster 93	273	lini	39	*	WHMS01000014.1_Fusarium_oxysporum_f._sp._lini_strain_39_C0209,_whole_genome_shotgun_sequence	1338521	1338768					2	0.9756	42	15.3846	F._oxysporum_f._sp._cepae_Fus2.fna_Candidate_Sequence_1018470-1023695(+)_39_0-41(),F._oxysporum_f._sp._coriandrii_3-2.fna_Candidate_Sequence_1235331-1240392(+)_29_0-43()
Cluster 93	273	lini	39	*	WHMS01000016.1_Fusarium_oxysporum_f._sp._lini_strain_39_C0136,_whole_genome_shotgun_sequence	1086641	1086888					2	0.9878	42	15.3846	F._oxysporum_f._sp._cepae_Fus2.fna_Candidate_Sequence_1018470-1023695(+)_39_0-41(),F._oxysporum_f._sp._coriandrii_3-2.fna_Candidate_Sequence_1235331-1240392(+)_29_0-43()
Cluster 93	273	lini	39	*	WHMS01000018.1_Fusarium_oxysporum_f._sp._lini_strain_39_C6931,_whole_genome_shotgun_sequence	127820	128067					5	0.988	42	15.3846	F._oxysporum_f._sp._cepae_Fus2.fna_Candidate_Sequence_1018470-1023695(+)_39_0-41(),F._oxysporum_f._sp._coriandrii_3-2.fna_Candidate_Sequence_1235331-1240392(+)_29_0-43()
Cluster 93	273	lini	39	*	WHMS01000018.1_Fusarium_oxysporum_f._sp._lini_strain_39_C6931,_whole_genome_shotgun_sequence	432674	432921					2	0.9878	42	15.3846	F._oxysporum_f._sp._cepae_Fus2.fna_Candidate_Sequence_1018470-1023695(+)_39_0-41(),F._oxysporum_f._sp._coriandrii_3-2.fna_Candidate_Sequence_1235331-1240392(+)_29_0-43()
Cluster 93	273	lini	39	*	WHMS01000020.1_Fusarium_oxysporum_f._sp._lini_strain_39_C6955,_whole_genome_shotgun_sequence	335798	336045					2	0.9878	42	15.3846	F._oxysporum_f._sp._cepae_Fus2.fna_Candidate_Sequence_1018470-1023695(+)_39_0-41(),F._oxysporum_f._sp._coriandrii_3-2.fna_Candidate_Sequence_1235331-1240392(+)_29_0-43()
Cluster 93	273	lini	39	*	WHMS01000020.1_Fusarium_oxysporum_f._sp._lini_strain_39_C6955,_whole_genome_shotgun_sequence	401440	401687					2	0.9878	42	15.3846	F._oxysporum_f._sp._cepae_Fus2.fna_Candidate_Sequence_1018470-1023695(+)_39_0-41(),F._oxysporum_f._sp._coriandrii_3-2.fna_Candidate_Sequence_1235331-1240392(+)_29_0-43()
Cluster 93	273	lini	39	*	WHMS01000022.1_Fusarium_oxysporum_f._sp._lini_strain_39_C0600,_whole_genome_shotgun_sequence	96019	96266					5	0.988	42	15.3846	F._oxysporum_f._sp._cepae_Fus2.fna_Candidate_Sequence_1018470-1023695(+)_39_0-41(),F._oxysporum_f._sp._coriandrii_3-2.fna_Candidate_Sequence_1235331-1240392(+)_29_0-43()
Cluster 93	273	lini	39	*	WHMS01000025.1_Fusarium_oxysporum_f._sp._lini_strain_39_C6942,_whole_genome_shotgun_sequence	411698	411945					2	0.9878	42	15.3846	F._oxysporum_f._sp._cepae_Fus2.fna_Candidate_Sequence_1018470-1023695(+)_39_0-41(),F._oxysporum_f._sp._coriandrii_3-2.fna_Candidate_Sequence_1235331-1240392(+)_29_0-43()
Cluster 93	273	lycopersici	4287	*	MALW02000004.1_Fusarium_oxysporum_f._sp._lycopersici_4287_Fol4287_contig47,_whole_genome_shotgun_sequence	1260705	1260952					2	0.9878	2	0.732601	F._oxysporum_f._sp._cepae_Fus2.fna_Candidate_Sequence_1018470-1023695(+)_39_0-41(),F._oxysporum_f._sp._coriandrii_3-2.fna_Candidate_Sequence_1235331-1240392(+)_29_0-43()
Cluster 93	273	lycopersici	4287	*	MALW02000013.1_Fusarium_oxysporum_f._sp._lycopersici_4287_Fol4287_contig14,_whole_genome_shotgun_sequence	212505	212752					5	0.9518	2	0.732601	F._oxysporum_f._sp._cepae_Fus2.fna_Candidate_Sequence_1018470-1023695(+)_39_0-41(),F._oxysporum_f._sp._coriandrii_3-2.fna_Candidate_Sequence_1235331-1240392(+)_29_0-43()
Cluster 93	273	matthiolae	stocks4-AJ260	*	JAJGYP010000005.1_Fusarium_oxysporum_f._sp._matthiolae_strain_Stocks4_contig_5,_whole_genome_shotgun_sequence	4511820	4512067					5	0.988	18	6.59341	F._oxysporum_f._sp._cepae_Fus2.fna_Candidate_Sequence_1018470-1023695(+)_39_0-41(),F._oxysporum_f._sp._coriandrii_3-2.fna_Candidate_Sequence_1235331-1240392(+)_29_0-43()
Cluster 93	273	matthiolae	stocks4-AJ260	*	JAJGYP010000006.1_Fusarium_oxysporum_f._sp._matthiolae_strain_Stocks4_contig_6,_whole_genome_shotgun_sequence	3900021	3900268					2	0.9756	18	6.59341	F._oxysporum_f._sp._cepae_Fus2.fna_Candidate_Sequence_1018470-1023695(+)_39_0-41(),F._oxysporum_f._sp._coriandrii_3-2.fna_Candidate_Sequence_1235331-1240392(+)_29_0-43()
Cluster 93	273	matthiolae	stocks4-AJ260	*	JAJGYP010000009.1_Fusarium_oxysporum_f._sp._matthiolae_strain_Stocks4_contig_9,_whole_genome_shotgun_sequence	1339366	1339613					2	0.9756	18	6.59341	F._oxysporum_f._sp._cepae_Fus2.fna_Candidate_Sequence_1018470-1023695(+)_39_0-41(),F._oxysporum_f._sp._coriandrii_3-2.fna_Candidate_Sequence_1235331-1240392(+)_29_0-43()
Cluster 93	273	matthiolae	stocks4-AJ260	*	JAJGYP010000009.1_Fusarium_oxysporum_f._sp._matthiolae_strain_Stocks4_contig_9,_whole_genome_shotgun_sequence	1454221	1454468					2	0.9878	18	6.59341	F._oxysporum_f._sp._cepae_Fus2.fna_Candidate_Sequence_1018470-1023695(+)_39_0-41(),F._oxysporum_f._sp._coriandrii_3-2.fna_Candidate_Sequence_1235331-1240392(+)_29_0-43()
Cluster 93	273	matthiolae	stocks4-AJ260	*	JAJGYP010000011.1_Fusarium_oxysporum_f._sp._matthiolae_strain_Stocks4_contig_11,_whole_genome_shotgun_sequence	2238258	2238505					2	0.9756	18	6.59341	F._oxysporum_f._sp._cepae_Fus2.fna_Candidate_Sequence_1018470-1023695(+)_39_0-41(),F._oxysporum_f._sp._coriandrii_3-2.fna_Candidate_Sequence_1235331-1240392(+)_29_0-43()
Cluster 93	273	matthiolae	stocks4-AJ260	*	JAJGYP010000013.1_Fusarium_oxysporum_f._sp._matthiolae_strain_Stocks4_contig_13,_whole_genome_shotgun_sequence	64326	64450					5	0.8571	18	6.59341	F._oxysporum_f._sp._cepae_Fus2.fna_Candidate_Sequence_1018470-1023695(+)_39_0-41()
Cluster 93	273	matthiolae	stocks4-AJ260	*	JAJGYP010000013.1_Fusarium_oxysporum_f._sp._matthiolae_strain_Stocks4_contig_13,_whole_genome_shotgun_sequence	855740	855855					5	0.9231	18	6.59341	F._oxysporum_f._sp._cepae_Fus2.fna_Candidate_Sequence_1018470-1023695(+)_39_0-41()
Cluster 93	273	matthiolae	stocks4-AJ260	*	JAJGYP010000014.1_Fusarium_oxysporum_f._sp._matthiolae_strain_Stocks4_contig_14,_whole_genome_shotgun_sequence	1011929	1012176					5	0.988	18	6.59341	F._oxysporum_f._sp._cepae_Fus2.fna_Candidate_Sequence_1018470-1023695(+)_39_0-41(),F._oxysporum_f._sp._coriandrii_3-2.fna_Candidate_Sequence_1235331-1240392(+)_29_0-43()
Cluster 93	273	matthiolae	stocks4-AJ260	*	JAJGYP010000014.1_Fusarium_oxysporum_f._sp._matthiolae_strain_Stocks4_contig_14,_whole_genome_shotgun_sequence	1062831	1063078					2	0.9878	18	6.59341	F._oxysporum_f._sp._cepae_Fus2.fna_Candidate_Sequence_1018470-1023695(+)_39_0-41(),F._oxysporum_f._sp._coriandrii_3-2.fna_Candidate_Sequence_1235331-1240392(+)_29_0-43()
Cluster 93	273	matthiolae	stocks4-AJ260	*	JAJGYP010000017.1_Fusarium_oxysporum_f._sp._matthiolae_strain_Stocks4_contig_17,_whole_genome_shotgun_sequence	275613	275860					2	0.9756	18	6.59341	F._oxysporum_f._sp._cepae_Fus2.fna_Candidate_Sequence_1018470-1023695(+)_39_0-41(),F._oxysporum_f._sp._coriandrii_3-2.fna_Candidate_Sequence_1235331-1240392(+)_29_0-43()
Cluster 93	273	matthiolae	stocks4-AJ260	*	JAJGYP010000019.1_Fusarium_oxysporum_f._sp._matthiolae_strain_Stocks4_contig_19,_whole_genome_shotgun_sequence	359553	359800					5	0.988	18	6.59341	F._oxysporum_f._sp._cepae_Fus2.fna_Candidate_Sequence_1018470-1023695(+)_39_0-41(),F._oxysporum_f._sp._coriandrii_3-2.fna_Candidate_Sequence_1235331-1240392(+)_29_0-43()
Cluster 93	273	matthiolae	stocks4-AJ260	*	JAJGYP010000019.1_Fusarium_oxysporum_f._sp._matthiolae_strain_Stocks4_contig_19,_whole_genome_shotgun_sequence	591031	591278					2	0.9756	18	6.59341	F._oxysporum_f._sp._cepae_Fus2.fna_Candidate_Sequence_1018470-1023695(+)_39_0-41(),F._oxysporum_f._sp._coriandrii_3-2.fna_Candidate_Sequence_1235331-1240392(+)_29_0-43()
Cluster 93	273	matthiolae	stocks4-AJ260	*	JAJGYP010000023.1_Fusarium_oxysporum_f._sp._matthiolae_strain_Stocks4_contig_23,_whole_genome_shotgun_sequence	237892	238139					2	0.9512	18	6.59341	F._oxysporum_f._sp._cepae_Fus2.fna_Candidate_Sequence_1018470-1023695(+)_39_0-41(),F._oxysporum_f._sp._coriandrii_3-2.fna_Candidate_Sequence_1235331-1240392(+)_29_0-43()
Cluster 93	273	matthiolae	stocks4-AJ260	*	JAJGYP010000023.1_Fusarium_oxysporum_f._sp._matthiolae_strain_Stocks4_contig_23,_whole_genome_shotgun_sequence	304315	304562					5	0.9518	18	6.59341	F._oxysporum_f._sp._cepae_Fus2.fna_Candidate_Sequence_1018470-1023695(+)_39_0-41(),F._oxysporum_f._sp._coriandrii_3-2.fna_Candidate_Sequence_1235331-1240392(+)_29_0-43()
Cluster 93	273	matthiolae	stocks4-AJ260	*	JAJGYP010000024.1_Fusarium_oxysporum_f._sp._matthiolae_strain_Stocks4_contig_24,_whole_genome_shotgun_sequence	146030	146277					5	0.988	18	6.59341	F._oxysporum_f._sp._cepae_Fus2.fna_Candidate_Sequence_1018470-1023695(+)_39_0-41(),F._oxysporum_f._sp._coriandrii_3-2.fna_Candidate_Sequence_1235331-1240392(+)_29_0-43()
Cluster 93	273	matthiolae	stocks4-AJ260	*	JAJGYP010000028.1_Fusarium_oxysporum_f._sp._matthiolae_strain_Stocks4_contig_28,_whole_genome_shotgun_sequence	6081	6196					5	0.8974	18	6.59341	F._oxysporum_f._sp._cepae_Fus2.fna_Candidate_Sequence_1018470-1023695(+)_39_0-41()
Cluster 93	273	matthiolae	stocks4-AJ260	*	JAJGYP010000028.1_Fusarium_oxysporum_f._sp._matthiolae_strain_Stocks4_contig_28,_whole_genome_shotgun_sequence	64024	64271					5	0.9759	18	6.59341	F._oxysporum_f._sp._cepae_Fus2.fna_Candidate_Sequence_1018470-1023695(+)_39_0-41(),F._oxysporum_f._sp._coriandrii_3-2.fna_Candidate_Sequence_1235331-1240392(+)_29_0-43()
Cluster 93	273	matthiolae	stocks4-AJ260	*	JAJGYP010000028.1_Fusarium_oxysporum_f._sp._matthiolae_strain_Stocks4_contig_28,_whole_genome_shotgun_sequence	143048	143172					2	0.878	18	6.59341	F._oxysporum_f._sp._cepae_Fus2.fna_Candidate_Sequence_1018470-1023695(+)_39_0-41()
Cluster 93	273	narcissus	FON63	*	contig_13	36465	36592					5	0.7907	10	3.663	F._oxysporum_f._sp._cepae_Fus2.fna_Candidate_Sequence_1018470-1023695(+)_39_0-41()
Cluster 93	273	narcissus	FON63	*	contig_13	872807	873054					2	0.9756	10	3.663	F._oxysporum_f._sp._cepae_Fus2.fna_Candidate_Sequence_1018470-1023695(+)_39_0-41(),F._oxysporum_f._sp._coriandrii_3-2.fna_Candidate_Sequence_1235331-1240392(+)_29_0-43()
Cluster 93	273	narcissus	FON63	*	contig_15	1121738	1121985					2	0.9756	10	3.663	F._oxysporum_f._sp._cepae_Fus2.fna_Candidate_Sequence_1018470-1023695(+)_39_0-41(),F._oxysporum_f._sp._coriandrii_3-2.fna_Candidate_Sequence_1235331-1240392(+)_29_0-43()
Cluster 93	273	narcissus	FON63	*	contig_18	25447	25694					5	0.988	10	3.663	F._oxysporum_f._sp._cepae_Fus2.fna_Candidate_Sequence_1018470-1023695(+)_39_0-41(),F._oxysporum_f._sp._coriandrii_3-2.fna_Candidate_Sequence_1235331-1240392(+)_29_0-43()
Cluster 93	273	narcissus	FON63	*	contig_18	762219	762466					5	0.9518	10	3.663	F._oxysporum_f._sp._cepae_Fus2.fna_Candidate_Sequence_1018470-1023695(+)_39_0-41(),F._oxysporum_f._sp._coriandrii_3-2.fna_Candidate_Sequence_1235331-1240392(+)_29_0-43()
Cluster 93	273	narcissus	FON63	*	contig_20	143843	144090					2	0.9878	10	3.663	F._oxysporum_f._sp._cepae_Fus2.fna_Candidate_Sequence_1018470-1023695(+)_39_0-41(),F._oxysporum_f._sp._coriandrii_3-2.fna_Candidate_Sequence_1235331-1240392(+)_29_0-43()
Cluster 93	273	narcissus	FON63	*	contig_20	580202	580449					5	0.988	10	3.663	F._oxysporum_f._sp._cepae_Fus2.fna_Candidate_Sequence_1018470-1023695(+)_39_0-41(),F._oxysporum_f._sp._coriandrii_3-2.fna_Candidate_Sequence_1235331-1240392(+)_29_0-43()
Cluster 93	273	narcissus	FON63	*	contig_24	180903	181150					5	0.988	10	3.663	F._oxysporum_f._sp._cepae_Fus2.fna_Candidate_Sequence_1018470-1023695(+)_39_0-41(),F._oxysporum_f._sp._coriandrii_3-2.fna_Candidate_Sequence_1235331-1240392(+)_29_0-43()
Cluster 93	273	narcissus	FON63	*	contig_30	80301	80548					2	0.9878	10	3.663	F._oxysporum_f._sp._cepae_Fus2.fna_Candidate_Sequence_1018470-1023695(+)_39_0-41(),F._oxysporum_f._sp._coriandrii_3-2.fna_Candidate_Sequence_1235331-1240392(+)_29_0-43()
Cluster 93	273	narcissus	FON63	*	contig_30	109930	110177					2	0.9878	10	3.663	F._oxysporum_f._sp._cepae_Fus2.fna_Candidate_Sequence_1018470-1023695(+)_39_0-41(),F._oxysporum_f._sp._coriandrii_3-2.fna_Candidate_Sequence_1235331-1240392(+)_29_0-43()
Cluster 93	273	rapae	Tf1208	*	JAELUQ010000002.1_Fusarium_oxysporum_f._sp._rapae_strain_Tf1208_Forpe_Tf1208_v1_contig2,_whole_genome_shotgun_sequence	5328586	5328833					2	0.9878	3	1.0989	F._oxysporum_f._sp._cepae_Fus2.fna_Candidate_Sequence_1018470-1023695(+)_39_0-41(),F._oxysporum_f._sp._coriandrii_3-2.fna_Candidate_Sequence_1235331-1240392(+)_29_0-43()
Cluster 93	273	rapae	Tf1208	*	JAELUQ010000002.1_Fusarium_oxysporum_f._sp._rapae_strain_Tf1208_Forpe_Tf1208_v1_contig2,_whole_genome_shotgun_sequence	5373949	5374196					5	0.988	3	1.0989	F._oxysporum_f._sp._cepae_Fus2.fna_Candidate_Sequence_1018470-1023695(+)_39_0-41(),F._oxysporum_f._sp._coriandrii_3-2.fna_Candidate_Sequence_1235331-1240392(+)_29_0-43()
Cluster 93	273	rapae	Tf1208	*	JAELUQ010000013.1_Fusarium_oxysporum_f._sp._rapae_strain_Tf1208_Forpe_Tf1208_v1_contig13,_whole_genome_shotgun_sequence	2297481	2297728					5	0.9518	3	1.0989	F._oxysporum_f._sp._cepae_Fus2.fna_Candidate_Sequence_1018470-1023695(+)_39_0-41(),F._oxysporum_f._sp._coriandrii_3-2.fna_Candidate_Sequence_1235331-1240392(+)_29_0-43()
Cluster 93	273	rocket	AJ174	*	contig_1	1357210	1357457					5	0.988	29	10.6227	F._oxysporum_f._sp._cepae_Fus2.fna_Candidate_Sequence_1018470-1023695(+)_39_0-41(),F._oxysporum_f._sp._coriandrii_3-2.fna_Candidate_Sequence_1235331-1240392(+)_29_0-43()
Cluster 93	273	rocket	AJ174	*	contig_1	2320787	2321034					2	0.9878	29	10.6227	F._oxysporum_f._sp._cepae_Fus2.fna_Candidate_Sequence_1018470-1023695(+)_39_0-41(),F._oxysporum_f._sp._coriandrii_3-2.fna_Candidate_Sequence_1235331-1240392(+)_29_0-43()
Cluster 93	273	rocket	AJ174	*	contig_11	3555	3802					2	0.9878	29	10.6227	F._oxysporum_f._sp._cepae_Fus2.fna_Candidate_Sequence_1018470-1023695(+)_39_0-41(),F._oxysporum_f._sp._coriandrii_3-2.fna_Candidate_Sequence_1235331-1240392(+)_29_0-43()
Cluster 93	273	rocket	AJ174	*	contig_11	592011	592258					2	0.9878	29	10.6227	F._oxysporum_f._sp._cepae_Fus2.fna_Candidate_Sequence_1018470-1023695(+)_39_0-41(),F._oxysporum_f._sp._coriandrii_3-2.fna_Candidate_Sequence_1235331-1240392(+)_29_0-43()
Cluster 93	273	rocket	AJ174	*	contig_13	2092583	2092830					5	0.988	29	10.6227	F._oxysporum_f._sp._cepae_Fus2.fna_Candidate_Sequence_1018470-1023695(+)_39_0-41(),F._oxysporum_f._sp._coriandrii_3-2.fna_Candidate_Sequence_1235331-1240392(+)_29_0-43()
Cluster 93	273	rocket	AJ174	*	contig_15	322882	322997					5	0.9231	29	10.6227	F._oxysporum_f._sp._cepae_Fus2.fna_Candidate_Sequence_1018470-1023695(+)_39_0-41()
Cluster 93	273	rocket	AJ174	*	contig_15	1006488	1006735					2	0.9878	29	10.6227	F._oxysporum_f._sp._cepae_Fus2.fna_Candidate_Sequence_1018470-1023695(+)_39_0-41(),F._oxysporum_f._sp._coriandrii_3-2.fna_Candidate_Sequence_1235331-1240392(+)_29_0-43()
Cluster 93	273	rocket	AJ174	*	contig_15	1189453	1189700					2	0.9756	29	10.6227	F._oxysporum_f._sp._cepae_Fus2.fna_Candidate_Sequence_1018470-1023695(+)_39_0-41(),F._oxysporum_f._sp._coriandrii_3-2.fna_Candidate_Sequence_1235331-1240392(+)_29_0-43()
Cluster 93	273	rocket	AJ174	*	contig_15	1360683	1360930					2	0.9756	29	10.6227	F._oxysporum_f._sp._cepae_Fus2.fna_Candidate_Sequence_1018470-1023695(+)_39_0-41(),F._oxysporum_f._sp._coriandrii_3-2.fna_Candidate_Sequence_1235331-1240392(+)_29_0-43()
Cluster 93	273	rocket	AJ174	*	contig_15	1553064	1553311					2	0.9756	29	10.6227	F._oxysporum_f._sp._cepae_Fus2.fna_Candidate_Sequence_1018470-1023695(+)_39_0-41(),F._oxysporum_f._sp._coriandrii_3-2.fna_Candidate_Sequence_1235331-1240392(+)_29_0-43()
Cluster 93	273	rocket	AJ174	*	contig_17	756559	756806					5	0.988	29	10.6227	F._oxysporum_f._sp._cepae_Fus2.fna_Candidate_Sequence_1018470-1023695(+)_39_0-41(),F._oxysporum_f._sp._coriandrii_3-2.fna_Candidate_Sequence_1235331-1240392(+)_29_0-43()
Cluster 93	273	rocket	AJ174	*	contig_19	259975	260222					2	0.9756	29	10.6227	F._oxysporum_f._sp._cepae_Fus2.fna_Candidate_Sequence_1018470-1023695(+)_39_0-41(),F._oxysporum_f._sp._coriandrii_3-2.fna_Candidate_Sequence_1235331-1240392(+)_29_0-43()
Cluster 93	273	rocket	AJ174	*	contig_23	333686	333933					2	0.9878	29	10.6227	F._oxysporum_f._sp._cepae_Fus2.fna_Candidate_Sequence_1018470-1023695(+)_39_0-41(),F._oxysporum_f._sp._coriandrii_3-2.fna_Candidate_Sequence_1235331-1240392(+)_29_0-43()
Cluster 93	273	rocket	AJ174	*	contig_24	598260	598507					5	0.988	29	10.6227	F._oxysporum_f._sp._cepae_Fus2.fna_Candidate_Sequence_1018470-1023695(+)_39_0-41(),F._oxysporum_f._sp._coriandrii_3-2.fna_Candidate_Sequence_1235331-1240392(+)_29_0-43()
Cluster 93	273	rocket	AJ174	*	contig_26	150342	150589					5	0.988	29	10.6227	F._oxysporum_f._sp._cepae_Fus2.fna_Candidate_Sequence_1018470-1023695(+)_39_0-41(),F._oxysporum_f._sp._coriandrii_3-2.fna_Candidate_Sequence_1235331-1240392(+)_29_0-43()
Cluster 93	273	rocket	AJ174	*	contig_26	313888	314135					5	0.988	29	10.6227	F._oxysporum_f._sp._cepae_Fus2.fna_Candidate_Sequence_1018470-1023695(+)_39_0-41(),F._oxysporum_f._sp._coriandrii_3-2.fna_Candidate_Sequence_1235331-1240392(+)_29_0-43()
Cluster 93	273	rocket	AJ174	*	contig_26	531973	532220					2	0.9878	29	10.6227	F._oxysporum_f._sp._cepae_Fus2.fna_Candidate_Sequence_1018470-1023695(+)_39_0-41(),F._oxysporum_f._sp._coriandrii_3-2.fna_Candidate_Sequence_1235331-1240392(+)_29_0-43()
Cluster 93	273	rocket	AJ174	*	contig_26	591979	592226					2	0.9878	29	10.6227	F._oxysporum_f._sp._cepae_Fus2.fna_Candidate_Sequence_1018470-1023695(+)_39_0-41(),F._oxysporum_f._sp._coriandrii_3-2.fna_Candidate_Sequence_1235331-1240392(+)_29_0-43()
Cluster 93	273	rocket	AJ174	*	contig_4	3789	4036					2	0.9878	29	10.6227	F._oxysporum_f._sp._cepae_Fus2.fna_Candidate_Sequence_1018470-1023695(+)_39_0-41(),F._oxysporum_f._sp._coriandrii_3-2.fna_Candidate_Sequence_1235331-1240392(+)_29_0-43()
Cluster 93	273	rocket	AJ174	*	contig_6	3593	3840					2	0.9878	29	10.6227	F._oxysporum_f._sp._cepae_Fus2.fna_Candidate_Sequence_1018470-1023695(+)_39_0-41(),F._oxysporum_f._sp._coriandrii_3-2.fna_Candidate_Sequence_1235331-1240392(+)_29_0-43()
Cluster 93	273	rocket	AJ174	*	contig_9	220244	220491					5	0.9759	29	10.6227	F._oxysporum_f._sp._cepae_Fus2.fna_Candidate_Sequence_1018470-1023695(+)_39_0-41(),F._oxysporum_f._sp._coriandrii_3-2.fna_Candidate_Sequence_1235331-1240392(+)_29_0-43()
Cluster 93	273	rocket	AJ174	*	contig_9	329995	330242					5	0.9759	29	10.6227	F._oxysporum_f._sp._cepae_Fus2.fna_Candidate_Sequence_1018470-1023695(+)_39_0-41(),F._oxysporum_f._sp._coriandrii_3-2.fna_Candidate_Sequence_1235331-1240392(+)_29_0-43()
Cluster 93	273	rocket	AJ174	*	contig_9	427114	427361					5	0.9759	29	10.6227	F._oxysporum_f._sp._cepae_Fus2.fna_Candidate_Sequence_1018470-1023695(+)_39_0-41(),F._oxysporum_f._sp._coriandrii_3-2.fna_Candidate_Sequence_1235331-1240392(+)_29_0-43()
Cluster 93	273	rocket	AJ174	*	contig_9	577117	577364					5	0.988	29	10.6227	F._oxysporum_f._sp._cepae_Fus2.fna_Candidate_Sequence_1018470-1023695(+)_39_0-41(),F._oxysporum_f._sp._coriandrii_3-2.fna_Candidate_Sequence_1235331-1240392(+)_29_0-43()
Cluster 93	273	rocket	AJ174	*	contig_9	940150	940397					5	0.9639	29	10.6227	F._oxysporum_f._sp._cepae_Fus2.fna_Candidate_Sequence_1018470-1023695(+)_39_0-41(),F._oxysporum_f._sp._coriandrii_3-2.fna_Candidate_Sequence_1235331-1240392(+)_29_0-43()
Cluster 93	273	rocket	AJ174	*	contig_9	1611066	1611313					5	0.988	29	10.6227	F._oxysporum_f._sp._cepae_Fus2.fna_Candidate_Sequence_1018470-1023695(+)_39_0-41(),F._oxysporum_f._sp._coriandrii_3-2.fna_Candidate_Sequence_1235331-1240392(+)_29_0-43()
Cluster 93	273	rocket	AJ174	*	contig_9	1769924	1770171					2	0.9878	29	10.6227	F._oxysporum_f._sp._cepae_Fus2.fna_Candidate_Sequence_1018470-1023695(+)_39_0-41(),F._oxysporum_f._sp._coriandrii_3-2.fna_Candidate_Sequence_1235331-1240392(+)_29_0-43()
Cluster 93	273	rocket	AJ174	*	contig_9	1814650	1814897					2	0.9634	29	10.6227	F._oxysporum_f._sp._cepae_Fus2.fna_Candidate_Sequence_1018470-1023695(+)_39_0-41(),F._oxysporum_f._sp._coriandrii_3-2.fna_Candidate_Sequence_1235331-1240392(+)_29_0-43()
Cluster 93	273	rocket	AJ174	*	contig_9	2420573	2420820					2	0.9756	29	10.6227	F._oxysporum_f._sp._cepae_Fus2.fna_Candidate_Sequence_1018470-1023695(+)_39_0-41(),F._oxysporum_f._sp._coriandrii_3-2.fna_Candidate_Sequence_1235331-1240392(+)_29_0-43()
Cluster 98	13	endophyte	Fo47	*	CP052043.1_Fusarium_oxysporum_Fo47_chromosome_VI	3602619	3602842					2	0.8514	1	7.69231	F._oxysporum_f._sp._lycopersici_4287.fna_Candidate_Sequence_g100.t1_0-256()
Cluster 98	13	apii	207A	*	JAAOOO010000006.1_Fusarium_oxysporum_f._sp._apii_isolate_207.A_fo_apii_R2-207_contig_6,_whole_genome_shotgun_sequence	799493	799716					5	0.84	1	7.69231	F._oxysporum_f._sp._lycopersici_4287.fna_Candidate_Sequence_g100.t1_0-256()
Cluster 98	13	cepae	Fus2	*	contig_6_pilon	733857	734080					5	0.84	1	7.69231	F._oxysporum_f._sp._lycopersici_4287.fna_Candidate_Sequence_g100.t1_0-256()
Cluster 98	13	lactucae	AJ516	Race 4	contig_4	3438199	3438422	g7406	no DE	NA	superfamily six-hairpin glycosidases	2	0.8378	1	7.69231	F._oxysporum_f._sp._lycopersici_4287.fna_Candidate_Sequence_g100.t1_0-256()
Cluster 98	13	lactucae	AJ520	Race 1	contig_6	2653689	2653912					2	0.8378	1	7.69231	F._oxysporum_f._sp._lycopersici_4287.fna_Candidate_Sequence_g100.t1_0-256()
Cluster 98	13	lactucae	AJ592	Race 4	contig_5	2667432	2667655					2	0.8378	1	7.69231	F._oxysporum_f._sp._lycopersici_4287.fna_Candidate_Sequence_g100.t1_0-256()
Cluster 98	13	lactucae	AJ705	Race 4	contig_5	3462187	3462410					2	0.8378	1	7.69231	F._oxysporum_f._sp._lycopersici_4287.fna_Candidate_Sequence_g100.t1_0-256()
Cluster 98	13	lactucae	Fyto7211	Race 1	contig_5	2655722	2655945					2	0.8378	1	7.69231	F._oxysporum_f._sp._lycopersici_4287.fna_Candidate_Sequence_g100.t1_0-256()
Cluster 98	13	lactucae	PF1	Race 1	contig_6	785126	785349					5	0.8267	1	7.69231	F._oxysporum_f._sp._lycopersici_4287.fna_Candidate_Sequence_g100.t1_0-256()
Cluster 98	13	lycopersici	4287	*	MALW02000007.1_Fusarium_oxysporum_f._sp._lycopersici_4287_Fol4287_contig50,_whole_genome_shotgun_sequence	714305	714528					5	0.84	2	15.3846	F._oxysporum_f._sp._lycopersici_4287.fna_Candidate_Sequence_g100.t1_0-256()
Cluster 98	13	lycopersici	4287	*	MALW02000013.1_Fusarium_oxysporum_f._sp._lycopersici_4287_Fol4287_contig14,_whole_genome_shotgun_sequence	1009753	1010000					2		2	15.3846	F._oxysporum_f._sp._lycopersici_4287.fna_Candidate_Sequence_g100.t1_0-256()
Cluster 98	13	matthiolae	stocks4-AJ260	*	JAJGYP010000006.1_Fusarium_oxysporum_f._sp._matthiolae_strain_Stocks4_contig_6,_whole_genome_shotgun_sequence	795355	795578					5	0.8267	1	7.69231	F._oxysporum_f._sp._lycopersici_4287.fna_Candidate_Sequence_g100.t1_0-256()
Cluster 98	13	narcissus	FON63	*	contig_6	710983	711206					5	0.84	1	7.69231	F._oxysporum_f._sp._lycopersici_4287.fna_Candidate_Sequence_g100.t1_0-256()
Cluster 99	20	apii	207A	*	JAAOOO010000014.1_Fusarium_oxysporum_f._sp._apii_isolate_207.A_fo_apii_R2-207_contig_15,_whole_genome_shotgun_sequence	733616	733857					2	0.9875	3	15	F._oxysporum_f._sp._apii_207A.fna_Candidate_Sequence_550594-555816(+)_33_0-80()
Cluster 99	20	apii	207A	*	JAAOOO010000015.1_Fusarium_oxysporum_f._sp._apii_isolate_207.A_fo_apii_R2-207_contig_16,_whole_genome_shotgun_sequence	555205	555446					2	0.925	3	15	F._oxysporum_f._sp._apii_207A.fna_Candidate_Sequence_550594-555816(+)_33_0-80()
Cluster 99	20	apii	207A	*	JAAOOO010000016.1_Fusarium_oxysporum_f._sp._apii_isolate_207.A_fo_apii_R2-207_contig_17,_whole_genome_shotgun_sequence	621384	621625					2	0.9125	3	15	F._oxysporum_f._sp._apii_207A.fna_Candidate_Sequence_550594-555816(+)_33_0-80()
Cluster 99	20	conglutinans	Fo5176	*	CM024361.1_Fusarium_oxysporum_f._sp._conglutinans_strain_Fo5176_chromosome_2,_whole_genome_shotgun_sequence	1680225	1680466					5		2	10	F._oxysporum_f._sp._apii_207A.fna_Candidate_Sequence_550594-555816(+)_33_0-80()
Cluster 99	20	conglutinans	Fo5176	*	CM024363.1_Fusarium_oxysporum_f._sp._conglutinans_strain_Fo5176_chromosome_4,_whole_genome_shotgun_sequence	450975	451216					5	1	2	10	F._oxysporum_f._sp._apii_207A.fna_Candidate_Sequence_550594-555816(+)_33_0-80()
Cluster 99	20	lactucae	AJ516	Race 4	contig_22	882114	882307	no annotation	no expression	NA		2	0.9844	2	10	F._oxysporum_f._sp._apii_207A.fna_Candidate_Sequence_550594-555816(+)_33_0-80()
Cluster 99	20	lactucae	AJ516	Race 4	contig_9	1829475	1829716	no annotation	no expression	NA		5	0.9136	2	10	F._oxysporum_f._sp._apii_207A.fna_Candidate_Sequence_550594-555816(+)_33_0-80()
Cluster 99	20	lactucae	AJ520	Race 1	contig_4	4041559	4041800	no annotation	no expression	NA		5	0.9136	1	5	F._oxysporum_f._sp._apii_207A.fna_Candidate_Sequence_550594-555816(+)_33_0-80()
Cluster 99	20	lactucae	AJ592	Race 4	contig_11	1198766	1199007					2	0.9125	2	10	F._oxysporum_f._sp._apii_207A.fna_Candidate_Sequence_550594-555816(+)_33_0-80()
Cluster 99	20	lactucae	AJ592	Race 4	contig_11	1619909	1620150					5	0.9877	2	10	F._oxysporum_f._sp._apii_207A.fna_Candidate_Sequence_550594-555816(+)_33_0-80()
Cluster 99	20	lactucae	AJ705	Race 4	contig_12	1195166	1195407					2	0.9125	2	10	F._oxysporum_f._sp._apii_207A.fna_Candidate_Sequence_550594-555816(+)_33_0-80()
Cluster 99	20	lactucae	AJ705	Race 4	contig_12	1616299	1616540					5	0.9877	2	10	F._oxysporum_f._sp._apii_207A.fna_Candidate_Sequence_550594-555816(+)_33_0-80()
Cluster 99	20	lactucae	Fyto7211	Race 1	contig_1	243317	243558					2	0.9125	1	5	F._oxysporum_f._sp._apii_207A.fna_Candidate_Sequence_550594-555816(+)_33_0-80()
Cluster 99	20	lactucae	PF1	Race 1	contig_4	3711459	3711700					5	0.9136	1	5	F._oxysporum_f._sp._apii_207A.fna_Candidate_Sequence_550594-555816(+)_33_0-80()
Cluster 99	20	lini	39	*	WHMS01000011.1_Fusarium_oxysporum_f._sp._lini_strain_39_C0201,_whole_genome_shotgun_sequence	710887	711128					5	0.9877	1	5	F._oxysporum_f._sp._apii_207A.fna_Candidate_Sequence_550594-555816(+)_33_0-80()
Cluster 99	20	lycopersici	4287	*	MALW02000018.1_Fusarium_oxysporum_f._sp._lycopersici_4287_Fol4287_contig57,_whole_genome_shotgun_sequence	290458	290699					5	0.9383	1	5	F._oxysporum_f._sp._apii_207A.fna_Candidate_Sequence_550594-555816(+)_33_0-80()
Cluster 99	20	matthiolae	stocks4-AJ260	*	JAJGYP010000009.1_Fusarium_oxysporum_f._sp._matthiolae_strain_Stocks4_contig_9,_whole_genome_shotgun_sequence	442661	442902					2	0.9125	2	10	F._oxysporum_f._sp._apii_207A.fna_Candidate_Sequence_550594-555816(+)_33_0-80()
Cluster 99	20	matthiolae	stocks4-AJ260	*	JAJGYP010000009.1_Fusarium_oxysporum_f._sp._matthiolae_strain_Stocks4_contig_9,_whole_genome_shotgun_sequence	1438157	1438398					5	0.9877	2	10	F._oxysporum_f._sp._apii_207A.fna_Candidate_Sequence_550594-555816(+)_33_0-80()
Cluster 99	20	rocket	AJ174	*	contig_11	1084845	1085086					2	0.9125	2	10	F._oxysporum_f._sp._apii_207A.fna_Candidate_Sequence_550594-555816(+)_33_0-80()
Cluster 99	20	rocket	AJ174	*	contig_13	2023197	2023438					5	0.9877	2	10	F._oxysporum_f._sp._apii_207A.fna_Candidate_Sequence_550594-555816(+)_33_0-80()
Cluster 113	133	endophyte	Fo47	*	CP052044.1_Fusarium_oxysporum_Fo47_chromosome_VII	860366	860589					5	0.8649	6	4.51128	F._oxysporum_f._sp._conglutinans_Fo5176.fna_Candidate_Sequence_2357620-2362844(+)_62_0-74()
Cluster 113	133	endophyte	Fo47	*	CP052044.1_Fusarium_oxysporum_Fo47_chromosome_VII	1762816	1763009					2	0.875	6	4.51128	F._oxysporum_f._sp._conglutinans_Fo5176.fna_Candidate_Sequence_2357620-2362844(+)_62_0-74()
Cluster 113	133	endophyte	Fo47	*	CP052044.1_Fusarium_oxysporum_Fo47_chromosome_VII	1891166	1891389					5		6	4.51128	F._oxysporum_f._sp._conglutinans_Fo5176.fna_Candidate_Sequence_2357620-2362844(+)_62_0-74()
Cluster 113	133	endophyte	Fo47	*	CP052044.1_Fusarium_oxysporum_Fo47_chromosome_VII	2558906	2559129					2	0.9595	6	4.51128	F._oxysporum_f._sp._conglutinans_Fo5176.fna_Candidate_Sequence_2357620-2362844(+)_62_0-74()
Cluster 113	133	endophyte	Fo47	*	CP052044.1_Fusarium_oxysporum_Fo47_chromosome_VII	2939095	2939318					2	0.9054	6	4.51128	F._oxysporum_f._sp._conglutinans_Fo5176.fna_Candidate_Sequence_2357620-2362844(+)_62_0-74()
Cluster 113	133	endophyte	Fo47	*	CP052044.1_Fusarium_oxysporum_Fo47_chromosome_VII	3468471	3468694					2	0.973	6	4.51128	F._oxysporum_f._sp._conglutinans_Fo5176.fna_Candidate_Sequence_2357620-2362844(+)_62_0-74()
Cluster 113	133	apii	207A	*	JAAOOO010000009.1_Fusarium_oxysporum_f._sp._apii_isolate_207.A_fo_apii_R2-207_contig_9,_whole_genome_shotgun_sequence	2051016	2051239					5	0.8904	13	9.77444	F._oxysporum_f._sp._conglutinans_Fo5176.fna_Candidate_Sequence_2357620-2362844(+)_62_0-74()
Cluster 113	133	apii	207A	*	JAAOOO010000013.1_Fusarium_oxysporum_f._sp._apii_isolate_207.A_fo_apii_R2-207_contig_14,_whole_genome_shotgun_sequence	141547	141770					2	0.973	13	9.77444	F._oxysporum_f._sp._conglutinans_Fo5176.fna_Candidate_Sequence_2357620-2362844(+)_62_0-74()
Cluster 113	133	apii	207A	*	JAAOOO010000013.1_Fusarium_oxysporum_f._sp._apii_isolate_207.A_fo_apii_R2-207_contig_14,_whole_genome_shotgun_sequence	1023766	1023989					5	0.92	13	9.77444	F._oxysporum_f._sp._conglutinans_Fo5176.fna_Candidate_Sequence_2357620-2362844(+)_62_0-74()
Cluster 113	133	apii	207A	*	JAAOOO010000013.1_Fusarium_oxysporum_f._sp._apii_isolate_207.A_fo_apii_R2-207_contig_14,_whole_genome_shotgun_sequence	1192345	1192568					2	0.8649	13	9.77444	F._oxysporum_f._sp._conglutinans_Fo5176.fna_Candidate_Sequence_2357620-2362844(+)_62_0-74()
Cluster 113	133	apii	207A	*	JAAOOO010000014.1_Fusarium_oxysporum_f._sp._apii_isolate_207.A_fo_apii_R2-207_contig_15,_whole_genome_shotgun_sequence	377454	377677					5	0.8667	13	9.77444	F._oxysporum_f._sp._conglutinans_Fo5176.fna_Candidate_Sequence_2357620-2362844(+)_62_0-74()
Cluster 113	133	apii	207A	*	JAAOOO010000014.1_Fusarium_oxysporum_f._sp._apii_isolate_207.A_fo_apii_R2-207_contig_15,_whole_genome_shotgun_sequence	623286	623509					5	0.96	13	9.77444	F._oxysporum_f._sp._conglutinans_Fo5176.fna_Candidate_Sequence_2357620-2362844(+)_62_0-74()
Cluster 113	133	apii	207A	*	JAAOOO010000015.1_Fusarium_oxysporum_f._sp._apii_isolate_207.A_fo_apii_R2-207_contig_16,_whole_genome_shotgun_sequence	75327	75550					5	0.9467	13	9.77444	F._oxysporum_f._sp._conglutinans_Fo5176.fna_Candidate_Sequence_2357620-2362844(+)_62_0-74()
Cluster 113	133	apii	207A	*	JAAOOO010000016.1_Fusarium_oxysporum_f._sp._apii_isolate_207.A_fo_apii_R2-207_contig_17,_whole_genome_shotgun_sequence	483736	483959					2	0.9189	13	9.77444	F._oxysporum_f._sp._conglutinans_Fo5176.fna_Candidate_Sequence_2357620-2362844(+)_62_0-74()
Cluster 113	133	apii	207A	*	JAAOOO010000019.1_Fusarium_oxysporum_f._sp._apii_isolate_207.A_fo_apii_R2-207_contig_20,_whole_genome_shotgun_sequence	486189	486412					5	0.8933	13	9.77444	F._oxysporum_f._sp._conglutinans_Fo5176.fna_Candidate_Sequence_2357620-2362844(+)_62_0-74()
Cluster 113	133	apii	207A	*	JAAOOO010000022.1_Fusarium_oxysporum_f._sp._apii_isolate_207.A_fo_apii_R2-207_contig_23,_whole_genome_shotgun_sequence	205360	205583					2	0.973	13	9.77444	F._oxysporum_f._sp._conglutinans_Fo5176.fna_Candidate_Sequence_2357620-2362844(+)_62_0-74()
Cluster 113	133	apii	207A	*	JAAOOO010000026.1_Fusarium_oxysporum_f._sp._apii_isolate_207.A_fo_apii_R2-207_contig_27,_whole_genome_shotgun_sequence	68334	68557					5	0.9467	13	9.77444	F._oxysporum_f._sp._conglutinans_Fo5176.fna_Candidate_Sequence_2357620-2362844(+)_62_0-74()
Cluster 113	133	apii	207A	*	JAAOOO010000030.1_Fusarium_oxysporum_f._sp._apii_isolate_207.A_fo_apii_R2-207_contig_31,_whole_genome_shotgun_sequence	160469	160692					5	0.8667	13	9.77444	F._oxysporum_f._sp._conglutinans_Fo5176.fna_Candidate_Sequence_2357620-2362844(+)_62_0-74()
Cluster 113	133	apii	207A	*	JAAOOO010000032.1_Fusarium_oxysporum_f._sp._apii_isolate_207.A_fo_apii_R2-207_contig_33,_whole_genome_shotgun_sequence	181880	182103					5	0.92	13	9.77444	F._oxysporum_f._sp._conglutinans_Fo5176.fna_Candidate_Sequence_2357620-2362844(+)_62_0-74()
Cluster 113	133	cepae	Fus2	*	contig_10_pilon	2159959	2160182					2	0.9459	2	1.50376	F._oxysporum_f._sp._conglutinans_Fo5176.fna_Candidate_Sequence_2357620-2362844(+)_62_0-74()
Cluster 113	133	cepae	Fus2	*	contig_14_pilon	92353	92576					5	0.8667	2	1.50376	F._oxysporum_f._sp._conglutinans_Fo5176.fna_Candidate_Sequence_2357620-2362844(+)_62_0-74()
Cluster 113	133	conglutinans	Fo5176	*	CM024361.1_Fusarium_oxysporum_f._sp._conglutinans_strain_Fo5176_chromosome_2,_whole_genome_shotgun_sequence	419451	419674					2	0.973	9	6.76692	F._oxysporum_f._sp._conglutinans_Fo5176.fna_Candidate_Sequence_2357620-2362844(+)_62_0-74()
Cluster 113	133	conglutinans	Fo5176	*	CM024361.1_Fusarium_oxysporum_f._sp._conglutinans_strain_Fo5176_chromosome_2,_whole_genome_shotgun_sequence	2358983	2359206					5	0.9733	9	6.76692	F._oxysporum_f._sp._conglutinans_Fo5176.fna_Candidate_Sequence_2357620-2362844(+)_62_0-74()
Cluster 113	133	conglutinans	Fo5176	*	CM024361.1_Fusarium_oxysporum_f._sp._conglutinans_strain_Fo5176_chromosome_2,_whole_genome_shotgun_sequence	5741738	5741961					5	0.92	9	6.76692	F._oxysporum_f._sp._conglutinans_Fo5176.fna_Candidate_Sequence_2357620-2362844(+)_62_0-74()
Cluster 113	133	conglutinans	Fo5176	*	CM024363.1_Fusarium_oxysporum_f._sp._conglutinans_strain_Fo5176_chromosome_4,_whole_genome_shotgun_sequence	3549364	3549515					5	0.8824	9	6.76692	F._oxysporum_f._sp._conglutinans_Fo5176.fna_Candidate_Sequence_2357620-2362844(+)_62_0-74()
Cluster 113	133	conglutinans	Fo5176	*	CM024363.1_Fusarium_oxysporum_f._sp._conglutinans_strain_Fo5176_chromosome_4,_whole_genome_shotgun_sequence	3980810	3981006					5	0.7424	9	6.76692	F._oxysporum_f._sp._conglutinans_Fo5176.fna_Candidate_Sequence_2357620-2362844(+)_62_0-74()
Cluster 113	133	conglutinans	Fo5176	*	CM024363.1_Fusarium_oxysporum_f._sp._conglutinans_strain_Fo5176_chromosome_4,_whole_genome_shotgun_sequence	4366702	4366925					2	0.9189	9	6.76692	F._oxysporum_f._sp._conglutinans_Fo5176.fna_Candidate_Sequence_2357620-2362844(+)_62_0-74()
Cluster 113	133	conglutinans	Fo5176	*	CM024371.1_Fusarium_oxysporum_f._sp._conglutinans_strain_Fo5176_chromosome_13,_whole_genome_shotgun_sequence	1206183	1206406					5	0.88	9	6.76692	F._oxysporum_f._sp._conglutinans_Fo5176.fna_Candidate_Sequence_2357620-2362844(+)_62_0-74()
Cluster 113	133	conglutinans	Fo5176	*	CM024372.1_Fusarium_oxysporum_f._sp._conglutinans_strain_Fo5176_chromosome_14,_whole_genome_shotgun_sequence	1176607	1176830					2	1	9	6.76692	F._oxysporum_f._sp._conglutinans_Fo5176.fna_Candidate_Sequence_2357620-2362844(+)_62_0-74()
Cluster 113	133	conglutinans	Fo5176	*	CM024372.1_Fusarium_oxysporum_f._sp._conglutinans_strain_Fo5176_chromosome_14,_whole_genome_shotgun_sequence	1888542	1888765					5	0.9867	9	6.76692	F._oxysporum_f._sp._conglutinans_Fo5176.fna_Candidate_Sequence_2357620-2362844(+)_62_0-74()
Cluster 113	133	coriandrii	F_3-2	*	JAAOON010000011.1_Fusarium_oxysporum_f._sp._coriandrii_isolate_3-2_fo_coriandrii_3-2_contig_11,_whole_genome_shotgun_sequence	1395602	1395825					2	0.8649	14	10.5263	F._oxysporum_f._sp._conglutinans_Fo5176.fna_Candidate_Sequence_2357620-2362844(+)_62_0-74()
Cluster 113	133	coriandrii	F_3-2	*	JAAOON010000011.1_Fusarium_oxysporum_f._sp._coriandrii_isolate_3-2_fo_coriandrii_3-2_contig_11,_whole_genome_shotgun_sequence	1716258	1716481					5	0.8667	14	10.5263	F._oxysporum_f._sp._conglutinans_Fo5176.fna_Candidate_Sequence_2357620-2362844(+)_62_0-74()
Cluster 113	133	coriandrii	F_3-2	*	JAAOON010000012.1_Fusarium_oxysporum_f._sp._coriandrii_isolate_3-2_fo_coriandrii_3-2_contig_12,_whole_genome_shotgun_sequence	1521518	1521741					5	0.8514	14	10.5263	F._oxysporum_f._sp._conglutinans_Fo5176.fna_Candidate_Sequence_2357620-2362844(+)_62_0-74()
Cluster 113	133	coriandrii	F_3-2	*	JAAOON010000013.1_Fusarium_oxysporum_f._sp._coriandrii_isolate_3-2_fo_coriandrii_3-2_contig_13,_whole_genome_shotgun_sequence	156563	156786					2	0.9189	14	10.5263	F._oxysporum_f._sp._conglutinans_Fo5176.fna_Candidate_Sequence_2357620-2362844(+)_62_0-74()
Cluster 113	133	coriandrii	F_3-2	*	JAAOON010000014.1_Fusarium_oxysporum_f._sp._coriandrii_isolate_3-2_fo_coriandrii_3-2_contig_14,_whole_genome_shotgun_sequence	27293	27516					2	0.9595	14	10.5263	F._oxysporum_f._sp._conglutinans_Fo5176.fna_Candidate_Sequence_2357620-2362844(+)_62_0-74()
Cluster 113	133	coriandrii	F_3-2	*	JAAOON010000014.1_Fusarium_oxysporum_f._sp._coriandrii_isolate_3-2_fo_coriandrii_3-2_contig_14,_whole_genome_shotgun_sequence	94343	94566					2	0.8904	14	10.5263	F._oxysporum_f._sp._conglutinans_Fo5176.fna_Candidate_Sequence_2357620-2362844(+)_62_0-74()
Cluster 113	133	coriandrii	F_3-2	*	JAAOON010000014.1_Fusarium_oxysporum_f._sp._coriandrii_isolate_3-2_fo_coriandrii_3-2_contig_14,_whole_genome_shotgun_sequence	163499	163722					2	0.8649	14	10.5263	F._oxysporum_f._sp._conglutinans_Fo5176.fna_Candidate_Sequence_2357620-2362844(+)_62_0-74()
Cluster 113	133	coriandrii	F_3-2	*	JAAOON010000015.1_Fusarium_oxysporum_f._sp._coriandrii_isolate_3-2_fo_coriandrii_3-2_contig_15,_whole_genome_shotgun_sequence	555196	555419					5	0.8919	14	10.5263	F._oxysporum_f._sp._conglutinans_Fo5176.fna_Candidate_Sequence_2357620-2362844(+)_62_0-74()
Cluster 113	133	coriandrii	F_3-2	*	JAAOON010000016.1_Fusarium_oxysporum_f._sp._coriandrii_isolate_3-2_fo_coriandrii_3-2_contig_16,_whole_genome_shotgun_sequence	9732	9955					5	0.8667	14	10.5263	F._oxysporum_f._sp._conglutinans_Fo5176.fna_Candidate_Sequence_2357620-2362844(+)_62_0-74()
Cluster 113	133	coriandrii	F_3-2	*	JAAOON010000016.1_Fusarium_oxysporum_f._sp._coriandrii_isolate_3-2_fo_coriandrii_3-2_contig_16,_whole_genome_shotgun_sequence	446645	446868					5	0.8667	14	10.5263	F._oxysporum_f._sp._conglutinans_Fo5176.fna_Candidate_Sequence_2357620-2362844(+)_62_0-74()
Cluster 113	133	coriandrii	F_3-2	*	JAAOON010000020.1_Fusarium_oxysporum_f._sp._coriandrii_isolate_3-2_fo_coriandrii_3-2_contig_21,_whole_genome_shotgun_sequence	431762	431985					2	0.8649	14	10.5263	F._oxysporum_f._sp._conglutinans_Fo5176.fna_Candidate_Sequence_2357620-2362844(+)_62_0-74()
Cluster 113	133	coriandrii	F_3-2	*	JAAOON010000025.1_Fusarium_oxysporum_f._sp._coriandrii_isolate_3-2_fo_coriandrii_3-2_contig_26,_whole_genome_shotgun_sequence	240751	240974					5	0.8533	14	10.5263	F._oxysporum_f._sp._conglutinans_Fo5176.fna_Candidate_Sequence_2357620-2362844(+)_62_0-74()
Cluster 113	133	coriandrii	F_3-2	*	JAAOON010000029.1_Fusarium_oxysporum_f._sp._coriandrii_isolate_3-2_fo_coriandrii_3-2_contig_30,_whole_genome_shotgun_sequence	72	295					2	0.8649	14	10.5263	F._oxysporum_f._sp._conglutinans_Fo5176.fna_Candidate_Sequence_2357620-2362844(+)_62_0-74()
Cluster 113	133	coriandrii	F_3-2	*	JAAOON010000035.1_Fusarium_oxysporum_f._sp._coriandrii_isolate_3-2_fo_coriandrii_3-2_contig_36,_whole_genome_shotgun_sequence	28343	28566					5	0.84	14	10.5263	F._oxysporum_f._sp._conglutinans_Fo5176.fna_Candidate_Sequence_2357620-2362844(+)_62_0-74()
Cluster 113	133	lactucae	AJ516	Race 4	contig_15	503621	503844					5	0.9733	9	6.76692	F._oxysporum_f._sp._conglutinans_Fo5176.fna_Candidate_Sequence_2357620-2362844(+)_62_0-74()
Cluster 113	133	lactucae	AJ516	Race 4	contig_15	1603264	1603487					5	0.8667	9	6.76692	F._oxysporum_f._sp._conglutinans_Fo5176.fna_Candidate_Sequence_2357620-2362844(+)_62_0-74()
Cluster 113	133	lactucae	AJ516	Race 4	contig_22	790674	790897					5	0.9467	9	6.76692	F._oxysporum_f._sp._conglutinans_Fo5176.fna_Candidate_Sequence_2357620-2362844(+)_62_0-74()
Cluster 113	133	lactucae	AJ516	Race 4	contig_22	1136069	1136292					5	0.9733	9	6.76692	F._oxysporum_f._sp._conglutinans_Fo5176.fna_Candidate_Sequence_2357620-2362844(+)_62_0-74()
Cluster 113	133	lactucae	AJ516	Race 4	contig_22	1225695	1225918					5	0.92	9	6.76692	F._oxysporum_f._sp._conglutinans_Fo5176.fna_Candidate_Sequence_2357620-2362844(+)_62_0-74()
Cluster 113	133	lactucae	AJ516	Race 4	contig_6	2681477	2681700	g10041			LINE transposon; Panther reverse transcriptase	2	0.9189	9	6.76692	F._oxysporum_f._sp._conglutinans_Fo5176.fna_Candidate_Sequence_2357620-2362844(+)_62_0-74()
Cluster 113	133	lactucae	AJ516	Race 4	contig_9	2396265	2396488					2	0.9595	9	6.76692	F._oxysporum_f._sp._conglutinans_Fo5176.fna_Candidate_Sequence_2357620-2362844(+)_62_0-74()
Cluster 113	133	lactucae	AJ516	Race 4	contig_9	2615018	2615241					5	0.9467	9	6.76692	F._oxysporum_f._sp._conglutinans_Fo5176.fna_Candidate_Sequence_2357620-2362844(+)_62_0-74()
Cluster 113	133	lactucae	AJ516	Race 4	contig_9	2803715	2803938					2	0.9459	9	6.76692	F._oxysporum_f._sp._conglutinans_Fo5176.fna_Candidate_Sequence_2357620-2362844(+)_62_0-74()
Cluster 113	133	lactucae	AJ520	Race 1	contig_21	198338	198561					2	0.9189	4	3.00752	F._oxysporum_f._sp._conglutinans_Fo5176.fna_Candidate_Sequence_2357620-2362844(+)_62_0-74()
Cluster 113	133	lactucae	AJ520	Race 1	contig_21	470459	470682					5	0.96	4	3.00752	F._oxysporum_f._sp._conglutinans_Fo5176.fna_Candidate_Sequence_2357620-2362844(+)_62_0-74()
Cluster 113	133	lactucae	AJ520	Race 1	contig_27	41208	41431					5	0.9067	4	3.00752	F._oxysporum_f._sp._conglutinans_Fo5176.fna_Candidate_Sequence_2357620-2362844(+)_62_0-74()
Cluster 113	133	lactucae	AJ520	Race 1	contig_4	3782455	3782678					2	0.9459	4	3.00752	F._oxysporum_f._sp._conglutinans_Fo5176.fna_Candidate_Sequence_2357620-2362844(+)_62_0-74()
Cluster 113	133	lactucae	AJ592	Race 4	contig_11	236621	236844					5	0.9467	9	6.76692	F._oxysporum_f._sp._conglutinans_Fo5176.fna_Candidate_Sequence_2357620-2362844(+)_62_0-74()
Cluster 113	133	lactucae	AJ592	Race 4	contig_11	426150	426373					2	0.9459	9	6.76692	F._oxysporum_f._sp._conglutinans_Fo5176.fna_Candidate_Sequence_2357620-2362844(+)_62_0-74()
Cluster 113	133	lactucae	AJ592	Race 4	contig_11	645724	645947					5	0.96	9	6.76692	F._oxysporum_f._sp._conglutinans_Fo5176.fna_Candidate_Sequence_2357620-2362844(+)_62_0-74()
Cluster 113	133	lactucae	AJ592	Race 4	contig_11	1358724	1358947					2	0.973	9	6.76692	F._oxysporum_f._sp._conglutinans_Fo5176.fna_Candidate_Sequence_2357620-2362844(+)_62_0-74()
Cluster 113	133	lactucae	AJ592	Race 4	contig_11	1713297	1713520					2	0.9459	9	6.76692	F._oxysporum_f._sp._conglutinans_Fo5176.fna_Candidate_Sequence_2357620-2362844(+)_62_0-74()
Cluster 113	133	lactucae	AJ592	Race 4	contig_16	504357	504580					5	0.9733	9	6.76692	F._oxysporum_f._sp._conglutinans_Fo5176.fna_Candidate_Sequence_2357620-2362844(+)_62_0-74()
Cluster 113	133	lactucae	AJ592	Race 4	contig_21	540765	540988					2	0.9189	9	6.76692	F._oxysporum_f._sp._conglutinans_Fo5176.fna_Candidate_Sequence_2357620-2362844(+)_62_0-74()
Cluster 113	133	lactucae	AJ592	Race 4	contig_21	1166637	1166860					5	0.96	9	6.76692	F._oxysporum_f._sp._conglutinans_Fo5176.fna_Candidate_Sequence_2357620-2362844(+)_62_0-74()
Cluster 113	133	lactucae	AJ592	Race 4	contig_31	70095	70318					5	0.8667	9	6.76692	F._oxysporum_f._sp._conglutinans_Fo5176.fna_Candidate_Sequence_2357620-2362844(+)_62_0-74()
Cluster 113	133	lactucae	AJ705	Race 4	contig_12	233018	233241					5	0.9467	9	6.76692	F._oxysporum_f._sp._conglutinans_Fo5176.fna_Candidate_Sequence_2357620-2362844(+)_62_0-74()
Cluster 113	133	lactucae	AJ705	Race 4	contig_12	422546	422769					2	0.9459	9	6.76692	F._oxysporum_f._sp._conglutinans_Fo5176.fna_Candidate_Sequence_2357620-2362844(+)_62_0-74()
Cluster 113	133	lactucae	AJ705	Race 4	contig_12	642122	642345					5	0.96	9	6.76692	F._oxysporum_f._sp._conglutinans_Fo5176.fna_Candidate_Sequence_2357620-2362844(+)_62_0-74()
Cluster 113	133	lactucae	AJ705	Race 4	contig_12	1355124	1355347					2	0.973	9	6.76692	F._oxysporum_f._sp._conglutinans_Fo5176.fna_Candidate_Sequence_2357620-2362844(+)_62_0-74()
Cluster 113	133	lactucae	AJ705	Race 4	contig_12	1709687	1709910					2	0.9459	9	6.76692	F._oxysporum_f._sp._conglutinans_Fo5176.fna_Candidate_Sequence_2357620-2362844(+)_62_0-74()
Cluster 113	133	lactucae	AJ705	Race 4	contig_15	475970	476193					5	0.9733	9	6.76692	F._oxysporum_f._sp._conglutinans_Fo5176.fna_Candidate_Sequence_2357620-2362844(+)_62_0-74()
Cluster 113	133	lactucae	AJ705	Race 4	contig_15	1584039	1584262					5	0.8667	9	6.76692	F._oxysporum_f._sp._conglutinans_Fo5176.fna_Candidate_Sequence_2357620-2362844(+)_62_0-74()
Cluster 113	133	lactucae	AJ705	Race 4	contig_23	32894	33117					2	0.9595	9	6.76692	F._oxysporum_f._sp._conglutinans_Fo5176.fna_Candidate_Sequence_2357620-2362844(+)_62_0-74()
Cluster 113	133	lactucae	AJ705	Race 4	contig_23	658701	658924					5	0.92	9	6.76692	F._oxysporum_f._sp._conglutinans_Fo5176.fna_Candidate_Sequence_2357620-2362844(+)_62_0-74()
Cluster 113	133	lactucae	Fyto7211	Race 1	contig_1	505419	505642					5	0.9467	4	3.00752	F._oxysporum_f._sp._conglutinans_Fo5176.fna_Candidate_Sequence_2357620-2362844(+)_62_0-74()
Cluster 113	133	lactucae	Fyto7211	Race 1	contig_19	194708	194931					2	0.9189	4	3.00752	F._oxysporum_f._sp._conglutinans_Fo5176.fna_Candidate_Sequence_2357620-2362844(+)_62_0-74()
Cluster 113	133	lactucae	Fyto7211	Race 1	contig_19	447799	448022					5	0.96	4	3.00752	F._oxysporum_f._sp._conglutinans_Fo5176.fna_Candidate_Sequence_2357620-2362844(+)_62_0-74()
Cluster 113	133	lactucae	Fyto7211	Race 1	contig_28	65755	65978					5	0.9067	4	3.00752	F._oxysporum_f._sp._conglutinans_Fo5176.fna_Candidate_Sequence_2357620-2362844(+)_62_0-74()
Cluster 113	133	lactucae	PF1	Race 1	contig_4	3452352	3452575					2	0.9459	4	3.00752	F._oxysporum_f._sp._conglutinans_Fo5176.fna_Candidate_Sequence_2357620-2362844(+)_62_0-74()
Cluster 113	133	lactucae	PF1	Race 1	contig_9	2009062	2009285					2	0.9595	4	3.00752	F._oxysporum_f._sp._conglutinans_Fo5176.fna_Candidate_Sequence_2357620-2362844(+)_62_0-74()
Cluster 113	133	lactucae	PF1	Race 1	contig_9	2278142	2278365					5	0.92	4	3.00752	F._oxysporum_f._sp._conglutinans_Fo5176.fna_Candidate_Sequence_2357620-2362844(+)_62_0-74()
Cluster 113	133	lactucae	PF1	Race 1	contig_9	2513936	2514159					5	0.9067	4	3.00752	F._oxysporum_f._sp._conglutinans_Fo5176.fna_Candidate_Sequence_2357620-2362844(+)_62_0-74()
Cluster 113	133	lini	39	*	WHMS01000008.1_Fusarium_oxysporum_f._sp._lini_strain_39_C6918,_whole_genome_shotgun_sequence	1734422	1734645					5	0.9467	5	3.7594	F._oxysporum_f._sp._conglutinans_Fo5176.fna_Candidate_Sequence_2357620-2362844(+)_62_0-74()
Cluster 113	133	lini	39	*	WHMS01000018.1_Fusarium_oxysporum_f._sp._lini_strain_39_C6931,_whole_genome_shotgun_sequence	62855	63078					5	0.96	5	3.7594	F._oxysporum_f._sp._conglutinans_Fo5176.fna_Candidate_Sequence_2357620-2362844(+)_62_0-74()
Cluster 113	133	lini	39	*	WHMS01000019.1_Fusarium_oxysporum_f._sp._lini_strain_39_C0513,_whole_genome_shotgun_sequence	414009	414232					2	0.662	5	3.7594	F._oxysporum_f._sp._conglutinans_Fo5176.fna_Candidate_Sequence_2357620-2362844(+)_62_0-74()
Cluster 113	133	lini	39	*	WHMS01000023.1_Fusarium_oxysporum_f._sp._lini_strain_39_C0628,_whole_genome_shotgun_sequence	124491	124678					5	0.9524	5	3.7594	F._oxysporum_f._sp._conglutinans_Fo5176.fna_Candidate_Sequence_2357620-2362844(+)_62_0-74()
Cluster 113	133	lini	39	*	WHMS01000026.1_Fusarium_oxysporum_f._sp._lini_strain_39_C0634,_whole_genome_shotgun_sequence	158556	158779					2	0.973	5	3.7594	F._oxysporum_f._sp._conglutinans_Fo5176.fna_Candidate_Sequence_2357620-2362844(+)_62_0-74()
Cluster 113	133	lycopersici	4287	*	MALW02000004.1_Fusarium_oxysporum_f._sp._lycopersici_4287_Fol4287_contig47,_whole_genome_shotgun_sequence	1200821	1201044					5	0.9333	4	3.00752	F._oxysporum_f._sp._conglutinans_Fo5176.fna_Candidate_Sequence_2357620-2362844(+)_62_0-74()
Cluster 113	133	lycopersici	4287	*	MALW02000004.1_Fusarium_oxysporum_f._sp._lycopersici_4287_Fol4287_contig47,_whole_genome_shotgun_sequence	1963155	1963378					2	0.8784	4	3.00752	F._oxysporum_f._sp._conglutinans_Fo5176.fna_Candidate_Sequence_2357620-2362844(+)_62_0-74()
Cluster 113	133	lycopersici	4287	*	MALW02000014.1_Fusarium_oxysporum_f._sp._lycopersici_4287_Fol4287_contig58,_whole_genome_shotgun_sequence	108733	108956					5	0.92	4	3.00752	F._oxysporum_f._sp._conglutinans_Fo5176.fna_Candidate_Sequence_2357620-2362844(+)_62_0-74()
Cluster 113	133	lycopersici	4287	*	MALW02000023.1_Fusarium_oxysporum_f._sp._lycopersici_4287_Fol4287_contig15,_whole_genome_shotgun_sequence	45987	46210					2	0.9324	4	3.00752	F._oxysporum_f._sp._conglutinans_Fo5176.fna_Candidate_Sequence_2357620-2362844(+)_62_0-74()
Cluster 113	133	matthiolae	stocks4-AJ260	*	JAJGYP010000009.1_Fusarium_oxysporum_f._sp._matthiolae_strain_Stocks4_contig_9,_whole_genome_shotgun_sequence	214842	215065					5	0.96	10	7.5188	F._oxysporum_f._sp._conglutinans_Fo5176.fna_Candidate_Sequence_2357620-2362844(+)_62_0-74()
Cluster 113	133	matthiolae	stocks4-AJ260	*	JAJGYP010000009.1_Fusarium_oxysporum_f._sp._matthiolae_strain_Stocks4_contig_9,_whole_genome_shotgun_sequence	959884	960107					5	0.9733	10	7.5188	F._oxysporum_f._sp._conglutinans_Fo5176.fna_Candidate_Sequence_2357620-2362844(+)_62_0-74()
Cluster 113	133	matthiolae	stocks4-AJ260	*	JAJGYP010000009.1_Fusarium_oxysporum_f._sp._matthiolae_strain_Stocks4_contig_9,_whole_genome_shotgun_sequence	2038259	2038482					5	0.9467	10	7.5188	F._oxysporum_f._sp._conglutinans_Fo5176.fna_Candidate_Sequence_2357620-2362844(+)_62_0-74()
Cluster 113	133	matthiolae	stocks4-AJ260	*	JAJGYP010000015.1_Fusarium_oxysporum_f._sp._matthiolae_strain_Stocks4_contig_15,_whole_genome_shotgun_sequence	626682	626905					5	0.9467	10	7.5188	F._oxysporum_f._sp._conglutinans_Fo5176.fna_Candidate_Sequence_2357620-2362844(+)_62_0-74()
Cluster 113	133	matthiolae	stocks4-AJ260	*	JAJGYP010000017.1_Fusarium_oxysporum_f._sp._matthiolae_strain_Stocks4_contig_17,_whole_genome_shotgun_sequence	75356	75579					2	0.9595	10	7.5188	F._oxysporum_f._sp._conglutinans_Fo5176.fna_Candidate_Sequence_2357620-2362844(+)_62_0-74()
Cluster 113	133	matthiolae	stocks4-AJ260	*	JAJGYP010000017.1_Fusarium_oxysporum_f._sp._matthiolae_strain_Stocks4_contig_17,_whole_genome_shotgun_sequence	307340	307563					5	0.9467	10	7.5188	F._oxysporum_f._sp._conglutinans_Fo5176.fna_Candidate_Sequence_2357620-2362844(+)_62_0-74()
Cluster 113	133	matthiolae	stocks4-AJ260	*	JAJGYP010000017.1_Fusarium_oxysporum_f._sp._matthiolae_strain_Stocks4_contig_17,_whole_genome_shotgun_sequence	498168	498391					2	0.9459	10	7.5188	F._oxysporum_f._sp._conglutinans_Fo5176.fna_Candidate_Sequence_2357620-2362844(+)_62_0-74()
Cluster 113	133	matthiolae	stocks4-AJ260	*	JAJGYP010000023.1_Fusarium_oxysporum_f._sp._matthiolae_strain_Stocks4_contig_23,_whole_genome_shotgun_sequence	305673	305896					5	0.9467	10	7.5188	F._oxysporum_f._sp._conglutinans_Fo5176.fna_Candidate_Sequence_2357620-2362844(+)_62_0-74()
Cluster 113	133	matthiolae	stocks4-AJ260	*	JAJGYP010000024.1_Fusarium_oxysporum_f._sp._matthiolae_strain_Stocks4_contig_24,_whole_genome_shotgun_sequence	259795	260018					2	0.9189	10	7.5188	F._oxysporum_f._sp._conglutinans_Fo5176.fna_Candidate_Sequence_2357620-2362844(+)_62_0-74()
Cluster 113	133	matthiolae	stocks4-AJ260	*	JAJGYP010000028.1_Fusarium_oxysporum_f._sp._matthiolae_strain_Stocks4_contig_28,_whole_genome_shotgun_sequence	133401	133624					5	0.9067	10	7.5188	F._oxysporum_f._sp._conglutinans_Fo5176.fna_Candidate_Sequence_2357620-2362844(+)_62_0-74()
Cluster 113	133	narcissus	FON63	*	contig_11	1591645	1591868					5	0.88	4	3.00752	F._oxysporum_f._sp._conglutinans_Fo5176.fna_Candidate_Sequence_2357620-2362844(+)_62_0-74()
Cluster 113	133	narcissus	FON63	*	contig_15	1301395	1301618					5	1	4	3.00752	F._oxysporum_f._sp._conglutinans_Fo5176.fna_Candidate_Sequence_2357620-2362844(+)_62_0-74()
Cluster 113	133	narcissus	FON63	*	contig_25	25197	25420					5	0.8904	4	3.00752	F._oxysporum_f._sp._conglutinans_Fo5176.fna_Candidate_Sequence_2357620-2362844(+)_62_0-74()
Cluster 113	133	narcissus	FON63	*	contig_27	224238	224461					5	0.8933	4	3.00752	F._oxysporum_f._sp._conglutinans_Fo5176.fna_Candidate_Sequence_2357620-2362844(+)_62_0-74()
Cluster 113	133	rapae	Tf1208	*	JAELUQ010000002.1_Fusarium_oxysporum_f._sp._rapae_strain_Tf1208_Forpe_Tf1208_v1_contig2,_whole_genome_shotgun_sequence	5390479	5390702					5	0.96	9	6.76692	F._oxysporum_f._sp._conglutinans_Fo5176.fna_Candidate_Sequence_2357620-2362844(+)_62_0-74()
Cluster 113	133	rapae	Tf1208	*	JAELUQ010000013.1_Fusarium_oxysporum_f._sp._rapae_strain_Tf1208_Forpe_Tf1208_v1_contig13,_whole_genome_shotgun_sequence	232717	232940					2	0.9167	9	6.76692	F._oxysporum_f._sp._conglutinans_Fo5176.fna_Candidate_Sequence_2357620-2362844(+)_62_0-74()
Cluster 113	133	rapae	Tf1208	*	JAELUQ010000014.1_Fusarium_oxysporum_f._sp._rapae_strain_Tf1208_Forpe_Tf1208_v1_contig14,_whole_genome_shotgun_sequence	1272007	1272230					5	0.8533	9	6.76692	F._oxysporum_f._sp._conglutinans_Fo5176.fna_Candidate_Sequence_2357620-2362844(+)_62_0-74()
Cluster 113	133	rapae	Tf1208	*	JAELUQ010000016.1_Fusarium_oxysporum_f._sp._rapae_strain_Tf1208_Forpe_Tf1208_v1_contig16,_whole_genome_shotgun_sequence	306424	306647					2	0.8514	9	6.76692	F._oxysporum_f._sp._conglutinans_Fo5176.fna_Candidate_Sequence_2357620-2362844(+)_62_0-74()
Cluster 113	133	rapae	Tf1208	*	JAELUQ010000016.1_Fusarium_oxysporum_f._sp._rapae_strain_Tf1208_Forpe_Tf1208_v1_contig16,_whole_genome_shotgun_sequence	996729	996952					5	0.8667	9	6.76692	F._oxysporum_f._sp._conglutinans_Fo5176.fna_Candidate_Sequence_2357620-2362844(+)_62_0-74()
Cluster 113	133	rapae	Tf1208	*	JAELUQ010000016.1_Fusarium_oxysporum_f._sp._rapae_strain_Tf1208_Forpe_Tf1208_v1_contig16,_whole_genome_shotgun_sequence	1062545	1062768					5	0.96	9	6.76692	F._oxysporum_f._sp._conglutinans_Fo5176.fna_Candidate_Sequence_2357620-2362844(+)_62_0-74()
Cluster 113	133	rapae	Tf1208	*	JAELUQ010000018.1_Fusarium_oxysporum_f._sp._rapae_strain_Tf1208_Forpe_Tf1208_v1_contig18,_whole_genome_shotgun_sequence	80657	80880					2	0.8649	9	6.76692	F._oxysporum_f._sp._conglutinans_Fo5176.fna_Candidate_Sequence_2357620-2362844(+)_62_0-74()
Cluster 113	133	rapae	Tf1208	*	JAELUQ010000018.1_Fusarium_oxysporum_f._sp._rapae_strain_Tf1208_Forpe_Tf1208_v1_contig18,_whole_genome_shotgun_sequence	119545	119768					5	0.8667	9	6.76692	F._oxysporum_f._sp._conglutinans_Fo5176.fna_Candidate_Sequence_2357620-2362844(+)_62_0-74()
Cluster 113	133	rapae	Tf1208	*	JAELUQ010000018.1_Fusarium_oxysporum_f._sp._rapae_strain_Tf1208_Forpe_Tf1208_v1_contig18,_whole_genome_shotgun_sequence	261181	261404					2	0.8784	9	6.76692	F._oxysporum_f._sp._conglutinans_Fo5176.fna_Candidate_Sequence_2357620-2362844(+)_62_0-74()
Cluster 113	133	vasinfectum	TF1	*	VINL01000012.1_Fusarium_oxysporum_f._sp._vasinfectum_isolate_TF1_scaffold_12,_whole_genome_shotgun_sequence	682432	682655					2	0.9595	7	5.26316	F._oxysporum_f._sp._conglutinans_Fo5176.fna_Candidate_Sequence_2357620-2362844(+)_62_0-74()
Cluster 113	133	vasinfectum	TF1	*	VINL01000012.1_Fusarium_oxysporum_f._sp._vasinfectum_isolate_TF1_scaffold_12,_whole_genome_shotgun_sequence	1817100	1817323					5	0.9067	7	5.26316	F._oxysporum_f._sp._conglutinans_Fo5176.fna_Candidate_Sequence_2357620-2362844(+)_62_0-74()
Cluster 113	133	vasinfectum	TF1	*	VINL01000012.1_Fusarium_oxysporum_f._sp._vasinfectum_isolate_TF1_scaffold_12,_whole_genome_shotgun_sequence	2555050	2555273					2	0.8194	7	5.26316	F._oxysporum_f._sp._conglutinans_Fo5176.fna_Candidate_Sequence_2357620-2362844(+)_62_0-74()
Cluster 113	133	vasinfectum	TF1	*	VINL01000014.1_Fusarium_oxysporum_f._sp._vasinfectum_isolate_TF1_scaffold_14,_whole_genome_shotgun_sequence	454182	454384					2	0.9104	7	5.26316	F._oxysporum_f._sp._conglutinans_Fo5176.fna_Candidate_Sequence_2357620-2362844(+)_62_0-74()
Cluster 113	133	vasinfectum	TF1	*	VINL01000014.1_Fusarium_oxysporum_f._sp._vasinfectum_isolate_TF1_scaffold_14,_whole_genome_shotgun_sequence	1007541	1007764					2	0.9189	7	5.26316	F._oxysporum_f._sp._conglutinans_Fo5176.fna_Candidate_Sequence_2357620-2362844(+)_62_0-74()
Cluster 113	133	vasinfectum	TF1	*	VINL01000014.1_Fusarium_oxysporum_f._sp._vasinfectum_isolate_TF1_scaffold_14,_whole_genome_shotgun_sequence	1135400	1135623					2	0.9189	7	5.26316	F._oxysporum_f._sp._conglutinans_Fo5176.fna_Candidate_Sequence_2357620-2362844(+)_62_0-74()
Cluster 113	133	vasinfectum	TF1	*	VINL01000014.1_Fusarium_oxysporum_f._sp._vasinfectum_isolate_TF1_scaffold_14,_whole_genome_shotgun_sequence	1219287	1219510					2	0.8649	7	5.26316	F._oxysporum_f._sp._conglutinans_Fo5176.fna_Candidate_Sequence_2357620-2362844(+)_62_0-74()
Cluster 113	133	rocket	AJ174	*	contig_1	2573061	2573284					5	0.9467	11	8.27068	F._oxysporum_f._sp._conglutinans_Fo5176.fna_Candidate_Sequence_2357620-2362844(+)_62_0-74()
Cluster 113	133	rocket	AJ174	*	contig_1	2682964	2683187					2	0.9189	11	8.27068	F._oxysporum_f._sp._conglutinans_Fo5176.fna_Candidate_Sequence_2357620-2362844(+)_62_0-74()
Cluster 113	133	rocket	AJ174	*	contig_13	40074	40297					5	0.8667	11	8.27068	F._oxysporum_f._sp._conglutinans_Fo5176.fna_Candidate_Sequence_2357620-2362844(+)_62_0-74()
Cluster 113	133	rocket	AJ174	*	contig_13	126997	127220					2	0.9189	11	8.27068	F._oxysporum_f._sp._conglutinans_Fo5176.fna_Candidate_Sequence_2357620-2362844(+)_62_0-74()
Cluster 113	133	rocket	AJ174	*	contig_13	1764706	1764929					5	0.9867	11	8.27068	F._oxysporum_f._sp._conglutinans_Fo5176.fna_Candidate_Sequence_2357620-2362844(+)_62_0-74()
Cluster 113	133	rocket	AJ174	*	contig_13	1828904	1829127					2	0.9324	11	8.27068	F._oxysporum_f._sp._conglutinans_Fo5176.fna_Candidate_Sequence_2357620-2362844(+)_62_0-74()
Cluster 113	133	rocket	AJ174	*	contig_21	335870	336045					5	0.8136	11	8.27068	F._oxysporum_f._sp._conglutinans_Fo5176.fna_Candidate_Sequence_2357620-2362844(+)_62_0-74()
Cluster 113	133	rocket	AJ174	*	contig_22	504034	504257					2	0.973	11	8.27068	F._oxysporum_f._sp._conglutinans_Fo5176.fna_Candidate_Sequence_2357620-2362844(+)_62_0-74()
Cluster 113	133	rocket	AJ174	*	contig_22	1253065	1253288					2	0.973	11	8.27068	F._oxysporum_f._sp._conglutinans_Fo5176.fna_Candidate_Sequence_2357620-2362844(+)_62_0-74()
Cluster 113	133	rocket	AJ174	*	contig_9	195654	195877					2	0.973	11	8.27068	F._oxysporum_f._sp._conglutinans_Fo5176.fna_Candidate_Sequence_2357620-2362844(+)_62_0-74()
Cluster 113	133	rocket	AJ174	*	contig_9	1056144	1056367					5	0.9733	11	8.27068	F._oxysporum_f._sp._conglutinans_Fo5176.fna_Candidate_Sequence_2357620-2362844(+)_62_0-74()
Cluster 122	19	cepae	Fus2	*	contig_19_pilon	71250	71452					5		2	10.5263	F._oxysporum_f._sp._cepae_Fus2.fna_Candidate_Sequence_71177-76393(+)_77_0-67()
Cluster 122	19	cepae	Fus2	*	contig_21_pilon	255896	256098					5	0.9265	2	10.5263	F._oxysporum_f._sp._cepae_Fus2.fna_Candidate_Sequence_71177-76393(+)_77_0-67()
Cluster 122	19	lactucae	AJ516	Race 4	contig_17	649961	650163	no annotation	no expression	NA		5	0.9853	1	5.26316	F._oxysporum_f._sp._cepae_Fus2.fna_Candidate_Sequence_71177-76393(+)_77_0-67()
Cluster 122	19	lactucae	AJ520	Race 1	contig_24	349064	349266	no annotation	no expression	NA		2	0.9851	4	21.0526	F._oxysporum_f._sp._cepae_Fus2.fna_Candidate_Sequence_71177-76393(+)_77_0-67()
Cluster 122	19	lactucae	AJ520	Race 1	contig_5	1386472	1386674	no annotation	no expression	NA		2	0.9254	4	21.0526	F._oxysporum_f._sp._cepae_Fus2.fna_Candidate_Sequence_71177-76393(+)_77_0-67()
Cluster 122	19	lactucae	AJ520	Race 1	contig_5	1676273	1676475	no annotation	no expression	NA		2	0.9254	4	21.0526	F._oxysporum_f._sp._cepae_Fus2.fna_Candidate_Sequence_71177-76393(+)_77_0-67()
Cluster 122	19	lactucae	AJ520	Race 1	contig_5	3589321	3589523	no annotation	no expression	NA		5	0.9853	4	21.0526	F._oxysporum_f._sp._cepae_Fus2.fna_Candidate_Sequence_71177-76393(+)_77_0-67()
Cluster 122	19	lactucae	AJ592	Race 4	contig_4	3356713	3356915					2	0.9851	1	5.26316	F._oxysporum_f._sp._cepae_Fus2.fna_Candidate_Sequence_71177-76393(+)_77_0-67()
Cluster 122	19	lactucae	AJ705	Race 4	contig_13	1491229	1491431					2	0.9851	1	5.26316	F._oxysporum_f._sp._cepae_Fus2.fna_Candidate_Sequence_71177-76393(+)_77_0-67()
Cluster 122	19	lactucae	Fyto7211	Race 1	contig_1	3838033	3838235					2	0.9254	4	21.0526	F._oxysporum_f._sp._cepae_Fus2.fna_Candidate_Sequence_71177-76393(+)_77_0-67()
Cluster 122	19	lactucae	Fyto7211	Race 1	contig_1	4040211	4040413					2	0.9254	4	21.0526	F._oxysporum_f._sp._cepae_Fus2.fna_Candidate_Sequence_71177-76393(+)_77_0-67()
Cluster 122	19	lactucae	Fyto7211	Race 1	contig_1	4437316	4437518					2	0.9851	4	21.0526	F._oxysporum_f._sp._cepae_Fus2.fna_Candidate_Sequence_71177-76393(+)_77_0-67()
Cluster 122	19	lactucae	Fyto7211	Race 1	contig_22	536614	536816					2	0.9851	4	21.0526	F._oxysporum_f._sp._cepae_Fus2.fna_Candidate_Sequence_71177-76393(+)_77_0-67()
Cluster 122	19	lactucae	PF1	Race 1	contig_13	486822	487024					2	0.9851	4	21.0526	F._oxysporum_f._sp._cepae_Fus2.fna_Candidate_Sequence_71177-76393(+)_77_0-67()
Cluster 122	19	lactucae	PF1	Race 1	contig_15	77740	77942					5	0.9265	4	21.0526	F._oxysporum_f._sp._cepae_Fus2.fna_Candidate_Sequence_71177-76393(+)_77_0-67()
Cluster 122	19	lactucae	PF1	Race 1	contig_15	368368	368570					5	0.9265	4	21.0526	F._oxysporum_f._sp._cepae_Fus2.fna_Candidate_Sequence_71177-76393(+)_77_0-67()
Cluster 122	19	lactucae	PF1	Race 1	contig_16	1336432	1336634					2	0.9851	4	21.0526	F._oxysporum_f._sp._cepae_Fus2.fna_Candidate_Sequence_71177-76393(+)_77_0-67()
Cluster 122	19	lini	39	*	WHMS01000014.1_Fusarium_oxysporum_f._sp._lini_strain_39_C0209,_whole_genome_shotgun_sequence	1497389	1497591					2	0.9701	1	5.26316	F._oxysporum_f._sp._cepae_Fus2.fna_Candidate_Sequence_71177-76393(+)_77_0-67()
Cluster 122	19	narcissus	FON63	*	contig_13	480582	480784					5	0.9265	1	5.26316	F._oxysporum_f._sp._cepae_Fus2.fna_Candidate_Sequence_71177-76393(+)_77_0-67()
Cluster 124	40	endophyte	Fo47	*	CP052044.1_Fusarium_oxysporum_Fo47_chromosome_VII	3985380	3985564					2	0.9672	1	2.5	F._oxysporum_f._sp._narcissus_FON63.fna_Candidate_Sequence_308140-313356(+)_11_0-66()
Cluster 124	40	apii	207A	*	JAAOOO010000026.1_Fusarium_oxysporum_f._sp._apii_isolate_207.A_fo_apii_R2-207_contig_27,_whole_genome_shotgun_sequence	119818	120002					5	0.9508	1	2.5	F._oxysporum_f._sp._narcissus_FON63.fna_Candidate_Sequence_308140-313356(+)_11_0-66()
Cluster 124	40	conglutinans	Fo5176	*	CM024363.1_Fusarium_oxysporum_f._sp._conglutinans_strain_Fo5176_chromosome_4,_whole_genome_shotgun_sequence	382134	382333					2	0.9538	3	7.5	F._oxysporum_f._sp._narcissus_FON63.fna_Candidate_Sequence_308140-313356(+)_11_0-66()
Cluster 124	40	conglutinans	Fo5176	*	CM024363.1_Fusarium_oxysporum_f._sp._conglutinans_strain_Fo5176_chromosome_4,_whole_genome_shotgun_sequence	3651622	3651821					2	0.9394	3	7.5	F._oxysporum_f._sp._narcissus_FON63.fna_Candidate_Sequence_308140-313356(+)_11_0-66()
Cluster 124	40	conglutinans	Fo5176	*	CM024372.1_Fusarium_oxysporum_f._sp._conglutinans_strain_Fo5176_chromosome_14,_whole_genome_shotgun_sequence	806251	806378					5	0.9535	3	7.5	F._oxysporum_f._sp._narcissus_FON63.fna_Candidate_Sequence_308140-313356(+)_11_0-66()
Cluster 124	40	coriandrii	F_3-2	*	JAAOON010000013.1_Fusarium_oxysporum_f._sp._coriandrii_isolate_3-2_fo_coriandrii_3-2_contig_13,_whole_genome_shotgun_sequence	529135	529334					2	0.9692	1	2.5	F._oxysporum_f._sp._narcissus_FON63.fna_Candidate_Sequence_308140-313356(+)_11_0-66()
Cluster 124	40	cubense	160527	*	SRMI01000001.1_Fusarium_oxysporum_f._sp._cubense_strain_160527_Focb_160527_v1_contig4,_whole_genome_shotgun_sequence	5275995	5276191					5	0.9231	1	2.5	F._oxysporum_f._sp._narcissus_FON63.fna_Candidate_Sequence_308140-313356(+)_11_0-66()
Cluster 124	40	lactucae	AJ516	Race 4	contig_25	211848	212047	no annotation	no expression	NA		5	0.9545	3	7.5	F._oxysporum_f._sp._narcissus_FON63.fna_Candidate_Sequence_308140-313356(+)_11_0-66()
Cluster 124	40	lactucae	AJ516	Race 4	contig_9	2061633	2061826	no annotation	no expression	NA		2	0.9048	3	7.5	F._oxysporum_f._sp._narcissus_FON63.fna_Candidate_Sequence_308140-313356(+)_11_0-66()
Cluster 124	40	lactucae	AJ516	Race 4	contig_9	2507763	2507962	no annotation	no expression	NA		2	0.9545	3	7.5	F._oxysporum_f._sp._narcissus_FON63.fna_Candidate_Sequence_308140-313356(+)_11_0-66()
Cluster 124	40	lactucae	AJ520	Race 1	contig_4	3165511	3165710	no annotation	30	NA		2	1	3	7.5	F._oxysporum_f._sp._narcissus_FON63.fna_Candidate_Sequence_308140-313356(+)_11_0-66()
Cluster 124	40	lactucae	AJ520	Race 1	contig_4	3235560	3235759	g7004	30	NA	piggybac transposable element protein	5		3	7.5	F._oxysporum_f._sp._narcissus_FON63.fna_Candidate_Sequence_308140-313356(+)_11_0-66()
Cluster 124	40	lactucae	AJ520	Race 1	contig_4	3298851	3299050	no annotation	no expression	NA		2	0.9394	3	7.5	F._oxysporum_f._sp._narcissus_FON63.fna_Candidate_Sequence_308140-313356(+)_11_0-66()
Cluster 124	40	lactucae	AJ592	Race 4	contig_11	534249	534448					5	0.9552	3	7.5	F._oxysporum_f._sp._narcissus_FON63.fna_Candidate_Sequence_308140-313356(+)_11_0-66()
Cluster 124	40	lactucae	AJ592	Race 4	contig_11	989186	989379					5	0.8906	3	7.5	F._oxysporum_f._sp._narcissus_FON63.fna_Candidate_Sequence_308140-313356(+)_11_0-66()
Cluster 124	40	lactucae	AJ592	Race 4	contig_21	775659	775858					5	0.9545	3	7.5	F._oxysporum_f._sp._narcissus_FON63.fna_Candidate_Sequence_308140-313356(+)_11_0-66()
Cluster 124	40	lactucae	AJ705	Race 4	contig_12	530648	530847					5	0.9552	3	7.5	F._oxysporum_f._sp._narcissus_FON63.fna_Candidate_Sequence_308140-313356(+)_11_0-66()
Cluster 124	40	lactucae	AJ705	Race 4	contig_12	985586	985779					5	0.8906	3	7.5	F._oxysporum_f._sp._narcissus_FON63.fna_Candidate_Sequence_308140-313356(+)_11_0-66()
Cluster 124	40	lactucae	AJ705	Race 4	contig_23	423897	424096					2	0.9538	3	7.5	F._oxysporum_f._sp._narcissus_FON63.fna_Candidate_Sequence_308140-313356(+)_11_0-66()
Cluster 124	40	lactucae	Fyto7211	Race 1	contig_1	981780	981979					5	0.9403	3	7.5	F._oxysporum_f._sp._narcissus_FON63.fna_Candidate_Sequence_308140-313356(+)_11_0-66()
Cluster 124	40	lactucae	Fyto7211	Race 1	contig_1	1045069	1045268					2	1	3	7.5	F._oxysporum_f._sp._narcissus_FON63.fna_Candidate_Sequence_308140-313356(+)_11_0-66()
Cluster 124	40	lactucae	Fyto7211	Race 1	contig_1	1115117	1115316					5	1	3	7.5	F._oxysporum_f._sp._narcissus_FON63.fna_Candidate_Sequence_308140-313356(+)_11_0-66()
Cluster 124	40	lactucae	PF1	Race 1	contig_4	2829733	2829932					2	1	3	7.5	F._oxysporum_f._sp._narcissus_FON63.fna_Candidate_Sequence_308140-313356(+)_11_0-66()
Cluster 124	40	lactucae	PF1	Race 1	contig_4	2899779	2899978					5	1	3	7.5	F._oxysporum_f._sp._narcissus_FON63.fna_Candidate_Sequence_308140-313356(+)_11_0-66()
Cluster 124	40	lactucae	PF1	Race 1	contig_4	2963069	2963268					2	0.9394	3	7.5	F._oxysporum_f._sp._narcissus_FON63.fna_Candidate_Sequence_308140-313356(+)_11_0-66()
Cluster 124	40	lini	39	*	WHMS01000006.1_Fusarium_oxysporum_f._sp._lini_strain_39_C0099,_whole_genome_shotgun_sequence	690011	690210					5	1	1	2.5	F._oxysporum_f._sp._narcissus_FON63.fna_Candidate_Sequence_308140-313356(+)_11_0-66()
Cluster 124	40	lycopersici	4287	*	MALW02000004.1_Fusarium_oxysporum_f._sp._lycopersici_4287_Fol4287_contig47,_whole_genome_shotgun_sequence	160168	160367					5	0.9254	5	12.5	F._oxysporum_f._sp._narcissus_FON63.fna_Candidate_Sequence_308140-313356(+)_11_0-66()
Cluster 124	40	lycopersici	4287	*	MALW02000004.1_Fusarium_oxysporum_f._sp._lycopersici_4287_Fol4287_contig47,_whole_genome_shotgun_sequence	1150071	1150270					2	0.9692	5	12.5	F._oxysporum_f._sp._narcissus_FON63.fna_Candidate_Sequence_308140-313356(+)_11_0-66()
Cluster 124	40	lycopersici	4287	*	MALW02000004.1_Fusarium_oxysporum_f._sp._lycopersici_4287_Fol4287_contig47,_whole_genome_shotgun_sequence	2844596	2844795					5	0.9701	5	12.5	F._oxysporum_f._sp._narcissus_FON63.fna_Candidate_Sequence_308140-313356(+)_11_0-66()
Cluster 124	40	lycopersici	4287	*	MALW02000004.1_Fusarium_oxysporum_f._sp._lycopersici_4287_Fol4287_contig47,_whole_genome_shotgun_sequence	3347184	3347383					2	0.9242	5	12.5	F._oxysporum_f._sp._narcissus_FON63.fna_Candidate_Sequence_308140-313356(+)_11_0-66()
Cluster 124	40	lycopersici	4287	*	MALW02000017.1_Fusarium_oxysporum_f._sp._lycopersici_4287_Fol4287_contig55,_whole_genome_shotgun_sequence	28198	28397					2	0.9242	5	12.5	F._oxysporum_f._sp._narcissus_FON63.fna_Candidate_Sequence_308140-313356(+)_11_0-66()
Cluster 124	40	matthiolae	stocks4-AJ260	*	JAJGYP010000016.1_Fusarium_oxysporum_f._sp._matthiolae_strain_Stocks4_contig_16,_whole_genome_shotgun_sequence	125918	126117					5	0.9545	3	7.5	F._oxysporum_f._sp._narcissus_FON63.fna_Candidate_Sequence_308140-313356(+)_11_0-66()
Cluster 124	40	matthiolae	stocks4-AJ260	*	JAJGYP010000016.1_Fusarium_oxysporum_f._sp._matthiolae_strain_Stocks4_contig_16,_whole_genome_shotgun_sequence	518672	518865					2	0.9048	3	7.5	F._oxysporum_f._sp._narcissus_FON63.fna_Candidate_Sequence_308140-313356(+)_11_0-66()
Cluster 124	40	matthiolae	stocks4-AJ260	*	JAJGYP010000017.1_Fusarium_oxysporum_f._sp._matthiolae_strain_Stocks4_contig_17,_whole_genome_shotgun_sequence	191773	191972					2	0.9545	3	7.5	F._oxysporum_f._sp._narcissus_FON63.fna_Candidate_Sequence_308140-313356(+)_11_0-66()
Cluster 124	40	narcissus	FON63	*	contig_11	296175	296374					5	0.9091	4	10	F._oxysporum_f._sp._narcissus_FON63.fna_Candidate_Sequence_308140-313356(+)_11_0-66()
Cluster 124	40	narcissus	FON63	*	contig_14	1212092	1212291					5	1	4	10	F._oxysporum_f._sp._narcissus_FON63.fna_Candidate_Sequence_308140-313356(+)_11_0-66()
Cluster 124	40	narcissus	FON63	*	contig_18	239728	239927					5	1	4	10	F._oxysporum_f._sp._narcissus_FON63.fna_Candidate_Sequence_308140-313356(+)_11_0-66()
Cluster 124	40	narcissus	FON63	*	contig_18	310188	310387					2	1	4	10	F._oxysporum_f._sp._narcissus_FON63.fna_Candidate_Sequence_308140-313356(+)_11_0-66()
Cluster 124	40	rocket	AJ174	*	contig_1	971605	971804					5	0.9403	2	5	F._oxysporum_f._sp._narcissus_FON63.fna_Candidate_Sequence_308140-313356(+)_11_0-66()
Cluster 124	40	rocket	AJ174	*	contig_11	104462	104661					2	0.9394	2	5	F._oxysporum_f._sp._narcissus_FON63.fna_Candidate_Sequence_308140-313356(+)_11_0-66()
Cluster 126	18	cepae	Fus2	*	contig_19_pilon	159475	159644					2	0.9643	1	5.55556	F._oxysporum_f._sp._lactucae_AJ516.fna_Candidate_Sequence_g342.t1_0-87()
Cluster 126	18	cubense	UK0001	*	VMNF01000005.1_Fusarium_oxysporum_f._sp._cubense_strain_TR4_isolate_UK0001_scf_28419_5,_whole_genome_shotgun_sequence	5114988	5115157					5	0.807	1	5.55556	F._oxysporum_f._sp._lactucae_AJ516.fna_Candidate_Sequence_g342.t1_0-87()
Cluster 126	18	lactucae	AJ516	Race 4	contig_6	351073	351242	g9206	19972	5.36		2	0.9643	2	11.1111	F._oxysporum_f._sp._lactucae_AJ516.fna_Candidate_Sequence_g342.t1_0-87()
Cluster 126	18	lactucae	AJ516	Race 4	contig_9	211691	211860	g12781	19972	5.36		2	0.9643	2	11.1111	F._oxysporum_f._sp._lactucae_AJ516.fna_Candidate_Sequence_g342.t1_0-87()
Cluster 126	18	lactucae	AJ520	Race 1	contig_5	282264	282433	g7487	9454	2.47		5	0.9474	2	11.1111	F._oxysporum_f._sp._lactucae_AJ516.fna_Candidate_Sequence_g342.t1_0-87()
Cluster 126	18	lactucae	AJ520	Race 1	contig_5	507484	507653	g7565	9454	2.47		2	0.9643	2	11.1111	F._oxysporum_f._sp._lactucae_AJ516.fna_Candidate_Sequence_g342.t1_0-87()
Cluster 126	18	lactucae	AJ592	Race 4	contig_23	207154	207323					5	0.9474	2	11.1111	F._oxysporum_f._sp._lactucae_AJ516.fna_Candidate_Sequence_g342.t1_0-87()
Cluster 126	18	lactucae	AJ592	Race 4	contig_4	1952286	1952455					2	0.9643	2	11.1111	F._oxysporum_f._sp._lactucae_AJ516.fna_Candidate_Sequence_g342.t1_0-87()
Cluster 126	18	lactucae	AJ705	Race 4	contig_13	214965	215134					2	0.9643	2	11.1111	F._oxysporum_f._sp._lactucae_AJ516.fna_Candidate_Sequence_g342.t1_0-87()
Cluster 126	18	lactucae	AJ705	Race 4	contig_2	3010420	3010589					5	0.9474	2	11.1111	F._oxysporum_f._sp._lactucae_AJ516.fna_Candidate_Sequence_g342.t1_0-87()
Cluster 126	18	lactucae	Fyto7211	Race 1	contig_11	209842	210011					5	0.9474	2	11.1111	F._oxysporum_f._sp._lactucae_AJ516.fna_Candidate_Sequence_g342.t1_0-87()
Cluster 126	18	lactucae	Fyto7211	Race 1	contig_11	430436	430605					2	0.9643	2	11.1111	F._oxysporum_f._sp._lactucae_AJ516.fna_Candidate_Sequence_g342.t1_0-87()
Cluster 126	18	lactucae	PF1	Race 1	contig_15	1237889	1238058					5	0.9474	2	11.1111	F._oxysporum_f._sp._lactucae_AJ516.fna_Candidate_Sequence_g342.t1_0-87()
Cluster 126	18	lactucae	PF1	Race 1	contig_15	1463040	1463209					2	0.9643	2	11.1111	F._oxysporum_f._sp._lactucae_AJ516.fna_Candidate_Sequence_g342.t1_0-87()
Cluster 126	18	narcissus	FON63	*	contig_14	797033	797202					5	0.9825	4	22.2222	F._oxysporum_f._sp._lactucae_AJ516.fna_Candidate_Sequence_g342.t1_0-87()
Cluster 126	18	narcissus	FON63	*	contig_14	1322160	1322329					5	0.9825	4	22.2222	F._oxysporum_f._sp._lactucae_AJ516.fna_Candidate_Sequence_g342.t1_0-87()
Cluster 126	18	narcissus	FON63	*	contig_24	375606	375805					2		4	22.2222	F._oxysporum_f._sp._lactucae_AJ516.fna_Candidate_Sequence_g342.t1_0-87()
Cluster 126	18	narcissus	FON63	*	contig_24	481737	481906					5	0.9649	4	22.2222	F._oxysporum_f._sp._lactucae_AJ516.fna_Candidate_Sequence_g342.t1_0-87()
Cluster 129	37	conglutinans	Fo5176	*	CM024361.1_Fusarium_oxysporum_f._sp._conglutinans_strain_Fo5176_chromosome_2,_whole_genome_shotgun_sequence	1387173	1387345					1	0.6607	2	5.40541	F._oxysporum_f._sp._rapae_Tf1208.fna_Candidate_Sequence_g421.t1_0-184()
Cluster 129	37	conglutinans	Fo5176	*	CM024361.1_Fusarium_oxysporum_f._sp._conglutinans_strain_Fo5176_chromosome_2,_whole_genome_shotgun_sequence	1795258	1795430					6	0.6786	2	5.40541	F._oxysporum_f._sp._rapae_Tf1208.fna_Candidate_Sequence_g421.t1_0-184()
Cluster 129	37	lactucae	AJ516	Race 4	contig_17	75906	76078					1	0.6842	11	29.7297	F._oxysporum_f._sp._rapae_Tf1208.fna_Candidate_Sequence_g421.t1_0-184()
Cluster 129	37	lactucae	AJ516	Race 4	contig_17	236265	236437					6	0.6786	11	29.7297	F._oxysporum_f._sp._rapae_Tf1208.fna_Candidate_Sequence_g421.t1_0-184()
Cluster 129	37	lactucae	AJ516	Race 4	contig_17	1562483	1562655					6	0.6607	11	29.7297	F._oxysporum_f._sp._rapae_Tf1208.fna_Candidate_Sequence_g421.t1_0-184()
Cluster 129	37	lactucae	AJ516	Race 4	contig_6	290618	290790	g9181	no DE	NA	DDE_1 superfamily endonuclease	1	0.7143	11	29.7297	F._oxysporum_f._sp._rapae_Tf1208.fna_Candidate_Sequence_g421.t1_0-184()
Cluster 129	37	lactucae	AJ516	Race 4	contig_6	1779010	1779182	g9717	no DE	NA	DDE_1 transposon	6	0.6786	11	29.7297	F._oxysporum_f._sp._rapae_Tf1208.fna_Candidate_Sequence_g421.t1_0-184()
Cluster 129	37	lactucae	AJ516	Race 4	contig_6	2454755	2454927					1	0.6964	11	29.7297	F._oxysporum_f._sp._rapae_Tf1208.fna_Candidate_Sequence_g421.t1_0-184()
Cluster 129	37	lactucae	AJ516	Race 4	contig_6	2985391	2985587					1	0.8871	11	29.7297	F._oxysporum_f._sp._rapae_Tf1208.fna_Candidate_Sequence_g421.t1_0-184()
Cluster 129	37	lactucae	AJ516	Race 4	contig_6	2986905	2987101					6	0.9841	11	29.7297	F._oxysporum_f._sp._rapae_Tf1208.fna_Candidate_Sequence_g421.t1_0-184()
Cluster 129	37	lactucae	AJ516	Race 4	contig_9	166100	166272					1	0.7143	11	29.7297	F._oxysporum_f._sp._rapae_Tf1208.fna_Candidate_Sequence_g421.t1_0-184()
Cluster 129	37	lactucae	AJ516	Race 4	contig_9	2661794	2661966					6	0.6786	11	29.7297	F._oxysporum_f._sp._rapae_Tf1208.fna_Candidate_Sequence_g421.t1_0-184()
Cluster 129	37	lactucae	AJ516	Race 4	contig_9	2728650	2728822					1	0.7018	11	29.7297	F._oxysporum_f._sp._rapae_Tf1208.fna_Candidate_Sequence_g421.t1_0-184()
Cluster 129	37	lactucae	AJ520	Race 1	contig_5	45596	45768					1	0.6842	3	8.10811	F._oxysporum_f._sp._rapae_Tf1208.fna_Candidate_Sequence_g421.t1_0-184()
Cluster 129	37	lactucae	AJ520	Race 1	contig_5	125009	125181					1	0.6842	3	8.10811	F._oxysporum_f._sp._rapae_Tf1208.fna_Candidate_Sequence_g421.t1_0-184()
Cluster 129	37	lactucae	AJ520	Race 1	contig_5	3110490	3110662					1	0.7018	3	8.10811	F._oxysporum_f._sp._rapae_Tf1208.fna_Candidate_Sequence_g421.t1_0-184()
Cluster 129	37	lactucae	AJ592	Race 4	contig_23	258702	258874					6	0.6909	7	18.9189	F._oxysporum_f._sp._rapae_Tf1208.fna_Candidate_Sequence_g421.t1_0-184()
Cluster 129	37	lactucae	AJ592	Race 4	contig_24	804469	804665					1	0.8871	7	18.9189	F._oxysporum_f._sp._rapae_Tf1208.fna_Candidate_Sequence_g421.t1_0-184()
Cluster 129	37	lactucae	AJ592	Race 4	contig_24	805983	806179					6	0.9841	7	18.9189	F._oxysporum_f._sp._rapae_Tf1208.fna_Candidate_Sequence_g421.t1_0-184()
Cluster 129	37	lactucae	AJ592	Race 4	contig_4	1897113	1897285					1	0.7143	7	18.9189	F._oxysporum_f._sp._rapae_Tf1208.fna_Candidate_Sequence_g421.t1_0-184()
Cluster 129	37	lactucae	AJ592	Race 4	contig_4	3778208	3778380					1	0.7018	7	18.9189	F._oxysporum_f._sp._rapae_Tf1208.fna_Candidate_Sequence_g421.t1_0-184()
Cluster 129	37	lactucae	AJ592	Race 4	contig_9	116362	116534					6	0.6607	7	18.9189	F._oxysporum_f._sp._rapae_Tf1208.fna_Candidate_Sequence_g421.t1_0-184()
Cluster 129	37	lactucae	AJ592	Race 4	contig_9	1309502	1309674					6	0.6786	7	18.9189	F._oxysporum_f._sp._rapae_Tf1208.fna_Candidate_Sequence_g421.t1_0-184()
Cluster 129	37	lactucae	AJ705	Race 4	contig_13	163414	163586					1	0.7143	7	18.9189	F._oxysporum_f._sp._rapae_Tf1208.fna_Candidate_Sequence_g421.t1_0-184()
Cluster 129	37	lactucae	AJ705	Race 4	contig_13	1912728	1912900					1	0.7018	7	18.9189	F._oxysporum_f._sp._rapae_Tf1208.fna_Candidate_Sequence_g421.t1_0-184()
Cluster 129	37	lactucae	AJ705	Race 4	contig_2	116415	116587					6	0.6607	7	18.9189	F._oxysporum_f._sp._rapae_Tf1208.fna_Candidate_Sequence_g421.t1_0-184()
Cluster 129	37	lactucae	AJ705	Race 4	contig_2	1324570	1324742					6	0.6786	7	18.9189	F._oxysporum_f._sp._rapae_Tf1208.fna_Candidate_Sequence_g421.t1_0-184()
Cluster 129	37	lactucae	AJ705	Race 4	contig_2	3065600	3065772					6	0.6909	7	18.9189	F._oxysporum_f._sp._rapae_Tf1208.fna_Candidate_Sequence_g421.t1_0-184()
Cluster 129	37	lactucae	AJ705	Race 4	contig_20	318684	318880					1		7	18.9189	F._oxysporum_f._sp._rapae_Tf1208.fna_Candidate_Sequence_g421.t1_0-184()
Cluster 129	37	lactucae	AJ705	Race 4	contig_20	320198	320394					6	0.8689	7	18.9189	F._oxysporum_f._sp._rapae_Tf1208.fna_Candidate_Sequence_g421.t1_0-184()
Cluster 129	37	lactucae	Fyto7211	Race 1	contig_22	978020	978192					6	0.6786	1	2.7027	F._oxysporum_f._sp._rapae_Tf1208.fna_Candidate_Sequence_g421.t1_0-184()
Cluster 129	37	lactucae	PF1	Race 1	contig_13	957182	957354					6	0.6786	1	2.7027	F._oxysporum_f._sp._rapae_Tf1208.fna_Candidate_Sequence_g421.t1_0-184()
Cluster 129	37	narcissus	FON63	*	contig_13	150972	151144					1	0.6842	2	5.40541	F._oxysporum_f._sp._rapae_Tf1208.fna_Candidate_Sequence_g421.t1_0-184()
Cluster 129	37	narcissus	FON63	*	contig_13	443711	443883					1	0.6842	2	5.40541	F._oxysporum_f._sp._rapae_Tf1208.fna_Candidate_Sequence_g421.t1_0-184()
Cluster 129	37	rapae	Tf1208	*	JAELUQ010000008.1_Fusarium_oxysporum_f._sp._rapae_strain_Tf1208_Forpe_Tf1208_v1_contig8,_whole_genome_shotgun_sequence	228412	228584					6	0.7143	1	2.7027	F._oxysporum_f._sp._rapae_Tf1208.fna_Candidate_Sequence_g421.t1_0-184()
Cluster 129	37	rocket	AJ174	*	contig_15	1306465	1306637					1	0.7018	2	5.40541	F._oxysporum_f._sp._rapae_Tf1208.fna_Candidate_Sequence_g421.t1_0-184()
Cluster 129	37	rocket	AJ174	*	contig_9	1679536	1679708					1	0.6842	2	5.40541	F._oxysporum_f._sp._rapae_Tf1208.fna_Candidate_Sequence_g421.t1_0-184()
Cluster 155	21	endophyte	Fo47	*	CP052042.1_Fusarium_oxysporum_Fo47_chromosome_V	3832626	3832783					5		1	4.7619	F._oxysporum_f._sp._rapae_Tf1208.fna_Candidate_Sequence_657586-662801(+)_7_0-52()
Cluster 155	21	apii	207A	*	JAAOOO010000005.1_Fusarium_oxysporum_f._sp._apii_isolate_207.A_fo_apii_R2-207_contig_5,_whole_genome_shotgun_sequence	846849	847006					2	0.9808	1	4.7619	F._oxysporum_f._sp._rapae_Tf1208.fna_Candidate_Sequence_657586-662801(+)_7_0-52()
Cluster 155	21	cepae	Fus2	*	contig_4_pilon	979634	979791					2	0.9808	1	4.7619	F._oxysporum_f._sp._rapae_Tf1208.fna_Candidate_Sequence_657586-662801(+)_7_0-52()
Cluster 155	21	conglutinans	Fo5176	*	CM024369.1_Fusarium_oxysporum_f._sp._conglutinans_strain_Fo5176_chromosome_11,_whole_genome_shotgun_sequence	687354	687511					2	0.9808	1	4.7619	F._oxysporum_f._sp._rapae_Tf1208.fna_Candidate_Sequence_657586-662801(+)_7_0-52()
Cluster 155	21	coriandrii	F_3-2	*	JAAOON010000005.1_Fusarium_oxysporum_f._sp._coriandrii_isolate_3-2_fo_coriandrii_3-2_contig_5,_whole_genome_shotgun_sequence	1274748	1274905					2	0.9808	1	4.7619	F._oxysporum_f._sp._rapae_Tf1208.fna_Candidate_Sequence_657586-662801(+)_7_0-52()
Cluster 155	21	cubense	160527	*	SRMI01000007.1_Fusarium_oxysporum_f._sp._cubense_strain_160527_Focb_160527_v1_contig5,_whole_genome_shotgun_sequence	974887	975044					2	0.9808	1	4.7619	F._oxysporum_f._sp._rapae_Tf1208.fna_Candidate_Sequence_657586-662801(+)_7_0-52()
Cluster 155	21	cubense	UK0001	*	VMNF01000009.1_Fusarium_oxysporum_f._sp._cubense_strain_TR4_isolate_UK0001_scf_28419_9,_whole_genome_shotgun_sequence	3817740	3817897					5	0.9811	1	4.7619	F._oxysporum_f._sp._rapae_Tf1208.fna_Candidate_Sequence_657586-662801(+)_7_0-52()
Cluster 155	21	lactucae	AJ516	Race 4	contig_3	3988777	3988934	g5922	921.93	-1.63	Pfam thioesterase-like superfamily	5	0.9811	1	4.7619	F._oxysporum_f._sp._rapae_Tf1208.fna_Candidate_Sequence_657586-662801(+)_7_0-52()
Cluster 155	21	lactucae	AJ520	Race 1	contig_3	685497	685654	g4622	446.33	-1.6	superfamily transglycosidases	2	0.9808	1	4.7619	F._oxysporum_f._sp._rapae_Tf1208.fna_Candidate_Sequence_657586-662801(+)_7_0-52()
Cluster 155	21	lactucae	AJ592	Race 4	contig_3	389302	389459					2	0.9808	1	4.7619	F._oxysporum_f._sp._rapae_Tf1208.fna_Candidate_Sequence_657586-662801(+)_7_0-52()
Cluster 155	21	lactucae	AJ705	Race 4	contig_3	987579	987736					2	0.9808	1	4.7619	F._oxysporum_f._sp._rapae_Tf1208.fna_Candidate_Sequence_657586-662801(+)_7_0-52()
Cluster 155	21	lactucae	Fyto7211	Race 1	contig_3	689635	689792					2	0.9808	1	4.7619	F._oxysporum_f._sp._rapae_Tf1208.fna_Candidate_Sequence_657586-662801(+)_7_0-52()
Cluster 155	21	lactucae	PF1	Race 1	contig_3	3481593	3481750					5	0.9811	1	4.7619	F._oxysporum_f._sp._rapae_Tf1208.fna_Candidate_Sequence_657586-662801(+)_7_0-52()
Cluster 155	21	lini	39	*	WHMS01000009.1_Fusarium_oxysporum_f._sp._lini_strain_39_C0115,_whole_genome_shotgun_sequence	1970256	1970413					2	0.9808	1	4.7619	F._oxysporum_f._sp._rapae_Tf1208.fna_Candidate_Sequence_657586-662801(+)_7_0-52()
Cluster 155	21	lycopersici	4287	*	MALW02000006.1_Fusarium_oxysporum_f._sp._lycopersici_4287_Fol4287_contig46,_whole_genome_shotgun_sequence	608007	608164					2	0.9808	1	4.7619	F._oxysporum_f._sp._rapae_Tf1208.fna_Candidate_Sequence_657586-662801(+)_7_0-52()
Cluster 155	21	matthiolae	stocks4-AJ260	*	JAJGYP010000005.1_Fusarium_oxysporum_f._sp._matthiolae_strain_Stocks4_contig_5,_whole_genome_shotgun_sequence	693159	693316					2	0.9808	1	4.7619	F._oxysporum_f._sp._rapae_Tf1208.fna_Candidate_Sequence_657586-662801(+)_7_0-52()
Cluster 155	21	narcissus	FON63	*	contig_5	670605	670762					2	1	1	4.7619	F._oxysporum_f._sp._rapae_Tf1208.fna_Candidate_Sequence_657586-662801(+)_7_0-52()
Cluster 155	21	niveum	110407-3-1-1	*	JADWMV010000017.1_Fusarium_oxysporum_f._sp._niveum_strain_110407-3-1-1_utg46_pilon_pilon,_whole_genome_shotgun_sequence	1038931	1039088					2	0.9808	1	4.7619	F._oxysporum_f._sp._rapae_Tf1208.fna_Candidate_Sequence_657586-662801(+)_7_0-52()
Cluster 155	21	rapae	Tf1208	*	JAELUQ010000005.1_Fusarium_oxysporum_f._sp._rapae_strain_Tf1208_Forpe_Tf1208_v1_contig5,_whole_genome_shotgun_sequence	658731	658888					2	0.9038	1	4.7619	F._oxysporum_f._sp._rapae_Tf1208.fna_Candidate_Sequence_657586-662801(+)_7_0-52()
Cluster 155	21	vasinfectum	TF1	*	VINL01000003.1_Fusarium_oxysporum_f._sp._vasinfectum_isolate_TF1_scaffold_3,_whole_genome_shotgun_sequence	3912239	3912396					5	0.9811	1	4.7619	F._oxysporum_f._sp._rapae_Tf1208.fna_Candidate_Sequence_657586-662801(+)_7_0-52()
Cluster 155	21	rocket	AJ174	*	contig_19	520879	521036					2	0.9808	1	4.7619	F._oxysporum_f._sp._rapae_Tf1208.fna_Candidate_Sequence_657586-662801(+)_7_0-52()
Cluster 168	98	endophyte	Fo47	*	CP052044.1_Fusarium_oxysporum_Fo47_chromosome_VII	423009	423151					5	0.6809	2	2.04082	F._oxysporum_f._sp._apii_207A.fna_Candidate_Sequence_188393-193616(+)_27_0-47()
Cluster 168	98	endophyte	Fo47	*	CP052044.1_Fusarium_oxysporum_Fo47_chromosome_VII	2659350	2659492					5		2	2.04082	F._oxysporum_f._sp._apii_207A.fna_Candidate_Sequence_188393-193616(+)_27_0-47()
Cluster 168	98	apii	207A	*	JAAOOO010000015.1_Fusarium_oxysporum_f._sp._apii_isolate_207.A_fo_apii_R2-207_contig_16,_whole_genome_shotgun_sequence	1235169	1235311					5	1	4	4.08163	F._oxysporum_f._sp._apii_207A.fna_Candidate_Sequence_188393-193616(+)_27_0-47()
Cluster 168	98	apii	207A	*	JAAOOO010000016.1_Fusarium_oxysporum_f._sp._apii_isolate_207.A_fo_apii_R2-207_contig_17,_whole_genome_shotgun_sequence	1232287	1232429					5	0.8333	4	4.08163	F._oxysporum_f._sp._apii_207A.fna_Candidate_Sequence_188393-193616(+)_27_0-47()
Cluster 168	98	apii	207A	*	JAAOOO010000019.1_Fusarium_oxysporum_f._sp._apii_isolate_207.A_fo_apii_R2-207_contig_20,_whole_genome_shotgun_sequence	192465	192607					2	1	4	4.08163	F._oxysporum_f._sp._apii_207A.fna_Candidate_Sequence_188393-193616(+)_27_0-47()
Cluster 168	98	apii	207A	*	JAAOOO010000019.1_Fusarium_oxysporum_f._sp._apii_isolate_207.A_fo_apii_R2-207_contig_20,_whole_genome_shotgun_sequence	353607	353749					5	0.8333	4	4.08163	F._oxysporum_f._sp._apii_207A.fna_Candidate_Sequence_188393-193616(+)_27_0-47()
Cluster 168	98	cepae	Fus2	*	contig_10_pilon	1321491	1321633					5	0.7708	1	1.02041	F._oxysporum_f._sp._apii_207A.fna_Candidate_Sequence_188393-193616(+)_27_0-47()
Cluster 168	98	conglutinans	Fo5176	*	CM024363.1_Fusarium_oxysporum_f._sp._conglutinans_strain_Fo5176_chromosome_4,_whole_genome_shotgun_sequence	215187	215329					2	0.8298	6	6.12245	F._oxysporum_f._sp._apii_207A.fna_Candidate_Sequence_188393-193616(+)_27_0-47()
Cluster 168	98	conglutinans	Fo5176	*	CM024363.1_Fusarium_oxysporum_f._sp._conglutinans_strain_Fo5176_chromosome_4,_whole_genome_shotgun_sequence	3682866	3683008					5	0.8333	6	6.12245	F._oxysporum_f._sp._apii_207A.fna_Candidate_Sequence_188393-193616(+)_27_0-47()
Cluster 168	98	conglutinans	Fo5176	*	CM024369.1_Fusarium_oxysporum_f._sp._conglutinans_strain_Fo5176_chromosome_11,_whole_genome_shotgun_sequence	1932143	1932285					2	0.766	6	6.12245	F._oxysporum_f._sp._apii_207A.fna_Candidate_Sequence_188393-193616(+)_27_0-47()
Cluster 168	98	conglutinans	Fo5176	*	CM024373.1_Fusarium_oxysporum_f._sp._conglutinans_strain_Fo5176_chromosome_16,_whole_genome_shotgun_sequence	1614664	1614806					5	0.7708	6	6.12245	F._oxysporum_f._sp._apii_207A.fna_Candidate_Sequence_188393-193616(+)_27_0-47()
Cluster 168	98	conglutinans	Fo5176	*	CM024373.1_Fusarium_oxysporum_f._sp._conglutinans_strain_Fo5176_chromosome_16,_whole_genome_shotgun_sequence	1915586	1915728					5	0.8333	6	6.12245	F._oxysporum_f._sp._apii_207A.fna_Candidate_Sequence_188393-193616(+)_27_0-47()
Cluster 168	98	conglutinans	Fo5176	*	CM024374.1_Fusarium_oxysporum_f._sp._conglutinans_strain_Fo5176_chromosome_18,_whole_genome_shotgun_sequence	934541	934683					5	0.7708	6	6.12245	F._oxysporum_f._sp._apii_207A.fna_Candidate_Sequence_188393-193616(+)_27_0-47()
Cluster 168	98	coriandrii	F_3-2	*	JAAOON010000007.1_Fusarium_oxysporum_f._sp._coriandrii_isolate_3-2_fo_coriandrii_3-2_contig_7,_whole_genome_shotgun_sequence	3763016	3763158					2	0.766	2	2.04082	F._oxysporum_f._sp._apii_207A.fna_Candidate_Sequence_188393-193616(+)_27_0-47()
Cluster 168	98	coriandrii	F_3-2	*	JAAOON010000024.1_Fusarium_oxysporum_f._sp._coriandrii_isolate_3-2_fo_coriandrii_3-2_contig_25,_whole_genome_shotgun_sequence	345918	346060					2	0.766	2	2.04082	F._oxysporum_f._sp._apii_207A.fna_Candidate_Sequence_188393-193616(+)_27_0-47()
Cluster 168	98	lactucae	AJ516	Race 4	contig_15	1585310	1585452	g19111	no expression	NA	helitron	2	0.8511	10	10.2041	F._oxysporum_f._sp._apii_207A.fna_Candidate_Sequence_188393-193616(+)_27_0-47()
[truncated: 1,378 more rows]

## Sheet: R1SpecificCandids
Clusters		Fusarium Isolate			Location								Candidate Effector Details
[truncated: 81 more rows]

## Sheet: R4SpecificCandids
Clusters		Fusarium Isolate			Location								Candidate Effector Details
[truncated: 144 more rows]

[truncated: 1 more sheets: DistributionMatrix_All]
